# Supplementary material for: Characterization of Flower-Bud Transcriptome and Development of Genic SSR Markers in Asian Lotus (Nelumbo nucifera Gaertn.)
Source: PLoS One. 2014 Nov 7;9(11):e112223. doi: 10.1371/journal.pone.0112223 (PMC4224446; doi:10.1371/journal.pone.0112223)
Supplement: Table S2 — List of EST-SSR markers identified in the study. All information about the primer names, unigene ID, repeat motifs, primer sequences, expected product size (bp) and annealing temperature, and putative gene function based on BLASTx similarity search are listed. (XLSX) [file pone.0112223.s002.xlsx]

## Sheet: Sheet1
Table S2 List of EST-SSR markers identified in the study.
No.	Primer name	Unigene ID*	SSR nr.	SSR type	SSR motif	size	start	end	Forward Primer (5'-3')	Tm(℃)	size	Reverse Primer (5'-3')	Tm(℃)	size	Product size (bp)	Nr-Annotation
1	NNFB_1	hx_isotig00001	1	p2	(AC)6	12	547	558	ACTAACGGATCGTTTCCCAA	59.429	20	AAATGGGTTCTTGCTCATGG	59.933	20	274	gi|225438966|ref|XP_002279517.1|	hypothetical protein [Vitis vinifera]
2	NNFB_2	hx_isotig00024	1	p2	(AG)7	14	165	178	GAAGCGACCCTACTGATGGA	60.218	20	GGACAGTCCGTGGTCTGAAT	59.969	20	214	gi|225423969|ref|XP_002282526.1|	hypothetical protein [Vitis vinifera]
3	NNFB_3	hx_isotig00024	2	p2	(GA)6	12	1743	1754	CACtGAGCTGGTGAAaCTCG	59.616	20	CGTTATTCGCCATGGTTTCT	59.96	20	277	gi|225423969|ref|XP_002282526.1|	hypothetical protein [Vitis vinifera]
4	NNFB_4	hx_isotig00026	1	p2	(CT)7	14	902	915	GgACAGTCcGTGgTCTGAaT	59.969	20	GAAGCGACCCTACTGATGGA	60.218	20	214	-	-
5	NNFB_5	hx_isotig00097	1	p3	(CTC)5	15	292	306	AATGCCCATAGACGAAGTGC	60.103	20	TGTCAAAAAGACCAACGACG	59.734	20	255	gi|224020971|ref|YP_002608204.1|	ribosomal protein L2 [Carica papaya]
6	NNFB_6	hx_isotig00104	1	p3	(TAA)5	15	731	745	TCAATTCCAGCGAATGATGA	60.159	20	TCGCTTGCTTGAATCGTAGA	59.712	20	256	gi|334361938|ref|YP_004563856.1|	ribosomal protein S2 [Nelumbo lutea]
7	NNFB_7	hx_isotig00110	1	p3	(TCG)5	15	1843	1857	CTCGTGTCTCGGTCTCCTTC	59.986	20	ATTTTTACCCTCCCTCCCCT	60.014	20	256	gi|225453384|ref|XP_002273471.1|	hypothetical protein isoform 1 [Vitis vinifera]
8	NNFB_8	hx_isotig00118	1	p3	(ATG)6	18	1636	1653	TTTGAGAGACATGCTGCTGG	60.136	20	GCTTCATTCTTGATCCGCTC	59.923	20	257	gi|225452706|ref|XP_002282538.1|	hypothetical protein [Vitis vinifera]
9	NNFB_9	hx_isotig00120	1	p2	(GA)7	14	2412	2425	GTTCCACAAGAGCGACCTTC	59.851	20	TGAAGCAGAGAAGCAGACGA	60.008	20	240	-	-
10	NNFB_10	hx_isotig00130	1	p2	(CT)7	14	67	80	GCTTGGTTTTATTTTTCTGGTTG	59.119	23	TCTAAATGGCGGAGTTTTCG	60.202	20	123	gi|225442048|ref|XP_002272201.1|	hypothetical protein [Vitis vinifera]
11	NNFB_11	hx_isotig00131	1	p2	(GA)7	14	1748	1761	tctaaatggcggagttttcg	60.202	20	GCTTGGTTTTATTTTTCTGGTTG	59.119	23	122	gi|297742964|emb|CBI35831.3|	unnamed protein product [Vitis vinifera]
12	NNFB_12	hx_isotig00134	1	p2	(CT)6	12	1880	1891	CCGATCGATGAAGGAGGTAA	60.029	20	TGAAAGGAAGAGAGAAGTTGCAG	60.171	23	261	gi|255556970|ref|XP_002519518.1|	hypothetical protein RCOM_1355450 [Ricinus communis]
13	NNFB_13	hx_isotig00142	1	c	(TCT)5tc(CT)11	39	1371	1409	GTATCCCTTGCCGCTTTCTT	60.582	20	CAGCTATGCTTTGCAGATCG	59.735	20	229	-	-
14	NNFB_14	hx_isotig00150	1	p3	(GAG)7	21	2223	2243	CAGTCTGGGGACCAGAACAT	59.962	20	GGGGATTGACAAGGGTATTG	59.101	20	208	gi|225436045|ref|XP_002275678.1|	hypothetical protein [Vitis vinifera]
15	NNFB_15	hx_isotig00174	1	p3	(GAG)5	15	240	254	GCATTAAGCTGGTGGGTTGT	60	20	TTGTTCAAACGCCTCAAGTG	59.881	20	252	-	-
16	NNFB_16	hx_isotig00175	1	p3	(CCT)5	15	929	943	TTGTTCAAACGCCTCAAGTG	59.881	20	GCATTAAGCTGGTGGGTTGT	60	20	250	-	-
17	NNFB_17	hx_isotig00176	1	p2	(TC)9	18	1603	1620	CAGAACCATAGCCGGTTTGT	59.993	20	CCAGAATTTCTCGAAGCACC	59.813	20	190	-	-
18	NNFB_18	hx_isotig00208	1	p3	(GAG)5	15	167	181	GTTGTTTCCTCGACACGGTT	60.012	20	GCATGAGCAACTTCGTCAAA	59.995	20	149	-	-
19	NNFB_19	hx_isotig00256	1	p3	(GAG)5	15	964	978	TATGTTTTGCATTCGGTGGA	59.93	20	TCCATTTCCAAAAATGCCTC	59.878	20	145	gi|225455209|ref|XP_002270916.1|	hypothetical protein [Vitis vinifera]
20	NNFB_20	hx_isotig00258	1	p2	(GA)11	22	438	459	TGCTTCGTTGAGAAGCAAGA	59.864	20	TTCTTGGTGGTAGGGACGAC	59.966	20	280	gi|27261181|gb|AAN87573.1|	delta 12 oleic acid desaturase FAD2 [Vernicia fordii]
21	NNFB_21	hx_isotig00260	1	p2	(GA)6	12	95	106	CAaTtcTCAAACAAACgCCA	59.706	20	GGAACAAATCCGCCtTTACA	59.938	20	191	gi|225432774|ref|XP_002283288.1|	hypothetical protein [Vitis vinifera]
22	NNFB_22	hx_isotig00262	1	p3	(TTC)5	15	953	967	AAAAaGGGTCCATTTCTGGG	60.159	20	TCaATTTTCCGAGCTCACTG	58.999	20	241	gi|297737446|emb|CBI26647.3|	unnamed protein product [Vitis vinifera]
23	NNFB_23	hx_isotig00264	1	p4	(TTCT)15	60	512	571	CCGCTCCTTCTTCCTCTTTC	60.455	20	AAAAATAAAGGGGTGGAGCC	59.311	20	258	gi|225466506|ref|XP_002266429.1|	hypothetical protein [Vitis vinifera]
24	NNFB_24	hx_isotig00268	1	p2	(CT)6	12	507	518	ACGAGACAACATGCATTCCA	60.12	20	TCATTGTCTCTTGGTGGTGG	59.52	20	228	-	-
25	NNFB_25	hx_isotig00268	2	p2	(CT)8	16	708	723	TGAACTGCAGATGAGGACCA	60.402	20	CGGAGTTGGAAAGATCTGGA	60.187	20	138	-	-
26	NNFB_26	hx_isotig00269	1	p2	(AG)8	16	582	597	cggagttggaaagatctgga	60.187	20	TGAACTGCAGATGAGGACCA	60.402	20	108	-	-
27	NNFB_27	hx_isotig00269	2	p2	(AG)6	12	786	797	TCATTGTCTCTTGGTGGTGG	59.52	20	ACGAGACAACATGCATTCCA	60.12	20	227	-	-
28	NNFB_28	hx_isotig00278	1	p2	(TC)8	16	1755	1770	GAAACGAACTTCAGCCAAGC	60	20	AGCCGTGGTTTGTACGAGTT	59.662	20	232	gi|307136090|gb|ADN33938.1|	seven transmembrane receptor [Cucumis melo subsp. melo]
29	NNFB_29	hx_isotig00323	2	p2	(GA)9	18	811	828	TCAGCAATGGCAGTTCTCAC	59.992	20	GACGATACCCAGTCTTGCGT	60.142	20	219	-	-
30	NNFB_30	hx_isotig00323	3	p3	(CTT)6	18	1405	1422	TTGGGTTGAGACTGCTTCACT	59.899	21	TTCATCATCAGTTTCATCCATACA	59.343	24	181	-	-
31	NNFB_31	hx_isotig00341	1	p5	(GGTCT)5	25	945	969	CTGCAGCGAAAAAGAGTGTG	59.781	20	TCGAGTGCAAAGAGCTTGAA	59.864	20	180	gi|225447729|ref|XP_002277790.1|	hypothetical protein [Vitis vinifera]
32	NNFB_32	hx_isotig00418	1	p3	(CAA)6	18	386	403	CAAGGGCAAGATTAAACCCA	59.931	20	GAAAGAGGCGAGTGGTTACG	59.875	20	256	gi|225454702|ref|XP_002271171.1|	similar to Os03g0854000 [Vitis vinifera]
33	NNFB_33	hx_isotig00430	1	p2	(CT)7	14	134	147	tGGGTTCCAAAGCATGAAAG	61.001	20	ATTGAGGGAGGGGTCTCTGT	59.929	20	237	gi|296084201|emb|CBI24589.3|	unnamed protein product [Vitis vinifera]
34	NNFB_34	hx_isotig00438	1	p2	(AG)7	14	411	424	CGGGCAATAAATCCATCACT	59.784	20	TTTCCCTACTGATGCCTGGT	59.55	20	225	gi|296088548|emb|CBI37539.3|	unnamed protein product [Vitis vinifera]
35	NNFB_35	hx_isotig00469	1	p2	(TC)9	18	138	155	ATTCTAGGATATGCCGCCAG	59.162	20	TAAACGCATTGTGGAAGTGG	59.585	20	202	gi|147768800|emb|CAN64765.1|	hypothetical protein VITISV_009574 [Vitis vinifera]
36	NNFB_36	hx_isotig00469	2	p3	(CTA)5	15	733	747	atgccctagctgattatgcc	59.166	20	gattgggagTggtcatgagg	60.326	20	138	gi|147768800|emb|CAN64765.1|	hypothetical protein VITISV_009574 [Vitis vinifera]
37	NNFB_37	hx_isotig00469	3	p2	(AG)6	12	1659	1670	GAGAGCAGTTCAGACCCCAG	59.986	20	aataacaagtgaagggggtgg	60.096	21	255	gi|147768800|emb|CAN64765.1|	hypothetical protein VITISV_009574 [Vitis vinifera]
38	NNFB_38	hx_isotig00473	1	p3	(CCT)5	15	420	434	CTCCTGCATATGGTCCACCT	59.95	20	CAGAACTTGATCCACTGCCA	59.831	20	219	gi|224060084|ref|XP_002300038.1|	predicted protein [Populus trichocarpa]
39	NNFB_39	hx_isotig00481	1	p2	(TC)9	18	1031	1048	CTCCTGACTTcGGAATGCTC	59.95	20	ACATTGACCAGACGAACGAA	59.139	20	206	gi|147856607|emb|CAN82472.1|	hypothetical protein VITISV_039788 [Vitis vinifera]
40	NNFB_40	hx_isotig00497	1	p2	(AG)9	18	170	187	TTTAATGCATTGCACCTGCT	59.329	20	TATATGGCCGCTCCGTAGAC	60.081	20	205	gi|224142069|ref|XP_002324381.1|	sarcosine oxidase [Populus trichocarpa]
41	NNFB_41	hx_isotig00532	1	p3	(CCT)5	15	451	465	TTCCAGCCGGATATACTTGC	60.06	20	ATGTCCTTGACACTCCCAGG	59.962	20	167	gi|225442022|ref|XP_002268705.1|	hypothetical protein [Vitis vinifera]
42	NNFB_42	hx_isotig00532	2	p2	(GA)6	12	893	904	GCCAAATTTCCGTTGAGGTA	59.938	20	CGGGATTCTTCTGGATCGT	60.019	19	234	gi|225442022|ref|XP_002268705.1|	hypothetical protein [Vitis vinifera]
43	NNFB_43	hx_isotig00570	1	p2	(AG)8	16	33	48	AGGTAGAGCAAGCGAGCGAG	62.253	20	ACAAGCCGGAGCATAGAAGA	59.978	20	277	-	-
44	NNFB_44	hx_isotig00571	1	p2	(TC)8	16	536	551	ACAAGCCGGAGCATAGAAGA	59.978	20	AGGTAGAGCAAGCGAGCGAG	62.253	20	277	gi|355494192|gb|AES75395.1|	3-oxo-5-alpha-steroid 4-dehydrogenase [Medicago truncatula]
45	NNFB_45	hx_isotig00586	1	p3	(CAG)6	18	418	435	CTGGACCTTCCACCACAACT	60.002	20	TTCTTCCTGATCTCGGTGCT	59.95	20	274	gi|296089673|emb|CBI39492.3|	unnamed protein product [Vitis vinifera]
46	NNFB_46	hx_isotig00590	1	p2	(TC)10	20	31	50	AAACCAAAACTCGCTGAGaCA	59.906	21	CTCTTCCGTTAACTGCTCCG	60.008	20	101	-	-
47	NNFB_47	hx_isotig00642	1	p2	(CT)7	14	81	94	TTTCTTTCCTTGCCTTTCCA	59.795	20	ATGCATTCCATGTGGTCTCA	59.925	20	236	-	-
48	NNFB_48	hx_isotig00643	1	p2	(AG)7	14	277	290	aatcacctcaggaatgtggc	59.934	20	TTTCTTTCCTTGCCTTTCCA	59.795	20	241	-	-
49	NNFB_49	hx_isotig00653	1	p3	(CAC)6	18	37	54	GCACCAGAAACACCACCAAT	60.823	20	AGGAGACCTCCCCATCAACT	59.929	20	144	gi|225428007|ref|XP_002278222.1|	flavonoid-related R2R3 MYB 4a repressor transcription factor [Vitis vinifera]
50	NNFB_50	hx_isotig00655	1	p2	(CA)6	12	274	285	AATGGTACGACCCTGCAAAG	59.993	20	AAGCCATGTTGAATTCTCCG	60.074	20	201	gi|224105013|ref|XP_002313655.1|	predicted protein [Populus trichocarpa]
51	NNFB_51	hx_isotig00661	1	p2	(AC)8	16	237	252	AAAGCCAGAAAAGCGATTCA	59.96	20	TGGGCAgcAGATCTTCTCtT	60.096	20	175	gi|225438473|ref|XP_002277938.1|	hypothetical protein [Vitis vinifera]
52	NNFB_52	hx_isotig00665	1	p3	(ACC)5	15	430	444	CCTCGAGTAGCGAGATCCAC	59.973	20	GTTTCGTCACCTTCCGTGAT	59.973	20	272	-	-
53	NNFB_53	hx_isotig00691	1	p2	(TC)7	14	112	125	GGAAGGCTGGCTTACAATCA	60.214	20	TCCAGAGAGGTTAGAGGGCA	59.943	20	217	gi|147818338|emb|CAN75840.1|	hypothetical protein VITISV_031633 [Vitis vinifera]
54	NNFB_54	hx_isotig00733	1	p2	(CT)6	12	64	75	CCACCGATCTGTCTCTCTCC	59.792	20	TCGTGCCTTTCGAGCTTATT	59.982	20	264	gi|225438225|ref|XP_002264348.1|	hypothetical protein [Vitis vinifera]
55	NNFB_55	hx_isotig00737	1	p2	(CT)15	30	358	387	GGTGGTGAGTGGTTTGGTTC	60.261	20	acaacgataataCTGGCCgC	59.988	20	257	-	-
56	NNFB_56	hx_isotig00769	1	p2	(GA)6	12	873	884	TGAGCTACAGtggcaccaag	60.049	20	GGAAttCAGAAGGCGTTGTT	59.174	20	240	gi|225464063|ref|XP_002269289.1|	hypothetical protein [Vitis vinifera]
57	NNFB_57	hx_isotig00779	1	p3	(TTC)5	15	45	59	TTTtCccTTTTCTTTTGTTTTTC	57.998	23	CCACTTGGGATCAGCTCAAT	60.073	20	262	gi|297742974|emb|CBI35841.3|	unnamed protein product [Vitis vinifera]
58	NNFB_58	hx_isotig00791	1	p3	(AAG)9	27	106	132	AAAAGCATGGCCTGATTCAC	60.081	20	CGGATCTTGTGGATCTTTGG	60.452	20	148	-	-
59	NNFB_59	hx_isotig00833	1	p2	(CT)9	18	559	576	GGGCATTTTGTTGTAATGGG	60.053	20	CGTCAAAGCATGTGGATTGt	59.572	20	214	gi|218202298|gb|EEC84725.1|	hypothetical protein OsI_31703 [Oryza sativa Indica Group]
60	NNFB_60	hx_isotig00845	1	p3	(TTC)6	18	400	417	TCACCCTTGCCTCTTTCACT	59.844	20	AGAGGCTTGGAACATCATGC	60.226	20	273	gi|255547049|ref|XP_002514582.1|	inositol or phosphatidylinositol kinase, putative [Ricinus communis]
61	NNFB_61	hx_isotig00883	1	p2	(AG)10	20	47	66	TCCGATAGAGAGAGAAACCGA	59.017	21	TCATCCGACTTAGGGTTTCG	60.066	20	176	-	-
62	NNFB_62	hx_isotig00905	1	p2	(AG)11	22	329	350	CCAGTCCTTTGGCCTCTGTA	60.246	20	AAAGCCCTTGCTCTGACAAA	59.993	20	187	gi|255567118|ref|XP_002524541.1|	Protein AFR, putative [Ricinus communis]
63	NNFB_63	hx_isotig00915	1	p2	(TC)10	20	511	530	CTTGATTAGCTCCCGGCATA	60.188	20	CAACTGACCAACTCCGGTCT	60.151	20	269	-	-
64	NNFB_64	hx_isotig00939	1	p2	(GA)9	18	425	442	GGGGTCTCTTCTCATGGTCA	60.048	20	ATACCACCAAGAACCCACCA	60.088	20	241	-	-
65	NNFB_65	hx_isotig01016	1	p2	(AG)7	14	314	327	TTTTTCCCGAAGTTATTGCG	60.068	20	TTGAGGCTTATTGGAATCGG	60.031	20	103	gi|225425344|ref|XP_002275105.1|	hypothetical protein [Vitis vinifera]
66	NNFB_66	hx_isotig01034	2	p2	(TC)13	26	609	634	TCACAACGTCACAACACCCT	60.047	20	cgGGGATACAAAGGAATGAG	59.382	20	265	gi|255544097|ref|XP_002513111.1|	lipid binding protein, putative [Ricinus communis]
67	NNFB_67	hx_isotig01048	1	p2	(AG)6	12	201	212	TGGAGAGGGCTACAGCATTT	59.836	20	GTTGTCGGTTCGGTTGTTTT	59.875	20	169	-	-
68	NNFB_68	hx_isotig01084	1	p2	(TC)7	14	269	282	AGGAAACATGGTTCAGCGAC	60.119	20	AGAGAGCTGTGCTTTCCTGC	59.898	20	188	gi|225448138|ref|XP_002263444.1|	hypothetical protein [Vitis vinifera]
69	NNFB_69	hx_isotig01115	1	p3	(TGA)5	15	226	240	GCAGCAAAGGCAAAATTCTC	59.967	20	CAGATCATGGCAGGCAGTAA	59.823	20	218	gi|224099101|ref|XP_002311375.1|	predicted protein [Populus trichocarpa]
70	NNFB_70	hx_isotig01128	1	p3	(ATC)5	15	301	315	AGCAGATAATGGCAGGCAGT	59.866	20	GCAGCAAAGGCAAAATTCTC	59.967	20	222	gi|355486477|gb|AES67680.1|	Transmembrane protein [Medicago truncatula]
71	NNFB_71	hx_isotig01136	1	p3	(CGT)7	21	233	253	CCTCTGAAGCATCTTCCCTG	59.943	20	AGCAATCGACGAAGACGAAT	59.843	20	219	gi|147779823|emb|CAN77097.1|	hypothetical protein VITISV_002769 [Vitis vinifera]
72	NNFB_72	hx_isotig01152	2	p3	(GAA)10	30	184	213	TATAGGGATTAGGGGCAGGG	60.123	20	ACTCCTCCCTTCCTCCACAG	60.638	20	215	-	-
73	NNFB_73	hx_isotig01160	1	p3	(TCA)5	15	258	272	CCTTtATCTCCCCcAAATCC	59.6	20	ATGGCTGTTTCAGTCCATCC	59.934	20	221	-	-
74	NNFB_74	hx_isotig01173	2	p2	(TC)15	30	3430	3459	GATGGCCCTAGCTGCTTCTT	60.866	20	AcATTGGAATCAAACCAGGG	59.647	20	270	-	-
75	NNFB_75	hx_isotig01180	1	c	(TC)6aggcttctcagactcgtatcgtcttcgtcgtctctctctcaggcctcaggcccgtatcgtcttcgccg(TC)6	92	3007	3098	TTGCAGGCAGTAGGGATTCT	59.836	20	GACGATACGAGGCTGAGaGG	59.973	20	248	gi|225428430|ref|XP_002280414.1|	hypothetical protein [Vitis vinifera]
76	NNFB_76	hx_isotig01183	1	p3	(CGC)5	15	852	866	CAGCTGTCATTCCTCAACGA	59.984	20	CCATTGATAGAAGCTCCCCA	60.029	20	158	gi|225449941|ref|XP_002270421.1|	hypothetical protein [Vitis vinifera]
77	NNFB_77	hx_isotig01183	2	p2	(TC)9	18	3056	3073	AAAATGGAAAAAGGACGGCT	59.945	20	ACTCCTCCTCTCCAACCCAT	59.929	20	186	gi|225449941|ref|XP_002270421.1|	hypothetical protein [Vitis vinifera]
78	NNFB_78	hx_isotig01186	1	p2	(AT)6	12	119	130	ATATGCTTTGCTGCTTCCGT	59.873	20	GAGGTTAGATCGGGACCCTC	59.896	20	217	gi|221185997|gb|ACM07441.1|	starch-branching enzyme I [Nelumbo nucifera]
79	NNFB_79	hx_isotig01190	1	p2	(TC)8	16	142	157	GAGAGGAGGGGTGGAGAATC	60.012	20	GGGATGGGAGAAATGGAGAT	60.096	20	221	gi|225459152|ref|XP_002283927.1|	hypothetical protein [Vitis vinifera]
80	NNFB_80	hx_isotig01191	1	p2	(AG)8	16	2960	2975	GTCTTGTCTCTGCGACCTCC	59.993	20	GGCGGACACGAATGTAAGAT	59.962	20	165	-	-
81	NNFB_81	hx_isotig01193	1	c	(TGC)5tggttgt(TGC)5	37	174	210	CAAAAGCCAACCCAGTTCAT	59.971	20	TCAACGATAACGACGATGGA	60.073	20	211	gi|255582421|ref|XP_002531999.1|	Receptor protein kinase CLAVATA1 precursor, putative [Ricinus communis]
82	NNFB_82	hx_isotig01199	1	p2	(GA)6	12	2214	2225	GCACCAGGCTCAACTTCTTC	59.997	20	TCCAGTCTCCTCCCCTTTCT	60.186	20	122	-	-
83	NNFB_83	hx_isotig01208	1	p3	(TCT)10	30	67	96	CAGCACCATTCTGTAATCGC	59.301	20	GTGTGAGCGtAtTTGGATCG	59.152	20	229	gi|297734212|emb|CBI15459.3|	unnamed protein product [Vitis vinifera]
84	NNFB_84	hx_isotig01220	1	p6	(TGTTGC)8	48	890	937	TGGCTGCTCACAGAATGAAG	60.136	20	AGCCCCATTCTCAGGCTTAT	60.06	20	278	-	-
85	NNFB_85	hx_isotig01223	1	p3	(GAC)5	15	2223	2237	CGGAGTTTTCCATCTGGTGT	59.966	20	TCATCTTCGTCGTCATCCAA	60.201	20	218	gi|225426598|ref|XP_002280223.1|	hypothetical protein isoform 1 [Vitis vinifera]
86	NNFB_86	hx_isotig01224	1	p2	(TC)6	12	66	77	TTGGTGGATTGGAATGTAAGG	59.671	21	TCACCTCCACAGcACAGAAC	59.872	20	243	gi|225450427|ref|XP_002276198.1|	hypothetical protein [Vitis vinifera]
87	NNFB_87	hx_isotig01225	1	p2	(AG)8	16	2016	2031	GGAAGCGAATTAAAGGGTCC	59.909	20	ACgaCTTTCTCAAGCACCGT	59.914	20	263	gi|225454755|ref|XP_002273949.1|	hypothetical protein [Vitis vinifera]
88	NNFB_88	hx_isotig01225	2	c	(TATG)6(TA)7	38	2693	2730	TTTATGGTCAACCCAGGCTc	59.933	20	AGGTAGCCCAAACCAGACCt	59.994	20	259	gi|225454755|ref|XP_002273949.1|	hypothetical protein [Vitis vinifera]
89	NNFB_89	hx_isotig01232	1	p2	(TC)7	14	159	172	TCAGCTTCTTGCGTTAGGGT	60.015	20	AGAATGTGAATTTGAGCCGC	60.221	20	203	gi|225456004|ref|XP_002279101.1|	hypothetical protein [Vitis vinifera]
90	NNFB_90	hx_isotig01234	1	p2	(TC)10	20	2689	2708	AAGAGTTTGGACCTTCAGCG	59.473	20	tggTAgtttgagaccttaCAATGA	57.88	24	154	-	-
91	NNFB_91	hx_isotig01237	1	p2	(AG)6	12	2650	2661	ACCGTGAGGTGCTTTAATGG	59.993	20	GCGCAGAGAGGAGAAAGAAG	59.454	20	276	-	-
92	NNFB_92	hx_isotig01259	1	p2	(GA)6	12	1851	1862	TAGCTAACGGGGAGTGATGG	60.088	20	ATCGTCAGAAACGTGGGTTc	59.973	20	207	-	-
93	NNFB_93	hx_isotig01269	1	p2	(CT)8	16	2534	2549	ACAGGTTGTCGACTCCATCC	59.969	20	GCTGCTCTGGTTCTGCTTATC	59.236	21	176	gi|147860393|emb|CAN82572.1|	hypothetical protein VITISV_016119 [Vitis vinifera]
94	NNFB_94	hx_isotig01270	1	p2	(AG)6	12	383	394	CCAGCCTTTTCATCTTCTGC	59.955	20	GGAACAGCTCAGGATTGCTC	59.957	20	239	gi|225427201|ref|XP_002280253.1|	similar to MYC transcription factor [Vitis vinifera]
95	NNFB_95	hx_isotig01272	1	p2	(AG)8	16	117	132	TAGGTCTTCTCCAGCCCAGA	59.943	20	CGGCTGCCAGTACTGAGTTT	60.453	20	117	gi|351724891|ref|NP_001237329.1|	enolase [Glycine max]
96	NNFB_96	hx_isotig01276	1	p2	(AG)6	12	62	73	AGAATGtaCACAAGACAGCTTGC	58.599	23	CCCTcCCCCATAACAGAAAT	60.011	20	248	-	-
97	NNFB_97	hx_isotig01277	1	p3	(TTC)7	21	104	124	GATCGGAGAGAAAGGGGAAG	60.147	20	CGCGGATTCAGTTATTTGGT	59.96	20	249	gi|296082151|emb|CBI21156.3|	unnamed protein product [Vitis vinifera]
98	NNFB_98	hx_isotig01278	1	p6	(TAGAAT)5	30	483	512	AAAAACCGACGAGTCACACA	59.187	20	GAGCCTTTCCCTGTCTTTCC	60.19	20	196	gi|334361989|ref|YP_004563906.1|	ribosomal protein S3 [Nelumbo lutea]
99	NNFB_99	hx_isotig01281	1	p3	(TCT)6	18	1982	1999	TGCATTTTCTCCAAtttttGC	60.068	21	AAGATGCTGATGGGACCTTG	60.073	20	278	gi|225453690|ref|XP_002270273.1|	hypothetical protein [Vitis vinifera]
100	NNFB_100	hx_isotig01283	1	p2	(AG)8	16	61	76	AAGCTTTTACAGCAGCCGAC	59.66	20	TGCAAGTCCAAGAAATGCAG	59.988	20	192	gi|225441006|ref|XP_002283672.1|	hypothetical protein [Vitis vinifera]
101	NNFB_101	hx_isotig01283	2	p2	(GA)8	16	230	245	TGCATTTCTTGGACTTGCAG	59.988	20	TAAGGAACCAGACCCACCAG	59.959	20	235	gi|225441006|ref|XP_002283672.1|	hypothetical protein [Vitis vinifera]
102	NNFB_102	hx_isotig01283	3	p2	(AG)6	12	734	745	AGGGGAGTGACAGAAAGGGT	59.968	20	GAAGGTTGACAGCAGGAAGC	59.997	20	241	gi|225441006|ref|XP_002283672.1|	hypothetical protein [Vitis vinifera]
103	NNFB_103	hx_isotig01288	1	p3	(TTC)5	15	1693	1707	CTGCAGCTGCCTTCTTCTCT	60.035	20	GGAGGAGGATGACCTTGACA	60.048	20	230	gi|147842127|emb|CAN78095.1|	hypothetical protein VITISV_037414 [Vitis vinifera]
104	NNFB_104	hx_isotig01288	2	p3	(TCT)5	15	1907	1921	TGTCAAGGTCATCCTCCTCC	60.048	20	TGAAACTGGGCAACCTTCTC	60.232	20	170	gi|147842127|emb|CAN78095.1|	hypothetical protein VITISV_037414 [Vitis vinifera]
105	NNFB_105	hx_isotig01290	1	p3	(AGT)6	18	1876	1893	ACCTAAATGGCACTGCAACC	60	20	GAgGaTGGAGTGGTTGGAAA	59.903	20	136	gi|225429580|ref|XP_002280195.1|	hypothetical protein [Vitis vinifera]
106	NNFB_106	hx_isotig01297	1	p2	(AG)11	22	330	351	CCCAACACTTCCCTCATTTC	59.381	20	CTCAGCaATTCCTGGGGTTA	60.066	20	265	-	-
107	NNFB_107	hx_isotig01303	1	p2	(AG)8	16	2374	2389	TTCAGAAAACTGCCTGCCTT	59.993	20	TCTCATTCTCTTCCTGCGGT	59.95	20	124	-	-
108	NNFB_108	hx_isotig01304	2	p3	(CTT)9	27	2038	2064	TtCCATCACTAATCAGGGGC	59.894	20	TGTTTGCTGGAATGAAGCTG	59.988	20	172	-	-
109	NNFB_109	hx_isotig01308	1	p3	(CTT)6	18	1645	1662	GCAATGTCGTTCGTTTTCCT	60.118	20	GCCAACAACAGTGACAATGG	60.008	20	161	gi|255585468|ref|XP_002533427.1|	ATP binding protein, putative [Ricinus communis]
110	NNFB_110	hx_isotig01311	2	p3	(CCA)5	15	221	235	ACGCTGACGAAGACGAAGAT	60.02	20	CGGTTCACAGTGTGCTTGAT	59.751	20	181	gi|225459617|ref|XP_002284548.1|	hypothetical protein [Vitis vinifera]
111	NNFB_111	hx_isotig01311	3	p3	(TGC)6	18	2073	2090	ATATCGACCAGGTTTGCACC	59.82	20	ACATGTTTGGGTGGTTTGGt	59.989	20	190	gi|225459617|ref|XP_002284548.1|	hypothetical protein [Vitis vinifera]
112	NNFB_112	hx_isotig01312	1	p3	(TTG)6	18	1931	1948	ATTTGTTTTCGACAGGTGGg	59.83	20	AGCTTGCAGAGCTTGGATTC	59.723	20	270	-	-
113	NNFB_113	hx_isotig01313	1	p2	(CT)9	18	261	278	CCATCTCCTTCTTCTCGACG	59.943	20	TTAAGGCTTGTTGcCAGCTT	60.018	20	151	gi|224081359|ref|XP_002306381.1|	predicted protein [Populus trichocarpa]
114	NNFB_114	hx_isotig01316	1	p2	(TC)8	16	1417	1432	TCGACCCTTCAATTCCTCTG	60.187	20	TTCTGGGAGATGAATCTGGG	60.003	20	205	gi|225469932|ref|XP_002274290.1|	hypothetical protein isoform 1 [Vitis vinifera]
115	NNFB_115	hx_isotig01317	1	p2	(AG)6	12	75	86	GGGGGTAGTGGAGGAGAGAG	60.066	20	TTGCAAAAAGGTACCCCAAG	59.968	20	197	-	-
116	NNFB_116	hx_isotig01317	2	p3	(AGA)16	48	487	534	TTCATACGAGGAAAGGTCGG	60.066	20	GTCTTCTGCGAAGAGCAACC	60.142	20	209	-	-
117	NNFB_117	hx_isotig01323	1	p3	(GAT)6	18	156	173	GGGCCAGAAAGGCTAGAGAC	60.349	20	ACGATTGAGGGCAATCAGAG	60.218	20	210	gi|225451189|ref|XP_002271134.1|	hypothetical protein [Vitis vinifera]
118	NNFB_118	hx_isotig01329	1	p3	(GCA)6	18	1923	1940	ATCACCATCATCGTCCGAAT	60.166	20	CAACGCTTCTTCCAACAACA	59.881	20	271	gi|225424297|ref|XP_002284658.1|	hypothetical protein isoform 1 [Vitis vinifera]
119	NNFB_119	hx_isotig01329	2	p2	(TC)8	16	2273	2288	CTACTGCGGACTTCTCGTCC	60.012	20	GAGTGCGAGAGCTTCTGCTT	60.043	20	183	gi|225424297|ref|XP_002284658.1|	hypothetical protein isoform 1 [Vitis vinifera]
120	NNFB_120	hx_isotig01341	1	p3	(ATC)6	18	344	361	TTTCTTCTTGAGGGTGTCCG	60.224	20	CAACCAGTGCATGTGGAGAC	60.162	20	216	gi|225428380|ref|XP_002283529.1|	hypothetical protein [Vitis vinifera]
121	NNFB_121	hx_isotig01342	1	p3	(GCA)5	15	1868	1882	AGgCTTTGGTCGATGAGAAA	59.813	20	CAGACGAGCTTCCTGAATCC	59.95	20	246	gi|225469222|ref|XP_002264867.1|	hypothetical protein [Vitis vinifera]
122	NNFB_122	hx_isotig01345	1	p2	(CT)7	14	1953	1966	GAACGTTTTGCATGGGAGTT	59.978	20	TCACTGCCGATCCCTCTAGT	59.827	20	222	-	-
123	NNFB_123	hx_isotig01357	1	p3	(TGC)5	15	1605	1619	GCTGAACTGGCATACGGTTT	60.14	20	CCCACAACAGACACAACCAC	59.89	20	212	gi|297736017|emb|CBI24055.3|	unnamed protein product [Vitis vinifera]
124	NNFB_124	hx_isotig01366	1	p2	(CT)10	20	1863	1882	GGCAGGAACACCTCAAACAT	59.973	20	AACAGAGCACCATTCCCAAC	59.973	20	267	-	-
125	NNFB_125	hx_isotig01369	1	p2	(TC)15	30	66	95	AGAAGAACAGTGGAAGCCGA	59.989	20	GGGAATTGAGGATTCGATGA	59.831	20	233	-	-
126	NNFB_126	hx_isotig01374	1	p2	(CT)6	12	2318	2329	AAACCATGCTCTTCAATGGC	60.081	20	TGAGGGAGGAGGAGAGACAC	59.352	20	130	-	-
127	NNFB_127	hx_isotig01378	1	p3	(AAT)5	15	2220	2234	TGTTGCTTGCTCTTTGCAGT	59.788	20	TTCTCTCTCCTgGTTGCGTT	59.989	20	147	-	-
128	NNFB_128	hx_isotig01405	1	p2	(AG)8	16	2115	2130	TTCCCGATTTTCCTCAATGT	59.363	20	GTgaCAACAAGACCGGGagT	60.009	20	276	gi|225455762|ref|XP_002269751.1|	hypothetical protein [Vitis vinifera]
129	NNFB_129	hx_isotig01411	1	p2	(TC)6	12	2255	2266	TTGTTGGAGgtagAAtcggC	60.074	20	AGCAAAGCAAAAGAGGGGA	59.94	19	261	gi|225457873|ref|XP_002279250.1|	hypothetical protein [Vitis vinifera]
130	NNFB_130	hx_isotig01432	1	p3	(CCA)6	18	281	298	TCAGAAACCAGAAACCCCAC	59.943	20	CAGAGGTAGTGCCTACCGGA	60.269	20	113	gi|225427589|ref|XP_002268404.1|	hypothetical protein [Vitis vinifera]
131	NNFB_131	hx_isotig01433	2	p2	(AG)8	16	2154	2169	GCCTTGGTTACCGAGTCAGA	60.255	20	GCTTCACCTGCACTGACAAC	59.472	20	174	-	-
132	NNFB_132	hx_isotig01449	1	p2	(GA)6	12	722	733	ATGTGgTCGGTTGGgTTAGA	60.232	20	CCgaACCCCTTCTTTCTTTC	60.046	20	179	-	-
133	NNFB_133	hx_isotig01452	1	p2	(TC)10	20	2037	2056	TCTCTGGTTCAGGGAAGTGC	60.386	20	TTCCAAACTGCTCTGcGTAA	59.609	20	279	-	-
134	NNFB_134	hx_isotig01454	1	p3	(TTC)6	18	156	173	GGGGTTTCGCCTTTCTTATC	59.909	20	CCCGTTTTTCTCAAAATCCA	59.91	20	234	-	-
135	NNFB_135	hx_isotig01457	1	p3	(CTT)6	18	1904	1921	CTTTCTGATTCCCAAGCAGC	59.955	20	ACAGGAGCCTCCACTCTGAA	59.986	20	255	gi|296083374|emb|CBI23263.3|	unnamed protein product [Vitis vinifera]
136	NNFB_136	hx_isotig01481	1	p3	(CAG)6	18	340	357	GCATGACCCCATCCAATAAG	60.155	20	CTGTGACCATcCTTGGTGTG	59.997	20	246	gi|225440234|ref|XP_002278622.1|	hypothetical protein [Vitis vinifera]
137	NNFB_137	hx_isotig01482	1	p3	(GAA)5	15	406	420	CCCAAATCACTCCAGTCTCC	59.505	20	GAGCCTACTGTGGTGGTGGT	60.033	20	279	gi|225451017|ref|XP_002280973.1|	hypothetical protein [Vitis vinifera]
138	NNFB_138	hx_isotig01483	1	p3	(GGT)6	18	1435	1452	GGATCGAAGAAGTCCCATGA	60.011	20	TTCTCATATCCCTCGCCATC	59.998	20	251	gi|255584837|ref|XP_002533135.1|	conserved hypothetical protein [Ricinus communis]
139	NNFB_139	hx_isotig01496	1	p2	(GA)7	14	2081	2094	GAAGAAAAGCGAGAACCCCT	59.827	20	TTTTTCATTCCTCGTTTCCTC	58.29	21	224	-	-
140	NNFB_140	hx_isotig01499	1	p2	(AG)6	12	115	126	GACACTTGAGAGCTGGGAGG	59.986	20	ATGATCGTACACCACCGGAT	60.081	20	174	gi|297746031|emb|CBI16087.3|	unnamed protein product [Vitis vinifera]
141	NNFB_141	hx_isotig01502	1	p2	(TC)12	24	1592	1615	GAAGGCACTGAAGGGAATTG	59.67	20	TCATTCTCCCAAAACCTCCA	60.43	20	280	gi|225463438|ref|XP_002275393.1|	hypothetical protein isoform 2 [Vitis vinifera]
142	NNFB_142	hx_isotig01503	1	p2	(AG)9	18	1997	2014	GTCGTTAACAACGGCGATCT	60.14	20	GAGACACAACCACGAGCTGA	60.03	20	272	gi|255537765|ref|XP_002509949.1|	Polygalacturonase precursor, putative [Ricinus communis]
143	NNFB_143	hx_isotig01515	1	p2	(AG)6	12	1711	1722	CAAACGACTGTGAAGGCAAA	59.881	20	GCGTATGAAACGCCCTATGT	59.988	20	242	-	-
144	NNFB_144	hx_isotig01516	1	p2	(AC)6	12	913	924	ACAAAGATTTGCCCATCAGG	59.933	20	GGATGGCGTGGACTCTGTAT	59.957	20	142	-	-
145	NNFB_145	hx_isotig01518	1	p3	(TGA)5	15	636	650	TCCACGGGTACTCCTATTGC	59.955	20	CCTCATCCAAGTCCTCATCC	59.46	20	125	-	-
146	NNFB_146	hx_isotig01523	1	p3	(GCA)5	15	1584	1598	TGAAaTCAGCCCGGTAATTC	59.901	20	TCAAGGTTACCAACATGGCA	59.964	20	207	gi|225458489|ref|XP_002284120.1|	hypothetical protein [Vitis vinifera]
147	NNFB_147	hx_isotig01528	1	p2	(AG)6	12	2017	2028	TGATCGAAGGATCGGTTCTC	60.158	20	GTCACGGACTCACGGACTTT	60.159	20	196	gi|224105977|ref|XP_002314000.1|	predicted protein [Populus trichocarpa]
148	NNFB_148	hx_isotig01532	1	p4	(GAAA)5	20	1941	1960	GTTCAGCGGTTTGACCATCT	60.119	20	caccggtgagcattaccttt	59.993	20	219	-	-
149	NNFB_149	hx_isotig01537	1	p2	(AG)9	18	182	199	ATCATCCCACGGAATGAGAA	60.281	20	TTCCCCATTTCTGTCAAAGC	60.051	20	183	-	-
150	NNFB_150	hx_isotig01542	1	p2	(CT)9	18	1984	2001	GGAGTCTCATCAACCGGAGA	60.199	20	TTTTCGTTTTTGGCGGTTAC	59.979	20	246	gi|61654494|gb|AAX48772.1|	9,10[9',10']carotenoid cleavage dioxygenase [Vitis vinifera]
151	NNFB_151	hx_isotig01549	1	p3	(AGC)6	18	1999	2016	GTTCCAGCAACAaCAGAGCA	60.032	20	ACAGGAGATCCCACaACAGC	60.12	20	260	-	-
152	NNFB_152	hx_isotig01550	1	p3	(GGA)5	15	338	352	TTTGTtCGACCGgaTACCTC	59.933	20	TTTGAGCAGTCATCCATTGC	59.805	20	250	gi|297738198|emb|CBI27399.3|	unnamed protein product [Vitis vinifera]
153	NNFB_153	hx_isotig01555	1	p2	(TC)13	26	1932	1957	TCTCCCTGTCCTGCTCCTTA	59.943	20	AGATCAGCAATTTCTGCAAGC	59.611	21	188	gi|225452167|ref|XP_002264334.1|	hypothetical protein [Vitis vinifera]
154	NNFB_154	hx_isotig01558	2	p2	(GA)6	12	2001	2012	TTTTCCTTCAAATCCATCGC	60.016	20	TTTTAGGAGTAGTGTTCAGTTGTTCA	58.555	26	174	gi|350540648|ref|NP_001234537.1|	obtusifoliol 14alpha-demethylase [Solanum lycopersicum]
155	NNFB_155	hx_isotig01565	1	p3	(CTT)5	15	1936	1950	CCAATCTCCATCTGGTCGTT	59.927	20	AAACAAGGAAGGCCACACAC	60.012	20	181	gi|289466341|gb|ADC94856.1|	DRE transcription factor 1 [Vitis pseudoreticulata]
156	NNFB_156	hx_isotig01576	1	p2	(CA)6	12	170	181	GAACCGGTGATCGAAAAGAA	60.051	20	GAGGACAGGGATCAGAGCAG	59.945	20	278	gi|225448433|ref|XP_002269949.1|	hypothetical protein isoform 1 [Vitis vinifera]
157	NNFB_157	hx_isotig01581	1	p2	(GA)8	16	2007	2022	TCTTTGCAGGTCAGTGTTCG	60.025	20	TGCTAGTCTGGTTATTcCACCA	59.632	22	136	gi|225456451|ref|XP_002284409.1|	hypothetical protein [Vitis vinifera]
158	NNFB_158	hx_isotig01599	1	p2	(GA)7	14	1737	1750	AATGCACAAACCTTCGCAAT	60.511	20	TCGCGTCtTTTCTctCTTCC	59.694	20	171	gi|224102999|ref|XP_002312886.1|	predicted protein [Populus trichocarpa]
159	NNFB_159	hx_isotig01620	1	c	(TC)8tgagactctacacgattgaagctactgcttctccaa(TC)15	82	61	142	taccttaccgtcaaacagcg	58.845	20	cTCAATGGGCCTAAGATGGA	60.029	20	151	-	-
160	NNFB_160	hx_isotig01623	1	p2	(AG)6	12	1953	1964	TGCTTGTCGTTCACTGTTCC	59.88	20	TCCAATTTTCCAAGTCCCAA	60.28	20	144	-	-
161	NNFB_161	hx_isotig01640	1	p2	(AT)7	14	51	64	AATGCAAGCCTCTGCCTCT	60.111	19	CCCCTACTCCCCTCTTGTTC	59.928	20	159	gi|255540205|ref|XP_002511167.1|	Phospholipase C 4 precursor, putative [Ricinus communis]
162	NNFB_162	hx_isotig01644	1	p2	(GA)6	12	198	209	TTTTGGATGGTAAAGGCTGC	60.074	20	CTGTTCCGACTCTCGGTTTC	59.844	20	169	-	-
163	NNFB_163	hx_isotig01653	1	p2	(GA)7	14	1921	1934	AGAATCCAATCAACCACCGA	60.317	20	GCAAGAAAGGAACAAACCCA	60.088	20	217	-	-
164	NNFB_164	hx_isotig01663	1	p2	(CT)10	20	1888	1907	CCCTAACCTCCAAGACCTCC	59.928	20	CTAGGGTTAGGGTTTCGGGA	60.304	20	136	gi|225451737|ref|XP_002279979.1|	hypothetical protein [Vitis vinifera]
165	NNFB_165	hx_isotig01665	1	p2	(AG)8	16	1794	1809	AACctgAacAaGgcgAagAa	59.853	20	TCGGATTTTTCCTTGTCTGC	60.192	20	241	gi|225432562|ref|XP_002281045.1|	hypothetical protein [Vitis vinifera]
166	NNFB_166	hx_isotig01670	1	p2	(AG)8	16	1654	1669	TGAAATGCAAGACTGCCAAG	59.988	20	TTAGGGGGTTTTGGGCTTAC	60.177	20	253	-	-
167	NNFB_167	hx_isotig01675	1	p2	(TC)6	12	202	213	GCTTGCAAACCCTAaCTCCA	60.249	20	GAAGCCTTTGCAATCTCACC	59.82	20	253	-	-
168	NNFB_168	hx_isotig01677	1	p3	(GAA)10	30	1846	1875	TCATAGGCGCCATATTCCTC	60.023	20	TCTGTCTTTGGCTTGGCTTT	59.993	20	154	gi|225455613|ref|XP_002270630.1|	hypothetical protein [Vitis vinifera]
169	NNFB_169	hx_isotig01679	1	p2	(TA)7	14	765	778	GAGGTGAACCGGAACTGTGT	60.009	20	CCAGTCAGCAACAAAGACCA	59.873	20	184	gi|224135729|ref|XP_002322146.1|	predicted protein [Populus trichocarpa]
170	NNFB_170	hx_isotig01679	2	p2	(GA)9	18	1911	1928	ACAGTGGAGTGGTggTGTCA	60.045	20	aaaaagaagggcGATggaaC	60.431	20	129	gi|224135729|ref|XP_002322146.1|	predicted protein [Populus trichocarpa]
171	NNFB_171	hx_isotig01691	1	p3	(TTC)5	15	1439	1453	CCCTACCAAATCCACCTGAA	59.784	20	GCTTGGAGGCTCTGCTCTTA	59.859	20	275	gi|225464565|ref|XP_002272986.1|	hypothetical protein [Vitis vinifera]
172	NNFB_172	hx_isotig01699	1	p2	(CT)8	16	74	89	TCGAGAGAATGAGAAATGTGGA	59.813	22	AAAAGCCAAGCGATCAAGAA	59.96	20	245	gi|90399335|emb|CAJ86133.1|	H0313F03.20 [Oryza sativa Indica Group]
173	NNFB_173	hx_isotig01701	1	p3	(TCG)7	21	1648	1668	GGGTAGAACCATCGACCTGA	59.927	20	GTTCGGCGTTAATGAGTGGT	60	20	267	gi|225464549|ref|XP_002272471.1|	hypothetical protein [Vitis vinifera]
174	NNFB_174	hx_isotig01707	1	p3	(CTT)5	15	1558	1572	GCctGAGCAAGATGGTTTtC	59.82	20	ATTCGAACTTACGCCACCAC	60	20	214	gi|224071307|ref|XP_002303396.1|	predicted protein [Populus trichocarpa]
175	NNFB_175	hx_isotig01713	1	c	(GAG)6(GAA)6	36	127	162	GGTCGGCAGTTGATATGGTT	59.82	20	TGGGTATGCTTTTGGTGTGA	59.964	20	133	gi|255569405|ref|XP_002525670.1|	ATP-binding cassette transporter, putative [Ricinus communis]
176	NNFB_176	hx_isotig01717	1	p2	(AG)9	18	333	350	GTTCGTCAAGTTCAGTGCGA	60.032	20	CCCTGAAAACCATGTTGCTT	59.971	20	222	gi|225443407|ref|XP_002268455.1|	hypothetical protein [Vitis vinifera]
177	NNFB_177	hx_isotig01730	1	p2	(TC)7	14	548	561	GATCCAAGCCCAAAAGTCAA	60.051	20	CTTGGTCCAAAAGTGGAGGA	60.081	20	267	gi|224062301|ref|XP_002300813.1|	predicted protein [Populus trichocarpa]
178	NNFB_178	hx_isotig01731	1	p2	(GA)8	16	48	63	GAGAATCGAGAAGGAGCCAA	59.508	20	CTTCTTTTCTGCCTGCCAAC	59.993	20	145	gi|225429082|ref|XP_002271528.1|	hypothetical protein [Vitis vinifera]
179	NNFB_179	hx_isotig01735	1	p2	(GA)6	12	1431	1442	CAACAAGTGAACCAGCTCCA	59.873	20	AATGTATGGGTTGCAGGAGG	59.813	20	221	gi|225425208|ref|XP_002266761.1|	hypothetical protein isoform 1 [Vitis vinifera]
180	NNFB_180	hx_isotig01736	2	p2	(CT)7	14	1335	1348	AAATGGGCACGAACAGTAGG	59.993	20	CAGTTTCTGCGGTCCTTGTT	60.291	20	202	gi|224118510|ref|XP_002331380.1|	predicted protein [Populus trichocarpa]
181	NNFB_181	hx_isotig01749	1	p2	(GA)13	26	264	289	AACGAACACAACATTGCAGG	59.615	20	GTTAGTCGCACCTCCTGAcG	60.854	20	263	-	-
182	NNFB_182	hx_isotig01756	1	p2	(TC)13	26	685	710	AGGGAACCAAGATGATGCAC	59.934	20	GGTGCAACCCGTATTCAAGT	59.859	20	266	-	-
183	NNFB_183	hx_isotig01758	1	p2	(GA)9	18	266	283	CCCAAAACCAAGAAAGCAAA	60.081	20	ATTGGACCCCTTTTCTGAcC	60.169	20	241	gi|225470422|ref|XP_002273993.1|	hypothetical protein [Vitis vinifera]
184	NNFB_184	hx_isotig01761	1	p2	(CT)8	16	552	567	AGAATGGTTGATGGGTAGCG	59.955	20	CCATGACAACTTCATCTTCGAG	59.734	22	228	-	-
185	NNFB_185	hx_isotig01761	2	p2	(CT)8	16	817	832	TGTGACTTTGTCTCATTTTCCG	60.147	22	GATGATGCCATCCCAACTCT	59.893	20	270	-	-
186	NNFB_186	hx_isotig01761	3	p2	(TC)14	28	942	969	TCTCTGTCCACAAACCGATG	59.676	20	CAGATTCTGGGTTTCCTCCA	60.042	20	245	-	-
187	NNFB_187	hx_isotig01775	1	p2	(GA)6	12	1881	1892	CTCATCCTTGGCCATGTCTT	60.073	20	AAATTTGCATTTGCTGACTTTG	59.298	22	215	gi|225445867|ref|XP_002276114.1|	hypothetical protein [Vitis vinifera]
188	NNFB_188	hx_isotig01784	1	p3	(AAG)5	15	75	89	CCTTGGTCCTCTAATTCCTTCC	60.302	22	TGTCATGGATGTCTTGCACA	59.658	20	180	gi|145408226|gb|ABP65665.1|	VTC2-like protein [Actinidia chinensis]
189	NNFB_189	hx_isotig01804	1	p2	(AG)6	12	1836	1847	TTTTGAgCTCCGAAAGGAGA	60.066	20	TAGATCGCAACCTGACCTCC	60.218	20	128	-	-
190	NNFB_190	hx_isotig01808	1	p2	(AG)6	12	1729	1740	AACTAGCCCCCTGGAGAAAA	60.068	20	TGGTGTCTCGTTGCAGAAAG	60.025	20	244	-	-
191	NNFB_191	hx_isotig01810	1	p3	(CCA)5	15	1825	1839	AATCTCCATCTGGTGAACGg	59.927	20	GGGAGATGACGGGTGTAGTG	60.386	20	205	-	-
192	NNFB_192	hx_isotig01811	1	p6	(GAAAGA)5	30	220	249	ACCTTGTTGGGCAAAGTGAG	60.149	20	CCGTCGGGTTCTCTTATTCA	60.066	20	201	gi|147775117|emb|CAN59914.1|	hypothetical protein VITISV_006086 [Vitis vinifera]
193	NNFB_193	hx_isotig01811	2	p3	(CCA)6	18	1533	1550	ACAACAAGAACGTCACGCAG	59.946	20	ACCtTCCGATTCTGGAGCTT	60.212	20	237	gi|147775117|emb|CAN59914.1|	hypothetical protein VITISV_006086 [Vitis vinifera]
194	NNFB_194	hx_isotig01823	1	p2	(CT)6	12	630	641	TGCACTTAAGGAGGGAATGG	60.066	20	CCAGGTACCCCACTCTTTGA	59.959	20	255	gi|225453450|ref|XP_002275918.1|	hypothetical protein [Vitis vinifera]
195	NNFB_195	hx_isotig01825	1	p3	(AGG)8	24	1549	1572	CGGAATGGGATCTTAGTGGA	59.887	20	TCTCTCATACATGGGGGAGC	60.034	20	240	gi|225458267|ref|XP_002282344.1|	similar to 3-methyladenine DNA glycosylase, putative; 31680-30045 [Vitis vinifera]
196	NNFB_196	hx_isotig01825	2	p2	(TC)8	16	1816	1831	CCTCACTGCTCACTGCTCAC	59.764	20	ggcttttcccctttgaaaat	59.42	20	122	gi|225458267|ref|XP_002282344.1|	similar to 3-methyladenine DNA glycosylase, putative; 31680-30045 [Vitis vinifera]
197	NNFB_197	hx_isotig01828	1	p2	(GA)9	18	287	304	GGCTTTTTCCCCATTTTAGC	59.915	20	AGCCAGGGTCCTTTTGTTCT	60.11	20	242	-	-
198	NNFB_198	hx_isotig01829	1	p2	(CT)6	12	1819	1830	AGCAAAGGCCACTTCTTCAA	59.993	20	AGAGAGCGCAGGCAGAGAT	60.411	19	253	-	-
199	NNFB_199	hx_isotig01834	1	p3	(TCT)6	18	442	459	CCTGCAGCAATCCTTTCTTC	59.955	20	TCCAACAGCAAGAAgaGCCT	60.134	20	280	gi|225470365|ref|XP_002270799.1|	hypothetical protein [Vitis vinifera]
200	NNFB_200	hx_isotig01838	1	p4	(AAAC)5	20	279	298	GCCTCAACAAGGTAGAGGAAA	58.449	21	CTATTTTCCGGCATTGTGCT	60.096	20	267	gi|225453334|ref|XP_002270272.1|	similar to transcription factor [Vitis vinifera]
201	NNFB_201	hx_isotig01838	2	p3	(CCA)7	21	830	850	TCTTGACAAACCCTTCACCC	59.943	20	TGGGAAGAGGAGGAATGATG	60.003	20	128	gi|225453334|ref|XP_002270272.1|	similar to transcription factor [Vitis vinifera]
202	NNFB_202	hx_isotig01838	3	p3	(TCC)6	18	1045	1062	CATCATTCCTCCTCTTCCCA	60.003	20	CAACATACCCACCACCAACA	60.128	20	272	gi|225453334|ref|XP_002270272.1|	similar to transcription factor [Vitis vinifera]
203	NNFB_203	hx_isotig01838	4	c	(GGT)5tgagggaaacataattttg(GGT)5	49	1629	1677	TCTAGAAGGCTGTGGGGTTG	60.246	20	CTCACACCTCCACCTCACCT	60.153	20	246	gi|225453334|ref|XP_002270272.1|	similar to transcription factor [Vitis vinifera]
204	NNFB_204	hx_isotig01844	1	p2	(CT)6	12	1814	1825	GCTGGAGAGCCAATGAAGAG	60.096	20	TCGCAATACAAAAGCCTTGA	59.443	20	116	gi|225452831|ref|XP_002283619.1|	hypothetical protein [Vitis vinifera]
205	NNFB_205	hx_isotig01850	1	p3	(TGT)6	18	1646	1663	AACAAGAGGGTCTGTGGGTG	60.002	20	CAGTACCAGAACAGCTGCCA	60.049	20	129	gi|147819293|emb|CAN68960.1|	hypothetical protein VITISV_019275 [Vitis vinifera]
206	NNFB_206	hx_isotig01851	1	p2	(TC)6	12	45	56	AGCGACAACGTGCTTCTTCT	60.201	20	AGTGCAGCTGGTAAGCTTGG	60.592	20	183	gi|225451792|ref|XP_002281199.1|	hypothetical protein isoform 1 [Vitis vinifera]
207	NNFB_207	hx_isotig01867	1	p2	(AG)8	16	1827	1842	CTTCGGGATCGACTTCTCTG	59.943	20	GCATTCCCAATTTCAACCC	60.126	19	167	-	-
208	NNFB_208	hx_isotig01870	1	p3	(CTT)5	15	1797	1811	GCTGAGACGGGGTTCAATTA	60.074	20	GCAGAACACAGAACAGCCAA	60.032	20	161	-	-
209	NNFB_209	hx_isotig01885	1	p2	(CT)7	14	42	55	TCGATTAAAATTTTCTGATTTCTCTG	59.272	26	GCTGGCTTTTTCtTcTCCCT	59.962	20	194	gi|355513438|gb|AES95061.1|	Leucine-rich repeat receptor protein kinase EXS [Medicago truncatula]
210	NNFB_210	hx_isotig01887	1	p3	(TGC)6	18	1355	1372	GAAGGGAGAAAGGTTGGGAG	60.045	20	AAATCCTCAACACCACGCTC	60.119	20	246	gi|225439765|ref|XP_002273310.1|	hypothetical protein [Vitis vinifera]
211	NNFB_211	hx_isotig01894	1	p2	(TC)6	12	120	131	CGGAACACACTAAAGAGGGC	59.734	20	GATCCAAATGGAGCTACCCA	59.894	20	131	gi|225442268|ref|XP_002279431.1|	hypothetical protein isoform 1 [Vitis vinifera]
212	NNFB_212	hx_isotig01903	1	p2	(AG)6	12	1754	1765	CACCACCCtttttcctttga	59.942	20	AAAGCTCAGCCTAACCCCTC	59.848	20	127	gi|225445549|ref|XP_002282244.1|	hypothetical protein [Vitis vinifera]
213	NNFB_213	hx_isotig01912	1	p2	(AT)7	14	212	225	CGTGCCTaCATGTTTCAGTAGC	59.835	22	ttctGAACGTCATGCTCGTC	59.992	20	261	-	-
214	NNFB_214	hx_isotig01912	2	p2	(TC)11	22	618	639	CGGGTGCAAGAAAGAAAAAG	59.855	20	AAAGCTGAAAGAAATCCCCC	59.532	20	248	-	-
215	NNFB_215	hx_isotig01915	1	p2	(TC)12	24	117	140	TGCAtAACATCGATCTCCCA	60.033	20	GAGATGATGAGCGGGTGATT	60.042	20	170	-	-
216	NNFB_216	hx_isotig01930	1	p2	(AG)6	12	182	193	CTGGGAAACACCGAAACAAG	60.52	20	TTGTGACCACTTGTGCGATT	60.16	20	225	-	-
217	NNFB_217	hx_isotig01933	1	p3	(GAA)5	15	1707	1721	TAGTTGCGTGTCCAGTCAGC	60.056	20	ATCATCCACGCCCACTCTAC	59.957	20	229	gi|255536795|ref|XP_002509464.1|	eukaryotic translation initiation factor 3 subunit, putative [Ricinus communis]
218	NNFB_218	hx_isotig01946	1	p2	(AG)12	24	1702	1725	TAGTGTAACCTGAACCCGGC	59.993	20	CCCATGCTCGATTCCTATGT	59.917	20	131	gi|297742734|emb|CBI35368.3|	unnamed protein product [Vitis vinifera]
219	NNFB_219	hx_isotig01973	1	p4	(CAGA)5	20	1587	1606	GGCTGCATCTGTTCCTCTTC	59.957	20	GCCTGAGCTGCCTCTAAGAA	59.859	20	257	gi|218193722|gb|EEC76149.1|	hypothetical protein OsI_13439 [Oryza sativa Indica Group]
220	NNFB_220	hx_isotig01977	1	p3	(AGG)5	15	102	116	CTGGTTTTCGCTTTGTAGGG	59.741	20	TCCGATAGCTGAACCTGCTT	59.978	20	201	gi|5917726|gb|AAD56010.1|AF178530_1	serine/threonine protein phosphatase 1 [Malus x domestica]
221	NNFB_221	hx_isotig01978	1	p3	(TCC)6	18	1591	1608	AAAGCCATGAAGCAGAGGAG	59.574	20	TTGGTGTTGTTTGTGGGAGA	59.976	20	237	gi|225435772|ref|XP_002285729.1|	hypothetical protein isoform 1 [Vitis vinifera]
222	NNFB_222	hx_isotig01980	1	p3	(CAT)5	15	1392	1406	GCaGCTGACCTCATCAACAA	59.992	20	TTCCTGAACATGCACACACC	60.58	20	209	-	-
223	NNFB_223	hx_isotig01981	1	p3	(GGA)6	18	1493	1510	AATAAGTGCGAGTGGAACGC	60.278	20	cCAGATCCAGTAAAcGcCAT	59.955	20	219	gi|224088832|ref|XP_002308559.1|	predicted protein [Populus trichocarpa]
224	NNFB_224	hx_isotig01988	1	p2	(AG)7	14	97	110	CTTTGACTTCCcAAACCCAA	59.942	20	ATGTACATTGCACAGGCCAA	59.995	20	230	gi|225458966|ref|XP_002285557.1|	hypothetical protein [Vitis vinifera]
225	NNFB_225	hx_isotig01988	2	p2	(TC)15	30	1587	1616	CCAAGCTAGGGACAGCACTC	60.012	20	TCTGCTGAGCCATCTCCTTT	60.096	20	257	gi|225458966|ref|XP_002285557.1|	hypothetical protein [Vitis vinifera]
226	NNFB_226	hx_isotig01993	1	p2	(AG)8	16	81	96	CCAATTGAGGAACACAACCA	59.389	20	ACGGCTTCATTAGGCAAAGA	59.845	20	173	gi|297736687|emb|CBI25704.3|	unnamed protein product [Vitis vinifera]
227	NNFB_227	hx_isotig02005	1	p2	(TC)10	20	104	123	AGGCAGGTACGATTCAGTGG	60.134	20	GATGAAACGAGACGGGTGTT	59.973	20	250	gi|225450739|ref|XP_002279164.1|	hypothetical protein [Vitis vinifera]
228	NNFB_228	hx_isotig02009	1	p2	(TC)8	16	72	87	AATTGCAGCAGGGAGAGAAA	59.955	20	GAATTGCTTGATCGCATCCT	60.185	20	279	gi|225461961|ref|XP_002270197.1|	hypothetical protein [Vitis vinifera]
229	NNFB_229	hx_isotig02011	1	p2	(GA)9	18	1381	1398	GAAGAAGGAGGTGGAAAGGG	60.045	20	CCCCCTTTTCTTTTCACACA	59.942	20	214	gi|255584952|ref|XP_002533188.1|	phosphatidylinositol synthase, putative [Ricinus communis]
230	NNFB_230	hx_isotig02011	2	c	(AGA)7(GGA)5	36	1618	1653	TGTGTGAAAAGAAAAGGGGG	59.942	20	CACTCCTCCTGTCTCGCTCT	59.732	20	228	gi|255584952|ref|XP_002533188.1|	phosphatidylinositol synthase, putative [Ricinus communis]
231	NNFB_231	hx_isotig02024	1	p3	(AGA)9	27	1560	1586	ATCTAGAGCGCGGAATAGCA	60.103	20	GAACTGGATCTGGGTGGCTA	60.073	20	254	gi|297736351|emb|CBI25074.3|	unnamed protein product [Vitis vinifera]
232	NNFB_232	hx_isotig02028	1	p2	(AG)6	12	113	124	AATGGGCATTTACAAGCCAG	59.96	20	ACGCCTTTAAGCACAGGAAA	59.883	20	260	gi|225459764|ref|XP_002284761.1|	hypothetical protein [Vitis vinifera]
233	NNFB_233	hx_isotig02031	1	p2	(CT)10	20	361	380	GTTGCCACGAAAaGATGGTT	59.978	20	GTTGAGTTTGCTGTGGCAGA	60.032	20	266	-	-
234	NNFB_234	hx_isotig02032	1	p2	(GA)6	12	681	692	TGTTGTCAGGAAaCGAACCA	60.128	20	AAGGaAAACGAGCAGCTGAA	60.132	20	210	gi|225427039|ref|XP_002267137.1|	hypothetical protein, partial [Vitis vinifera]
235	NNFB_235	hx_isotig02035	1	p3	(TCA)5	15	364	378	TCAGCATCTTCACTCATGCC	59.95	20	atatcgtgtcaagttcccgc	59.962	20	172	gi|225459530|ref|XP_002284460.1|	hypothetical protein [Vitis vinifera]
236	NNFB_236	hx_isotig02041	1	p2	(TC)8	16	1606	1621	AGAGTTGCCACCAAATCCAC	59.973	20	TCAACACCTGTTCATCAAATG	57.004	21	228	gi|192912954|gb|ACF06585.1|	26S proteasome subunit RPN5b [Elaeis guineensis]
237	NNFB_237	hx_isotig02042	1	p2	(AG)10	20	1446	1465	CATTTGAGCTGCCAATGCTA	59.976	20	TTTTcCCCCtTcCTCTCAGT	60.045	20	214	gi|225447131|ref|XP_002274696.1|	hypothetical protein [Vitis vinifera]
238	NNFB_238	hx_isotig02047	1	p2	(CT)6	12	56	67	tccactctcgtcatttcacct	59.712	21	GAATCGCTGGATTCGTCATT	60.043	20	248	gi|224109590|ref|XP_002315247.1|	metal tolerance protein [Populus trichocarpa]
239	NNFB_239	hx_isotig02059	1	p3	(CTT)6	18	896	913	gTCGATGGAAACCTCCTTCA	60.05	20	ACCTGAATGGTGAGCAGTGA	59.261	20	135	-	-
240	NNFB_240	hx_isotig02073	2	p6	(TTAGGG)6	36	1688	1723	GATTTCGGAGTCGGAGATGA	60.158	20	GCTGCACCGCAACTATTAAA	58.985	20	228	gi|225437781|ref|XP_002281415.1|	hypothetical protein [Vitis vinifera]
241	NNFB_241	hx_isotig02074	1	p3	(CAG)9	27	308	334	GAGCTACTGGGCATTGTTCA	58.877	20	CAGCGTATGCTGATGGAAGA	59.972	20	128	-	-
242	NNFB_242	hx_isotig02089	1	p2	(AG)8	16	1574	1589	ACCTCAGGAGAAGAAACGCA	59.989	20	CTACAGACGCTGGACGTTGA	60.049	20	246	-	-
243	NNFB_243	hx_isotig02094	1	p2	(GA)9	18	198	215	CACTGTGAGGAAAATCTTGGC	59.726	21	CCGCTCTCTAACTTCCATGC	59.978	20	269	gi|224080516|ref|XP_002306147.1|	SAUR family protein [Populus trichocarpa]
244	NNFB_244	hx_isotig02094	2	p2	(GA)6	12	883	894	AGAGTGGAAAGAAGGGAGgC	59.817	20	CACTTCAGCTTTTCCTTCGG	59.986	20	272	gi|224080516|ref|XP_002306147.1|	SAUR family protein [Populus trichocarpa]
245	NNFB_245	hx_isotig02102	1	p3	(GAA)5	15	1676	1690	CTGATCTTCTTCAGGCGTCC	59.95	20	CATGGTGTAACCCTTTTCCTG	59.341	21	221	gi|224925916|gb|ACN69972.1|	MYB transcription factor ML2 [Thalictrum thalictroides]
246	NNFB_246	hx_isotig02108	1	p2	(CT)10	20	155	174	CGCACTCCGAACTCATCTCT	60.555	20	ACGGATTTGAAGACCGTGAC	59.973	20	277	-	-
247	NNFB_247	hx_isotig02109	2	p2	(GA)12	24	1548	1571	CCcACCAAAGAGATTCCTCA	60.042	20	GGAAAGAAAGCTGATGGCAG	59.955	20	222	gi|255587500|ref|XP_002534293.1|	nucleic acid binding protein, putative [Ricinus communis]
248	NNFB_248	hx_isotig02126	1	p3	(TCA)6	18	407	424	tCTGCCTTTGCCTTCATCTT	59.955	20	GTCCAAGGGGATGAGTTTGA	59.903	20	152	gi|297743095|emb|CBI35962.3|	unnamed protein product [Vitis vinifera]
249	NNFB_249	hx_isotig02161	2	p3	(CAA)6	18	165	182	ccggggCTCTCTGTTTAGA	60.338	19	TAGAGAGCATCGAGGAGGGA	60.05	20	209	gi|225428885|ref|XP_002285320.1|	hypothetical protein [Vitis vinifera]
250	NNFB_250	hx_isotig02181	1	p2	(GT)9	18	1368	1385	GATGGGCAGGAAGAAGATGA	60.158	20	TAAGGCAACACCCACATCAA	59.964	20	202	-	-
251	NNFB_251	hx_isotig02208	1	p2	(AG)6	12	1531	1542	GAGTAGGCGAATGAGCGAAC	59.985	20	catcgccccttaaactcagA	60.206	20	254	gi|297739467|emb|CBI29649.3|	unnamed protein product [Vitis vinifera]
252	NNFB_252	hx_isotig02210	1	p2	(AG)10	20	63	82	TCCTTCATTCCTTCTTCGGA	59.744	20	GGGCTTCCATTcAGCATAAA	60.038	20	176	gi|157313310|gb|ABV32548.1|	endo-1,4-beta-mannosidase protein 2 [Prunus persica]
253	NNFB_253	hx_isotig02216	1	c	(TC)6ttttctct(TC)6	32	176	207	AGGATTTGTACGCACGCTCT	59.904	20	AATTGCCTCTCGAAGGAGGT	60.212	20	225	gi|225426294|ref|XP_002267317.1|	hypothetical protein [Vitis vinifera]
254	NNFB_254	hx_isotig02221	1	p3	(GTA)7	21	142	162	GGTGTATGATCATGTTGCCG	59.805	20	GCAAAAGCAGCCAAAACTTC	60.003	20	182	gi|225426747|ref|XP_002282409.1|	hypothetical protein [Vitis vinifera]
255	NNFB_255	hx_isotig02233	1	c*	(CTCTGT)6(TC)9*	53	1342	1394	CACCTGATGCTTCTGCTGTT	59.037	20	GCAATTCAGCTTATGGCAAA	58.914	20	240	-	-
256	NNFB_256	hx_isotig02245	1	p2	(GA)6	12	208	219	AAGGAGTTAGAGCGCGAGTG	59.78	20	GCTCATGTACTCCCTCAGCC	59.834	20	235	gi|225438722|ref|XP_002282572.1|	hypothetical protein [Vitis vinifera]
257	NNFB_257	hx_isotig02248	1	p3	(AAG)5	15	328	342	TTCCTTCCATTCTCACCACC	59.903	20	GTTCATTGCCAGCCAGGTAT	59.962	20	233	-	-
258	NNFB_258	hx_isotig02250	1	p2	(CT)7	14	1644	1657	ACCAACACCTCAAAACCCAG	59.861	20	AGAAGCAAGAAAGaAggGGG	59.821	20	226	gi|225446056|ref|XP_002271381.1|	hypothetical protein [Vitis vinifera]
259	NNFB_259	hx_isotig02254	1	p2	(TC)6	12	253	264	GCGGATCTGAACCTAACCAA	60.074	20	AGAGATGGACGGCAATGAAC	60.081	20	261	-	-
260	NNFB_260	hx_isotig02260	1	p3	(AGA)5	15	1378	1392	TGTCTCACGAAGAGTCACCG	60.022	20	GAGCAGTCCAAGAAGACGGA	60.533	20	267	-	-
261	NNFB_261	hx_isotig02267	1	p3	(TCT)14	42	122	163	GAGTCGATCTCCCACTTTCG	59.803	20	CATCGCTGCTGTTTACTGGA	60.011	20	147	gi|218195635|gb|EEC78062.1|	hypothetical protein OsI_17521 [Oryza sativa Indica Group]
262	NNFB_262	hx_isotig02270	1	p2	(AG)7	14	69	82	TCCAAAACATCCCCTGAGAG	60.042	20	TTAACCGGAAGATGGACTGG	59.926	20	270	gi|225431249|ref|XP_002274449.1|	hypothetical protein [Vitis vinifera]
263	NNFB_263	hx_isotig02292	1	c	(C)10aacctaacaagt(AAC)5	37	89	125	CAGCGTAGAGCCTGAACACA	60.199	20	CCCTTACTTGTGTCTGGGGA	59.959	20	222	gi|225436823|ref|XP_002270566.1|	hypothetical protein [Vitis vinifera]
264	NNFB_264	hx_isotig02293	1	p2	(TC)6	12	452	463	CCATCACCGACTGTTTCCTT	59.966	20	CCTCACCCCTATTCCGTTTT	60.18	20	243	gi|225432366|ref|XP_002275787.1|	hypothetical protein [Vitis vinifera]
265	NNFB_265	hx_isotig02294	1	p2	(GA)7	14	106	119	CGAACTCCTGCATCTCAACA	59.984	20	AACAAGTCCATCCCCAACAA	60.21	20	254	gi|147770652|emb|CAN64544.1|	hypothetical protein VITISV_033383 [Vitis vinifera]
266	NNFB_266	hx_isotig02294	2	p3	(GTC)5	15	1444	1458	AACCACTCGATGGTCTCACC	59.969	20	CAAGAAGCAGCAGCAACAAC	59.788	20	192	gi|147770652|emb|CAN64544.1|	hypothetical protein VITISV_033383 [Vitis vinifera]
267	NNFB_267	hx_isotig02295	1	p2	(AC)8	16	82	97	TCTCTTGTCAAAACCCTTGGA	59.697	21	CCTAGGTAAGAAGGCACCCC	59.955	20	179	gi|225447155|ref|XP_002271415.1|	hypothetical protein [Vitis vinifera]
268	NNFB_268	hx_isotig02342	1	c	(AG)6tgctcgagtgagagaactcgagtgagagaataaaaacagaag(GA)6	66	40	105	GAAGAAGAGGGTTTTCAGAAGAGA	59.546	24	CCAGAGGAAAACCACGAAAA	60.081	20	252	gi|225451633|ref|XP_002276803.1|	hypothetical protein [Vitis vinifera]
269	NNFB_269	hx_isotig02343	1	p3	(AAG)6	18	1079	1096	TCGTGGAAGAGAGGGAAAGA	59.92	20	AACTCATAATTGATGGCGGC	59.929	20	262	gi|225455215|ref|XP_002271324.1|	hypothetical protein [Vitis vinifera]
270	NNFB_270	hx_isotig02348	1	p2	(GA)8	16	56	71	CGAAAGTTGATGATACACGAGAA	59.28	23	CGGAAACCAGATTCCAGAAA	60.044	20	154	gi|225458354|ref|XP_002283278.1|	hypothetical protein [Vitis vinifera]
271	NNFB_271	hx_isotig02350	1	p3	(GCT)5	15	408	422	TCTTCTTGCTCAGCCCATCT	60.096	20	ATCCCGAGCAGTATTGTTGC	60.103	20	280	gi|209167914|gb|ACI41981.1|	putative leucoanthocyanidin reductase [Diospyros kaki]
272	NNFB_272	hx_isotig02362	1	p2	(CT)7	14	127	140	TTTCTCATCCCTCCCAGAGA	59.731	20	GGAAGCGATCCCATGATAGA	59.998	20	167	gi|296087555|emb|CBI34144.3|	unnamed protein product [Vitis vinifera]
273	NNFB_273	hx_isotig02382	1	p2	(TC)8	16	41	56	CGAACTAGTTTGCTGCTCCC	60.015	20	CTCGAAGCAGGACACAACAA	60.025	20	183	-	-
274	NNFB_274	hx_isotig02388	1	p3	(TGC)5	15	584	598	TTCGAGCTTGGATGATGATG	59.756	20	GTATACGTCCCAACCATGCC	60.081	20	170	gi|225461361|ref|XP_002284668.1|	hypothetical protein [Vitis vinifera]
275	NNFB_275	hx_isotig02403	1	p2	(TC)7	14	1585	1598	ATCATCTCCAGCAAACCCAG	60.073	20	GGACGTCGTTGTGACTTGC	60.311	19	213	-	-
276	NNFB_276	hx_isotig02436	1	p3	(AGA)6	18	1283	1300	GCAGCGAAGCTCAAAGAAGT	59.904	20	CGTCCTGTTGTGGTTCTCCT	60.151	20	229	-	-
277	NNFB_277	hx_isotig02443	1	p2	(AG)8	16	247	262	ccattccttccatgttccat	59.605	20	GAGAGAGGCCAAGGAGTGTG	59.986	20	193	gi|76257461|gb|ABA41034.1|	delta12-fatty acid desaturase [Jatropha curcas]
278	NNFB_278	hx_isotig02443	2	p2	(CT)12	24	1549	1572	AGCGCTGGAAACAGTGAGAT	60.02	20	gggagaaagagtagcgagca	59.717	20	265	gi|76257461|gb|ABA41034.1|	delta12-fatty acid desaturase [Jatropha curcas]
279	NNFB_279	hx_isotig02451	1	p3	(AAC)8	24	90	113	TCCTTTTGCTTTATTCATGTGTG	59.175	23	CTTGCCGATTGtTTGGtTTT	59.975	20	214	gi|226235456|dbj|BAH47640.1|	progesterone 5beta reductase-A [Nicotiana tabacum]
280	NNFB_280	hx_isotig02451	2	p4	(AGCG)5	20	1482	1501	TTGGGAGGTCCAAcATCTTC	59.903	20	CCACTCATCGCCTTCTTCAt	60.218	20	214	gi|226235456|dbj|BAH47640.1|	progesterone 5beta reductase-A [Nicotiana tabacum]
281	NNFB_281	hx_isotig02460	1	p3	(TCA)6	18	554	571	CTCATCTGCGAGTCCACAAA	59.984	20	TCCGAATTGGAAACTTCGTC	60.051	20	185	-	-
282	NNFB_282	hx_isotig02460	2	c	(TC)16ttcaaatctgtctgtgtctggct(TC)9	73	1520	1592	GGAGGAGCGATGAAGAAGTG	59.95	20	GAGAGAGGGGGTGTGAGTGA	60.243	20	222	-	-
283	NNFB_283	hx_isotig02461	1	p2	(GA)14	28	153	180	ACCAACGAGGTTTAGGGCTT	59.998	20	GTCTCAGCATTCCCCATGTT	59.934	20	187	-	-
284	NNFB_284	hx_isotig02462	1	p2	(AT)6	12	146	157	AGGGCAGGGGAATCGTAAAT	61.88	20	CCAATTTAAGAGGTTGCGGA	60.067	20	151	gi|255582036|ref|XP_002531815.1|	auxin:hydrogen symporter, putative [Ricinus communis]
285	NNFB_285	hx_isotig02474	1	p3	(TTC)5	15	371	385	CGTTCCAATGGACTGGAGTT	59.966	20	GTTCCGTGGAAGGGACAGTA	59.966	20	277	gi|297741542|emb|CBI32674.3|	unnamed protein product [Vitis vinifera]
286	NNFB_286	hx_isotig02476	1	p3	(ACA)6	18	284	301	TGGGAGGGACTGAGCTTCTA	59.943	20	CTTCATTTTGATCCGACGGT	59.933	20	250	gi|225446176|ref|XP_002277953.1|	hypothetical protein [Vitis vinifera]
287	NNFB_287	hx_isotig02476	2	c	(TC)8ccc(CT)7	33	1505	1537	AGTCCGCTCGACAGAACAGT	60.057	20	ATTCAAATGCAACCCAAAGC	59.945	20	194	gi|225446176|ref|XP_002277953.1|	hypothetical protein [Vitis vinifera]
288	NNFB_288	hx_isotig02477	1	c	(GA)7gcttgcctacagcaatcatggacatttcatttgcagtaaaatacagtcggt(A)11	76	57	132	GGAAATATGGAGTGAAGGACAA	58.046	22	GTGGCTTTTCCTGGTTGTTG	60.529	20	182	-	-
289	NNFB_289	hx_isotig02480	1	p3	(TAC)5	15	1002	1016	GAGGGGAACCTTTCACACAG	59.549	20	TGGTAAATGGTGCTGCAGAG	59.864	20	263	-	-
290	NNFB_290	hx_isotig02491	1	p3	(CCT)5	15	1416	1430	AAATCCACCTCCCAAAAACC	60.032	20	ACGACAGCTTGCTCTTCCAT	60.02	20	259	gi|225427047|ref|XP_002273096.1|	hypothetical protein [Vitis vinifera]
291	NNFB_291	hx_isotig02497	1	c	(CT)11cctgtctttacatataaaataggagattcctgtttagttcctctctcactctca(CT)7	90	1375	1464	CCTATTTCCCTGCTTCCCTT	59.549	20	TGCTACAAAACCCATGTACCA	58.953	21	262	-	-
292	NNFB_292	hx_isotig02502	1	c	(GAG)8ctttctctcggtttctctgtctctctggcgg(TTC)6tctc(CT)11	99	1400	1498	AGAAGCTGCCACATCCTTGT	59.874	20	GCGATAGAGTTTTCCGATGC	59.813	20	280	gi|225440145|ref|XP_002283240.1|	hypothetical protein [Vitis vinifera]
293	NNFB_293	hx_isotig02509	1	p2	(AG)7	14	1561	1574	CACCGCCTCTTTGGAAATAA	60.067	20	TGTGCGAACAGTGAAGAAGC	60.183	20	198	gi|225440936|ref|XP_002283000.1|	hypothetical protein [Vitis vinifera]
294	NNFB_294	hx_isotig02511	1	p3	(TTC)9	27	387	413	ccTttCCCTTAGCATCAAGC	58.928	20	GAGCAGAAGAAGGAAAAGGACA	59.998	22	255	-	-
295	NNFB_295	hx_isotig02513	1	p4	(TTTC)5	20	694	713	CGGagtttgcttcttccaaa	60.357	20	aacaccgagtgggatcaaag	59.966	20	191	gi|355477311|gb|AES58514.1|	NADH-ubiquinone oxidoreductase chain [Medicago truncatula]
296	NNFB_296	hx_isotig02518	1	p2	(AT)6	12	134	145	AATCATAAACAGGCCGGAAT	58.394	20	ACCAAGCCTAGGAGGAGGAG	59.834	20	175	gi|225434311|ref|XP_002264896.1|	hypothetical protein [Vitis vinifera]
297	NNFB_297	hx_isotig02523	1	p3	(CTT)6	18	722	739	GTTCAGTGCCAGCAGTTTCA	60.032	20	GCTTGAAGAACTTGATGCCC	59.82	20	263	gi|224141821|ref|XP_002324260.1|	predicted protein [Populus trichocarpa]
298	NNFB_298	hx_isotig02525	1	p2	(CT)8	16	1399	1414	GTCCTCCATTGACTTGCCAT	59.934	20	TGATTGCCTCATAGTGCCAG	59.823	20	235	gi|224088300|ref|XP_002308408.1|	predicted protein [Populus trichocarpa]
299	NNFB_299	hx_isotig02528	1	p2	(AG)7	14	53	66	TTTCATGTGAGGGGCACATA	59.924	20	AGAAGGGGAGGGAGAATGAA	60.008	20	100	gi|224131672|ref|XP_002321149.1|	glycosyl hydrolase family 9 [Populus trichocarpa]
300	NNFB_300	hx_isotig02529	1	p2	(TG)10	20	106	125	CCTGCACAGGTGTCTCAGAA	60.022	20	TTTTCTTGCTGCCCTCCTAA	59.953	20	183	gi|225469519|ref|XP_002269690.1|	hypothetical protein [Vitis vinifera]
301	NNFB_301	hx_isotig02570	1	p3	(GTG)8	24	955	978	GGCCATCAAGGGATGAAGTA	59.894	20	CCTCATCCCATACAAGGTGG	60.187	20	275	gi|225467871|ref|XP_002272512.1|	hypothetical protein [Vitis vinifera]
302	NNFB_302	hx_isotig02570	2	p3	(GTT)5	15	1481	1495	CTCGACCTGCTGATTGTCTG	59.571	20	GAAAGTAGAACGCACCCAGC	59.882	20	129	gi|225467871|ref|XP_002272512.1|	hypothetical protein [Vitis vinifera]
303	NNFB_303	hx_isotig02572	1	c	(TC)8actgttttctcttctcacttttattctgaaggggagctttcttttctttttcctgggg(CT)9	92	1444	1535	GGTTGCAAAGTGCAAACAAa	59.752	20	CCAAATGCTTTTCCTTCACA	58.745	20	262	gi|225456151|ref|XP_002282246.1|	hypothetical protein isoform 2 [Vitis vinifera]
304	NNFB_304	hx_isotig02575	1	p2	(AG)6	12	377	388	AAGGTCCCACCAAGGAGAAT	59.795	20	AACTTGGCAATCCAAACCTG	59.971	20	240	gi|224104199|ref|XP_002313356.1|	predicted protein [Populus trichocarpa]
305	NNFB_305	hx_isotig02576	1	p3	(AAT)5	15	190	204	CAATGCCCTCCCTGTACAAT	59.813	20	TCCGATGGTGATACTTGCTG	59.673	20	242	gi|225425577|ref|XP_002266600.1|	hypothetical protein [Vitis vinifera]
306	NNFB_306	hx_isotig02581	1	p3	(TGC)5	15	758	772	AAGGGGGAAAGTATGTTGGG	60.046	20	TGCCTGCTTGGACAACATTA	60.257	20	171	-	-
307	NNFB_307	hx_isotig02601	1	p2	(CT)8	16	171	186	TCGTTTCGACCTCGTTTTtC	60.227	20	CAGACGAATTCCTGGATGGT	59.927	20	246	gi|225453616|ref|XP_002267504.1|	hypothetical protein [Vitis vinifera]
308	NNFB_308	hx_isotig02605	1	p3	(CAC)5	15	1440	1454	TCAATGTTCTTTGGGCATCA	60.049	20	TCAATTGGGAAAGGACCAAG	59.903	20	181	gi|225468818|ref|XP_002263578.1|	hypothetical protein [Vitis vinifera]
309	NNFB_309	hx_isotig02615	1	p2	(CT)10	20	1362	1381	CGGTGACATTGCATTTTACG	59.992	20	CCCACCCACTAAAGAGTCCA	59.959	20	278	gi|225459115|ref|XP_002283889.1|	hypothetical protein [Vitis vinifera]
310	NNFB_310	hx_isotig02616	1	p2	(CT)9	18	1216	1233	CTTTGATGCAAAGGCTGACA	59.988	20	tGGTCTTGATGACTCCCCTC	60.048	20	256	-	-
311	NNFB_311	hx_isotig02617	1	p2	(AG)9	18	1486	1503	GAGGCAGGCTTCCTTCTTCT	60.096	20	gaattagagatcttttcgtcctcaa	59.335	25	150	gi|297735525|emb|CBI18019.3|	unnamed protein product [Vitis vinifera]
312	NNFB_312	hx_isotig02646	1	p3	(TTG)7	21	1365	1385	TTCaTGAGCCACACGTCTTC	59.837	20	CAGAAGGAATGACAActGACGA	60.291	22	214	gi|297743811|emb|CBI36694.3|	unnamed protein product [Vitis vinifera]
313	NNFB_313	hx_isotig02680	1	p2	(GA)12	24	90	113	CATTCGTTCGGGATCTGACT	60.073	20	ATCGGAACATCCTCTTCACG	60.073	20	166	gi|4235430|gb|AAD13216.1|	latex-abundant protein [Hevea brasiliensis]
314	NNFB_314	hx_isotig02685	2	p3	(AAG)5	15	865	879	AGCTCAAAAACCCAGCAGAA	59.993	20	ATGGAGCACCCTCTTTGAGA	59.803	20	116	gi|225428021|ref|XP_002278633.1|	hypothetical protein isoform 2 [Vitis vinifera]
315	NNFB_315	hx_isotig02689	1	p3	(ATC)6	18	240	257	acGAAACACCTAAAcAGGCG	60.168	20	AACAGATTGGAATGGCGAAG	60.074	20	257	-	-
316	NNFB_316	hx_isotig02719	1	p2	(GA)6	12	52	63	CATAGCGTCTCGGGAGAGAG	60.111	20	AGCGCCTTGAGATACCAGAA	59.978	20	120	gi|225432518|ref|XP_002280143.1|	hypothetical protein [Vitis vinifera]
317	NNFB_317	hx_isotig02721	1	p2	(CT)7	14	1262	1275	ATCGACGGCAGAAAAGTGAT	59.7	20	GGGGTGTTCGAACTGAGAAA	60.088	20	269	-	-
318	NNFB_318	hx_isotig02722	1	p3	(CTA)5	15	1007	1021	AAGAAGAAGGCCTTGGCAAT	60.208	20	CTAGCTTCGAACCCAGATGC	59.978	20	277	gi|225426566|ref|XP_002272570.1|	hypothetical protein [Vitis vinifera]
319	NNFB_319	hx_isotig02724	1	p2	(AG)9	18	1481	1498	TtGAATGCGAAGATGCaGAC	59.955	20	TGCCGGATTGAACTATCCAT	60.296	20	123	gi|225459583|ref|XP_002285863.1|	hypothetical protein [Vitis vinifera]
320	NNFB_320	hx_isotig02734	1	p2	(GA)7	14	1431	1444	TGGAGAAGTAGCCCGAAAGA	59.948	20	TACAGCAAACCCGTGAACTG	59.758	20	151	gi|224107753|ref|XP_002314590.1|	predicted protein [Populus trichocarpa]
321	NNFB_321	hx_isotig02739	1	p2	(GA)8	16	76	91	AGCTCTTGTCCTTGCTGCAT	60.164	20	AATCCTGGTGGGGTTAGAGG	60.183	20	152	gi|355509964|gb|AES91106.1|	Pectate lyase [Medicago truncatula]
322	NNFB_322	hx_isotig02739	2	p2	(TA)6	12	464	475	CCTACATCGCCACCTGATCT	60.096	20	TGATGTGACTTTGAGCGGAG	59.984	20	227	gi|355509964|gb|AES91106.1|	Pectate lyase [Medicago truncatula]
323	NNFB_323	hx_isotig02756	1	p2	(TA)6	12	254	265	ATTGGGAGGTTTCCCATTTC	59.996	20	TTGCTGTAAGGCCAGCAATA	59.467	20	268	-	-
324	NNFB_324	hx_isotig02757	1	p3	(AAG)8	24	247	270	TGTTTTCGTTCCCCTTATCG	59.931	20	ATGTTGTGGGCTTCTTCCAC	59.973	20	279	gi|225438922|ref|XP_002284043.1|	hypothetical protein [Vitis vinifera]
325	NNFB_325	hx_isotig02762	1	p2	(AG)7	14	743	756	TACCAACATAGGTGGGTGGG	60.486	20	TTGGTAAGCGGAATTTGGAC	59.938	20	225	gi|257480319|gb|ACV60358.1|	putative tonoplast intrinsic protein [Camellia sinensis]
326	NNFB_326	hx_isotig02763	1	p3	(AGA)10	30	37	66	GGgACACAGAGGAGGAGTCA	60.243	20	CTCAATATCAACCACGGCCT	59.955	20	219	-	-
327	NNFB_327	hx_isotig02768	1	p3	(GAA)8	24	1044	1067	CCAATAACGGAGTTTGCGAT	59.96	20	CCCTGTCTCTCCTTTCTCTGG	60.369	21	194	-	-
328	NNFB_328	hx_isotig02801	1	p2	(CT)8	16	1471	1486	CGGActagggttagggcttc	60.089	20	gctaccctctgttcccttca	59.284	20	134	gi|296089929|emb|CBI39748.3|	unnamed protein product [Vitis vinifera]
329	NNFB_329	hx_isotig02805	1	p2	(CT)8	16	1474	1489	GTGCTGGGAGTTCTACCGAA	60.255	20	CGACGCAGGAGAGAGAAAGT	59.745	20	237	gi|225442961|ref|XP_002267196.1|	hypothetical protein isoform 2 [Vitis vinifera]
330	NNFB_330	hx_isotig02806	1	c	(GA)10gcgagcgagcgagaaagagagagagacagttaatagagaaagagagcttgtcggtctaagaaattcttattctgtccgtgtat(GA)13	129	26	154	GGGGATTGAAGTTGCAGTGA	61.046	20	TTTAGCTTCTCCGACGGTGT	59.875	20	279	gi|224133948|ref|XP_002321699.1|	predicted protein [Populus trichocarpa]
331	NNFB_331	hx_isotig02824	1	p2	(AG)7	14	63	76	AAAaGAAAAGAGACTTTTGATTGATTG	59.656	27	GGCTTGTTCCAGTGCTTTTC	59.859	20	123	gi|225450423|ref|XP_002276091.1|	hypothetical protein [Vitis vinifera]
332	NNFB_332	hx_isotig02824	2	p3	(TGG)8	24	1434	1457	TTGTTGCTGCTGCTGCTAAT	59.782	20	ccccaacactcataagcctc	59.55	20	183	gi|225450423|ref|XP_002276091.1|	hypothetical protein [Vitis vinifera]
333	NNFB_333	hx_isotig02837	1	c	(TC)7gctcgctcgagcgcgcgcgctcttg(CT)7tgctctctcgggtccccctcctgccctgcccctcttctctcttccctctcctccgagacagtg(CGA)5	131	34	164	CTCTTTGGTCACAGCACCAC	59.31	20	CTACTTTCTTCTTCGGCGCA	60.648	20	279	gi|224076000|ref|XP_002304866.1|	predicted protein [Populus trichocarpa]
334	NNFB_334	hx_isotig02844	1	p2	(TC)9	18	37	54	CAAGGCAACTCCTCTTCTGC	60.134	20	CCACGTTTCATCATCAGGTG	59.96	20	245	gi|225445114|ref|XP_002283815.1|	hypothetical protein [Vitis vinifera]
335	NNFB_335	hx_isotig02860	1	p2	(TC)9	18	139	156	ACGAGCGAACTACGAAGGAG	59.639	20	AATCGAAACCATAGATGCCG	59.923	20	151	gi|255568898|ref|XP_002525419.1|	conserved hypothetical protein [Ricinus communis]
336	NNFB_336	hx_isotig02864	1	p3	(AAT)6	18	1098	1115	GCCTTGGTTGAATCTCCTGa	60.195	20	TGGCAAGAAAACAACAGTGG	59.734	20	274	-	-
337	NNFB_337	hx_isotig02870	1	p4	(CGCT)5	20	157	176	AGTGAACAGTCCACCAAGGC	60.159	20	ATGTAGCTCGCTGGTTGCTT	60.044	20	161	gi|297744366|emb|CBI37336.3|	unnamed protein product [Vitis vinifera]
338	NNFB_338	hx_isotig02873	1	p3	(TGA)6	18	1280	1297	GAGATGGTTGCGAGGGATTA	60.036	20	CCACAAGTTGCATCCACATC	59.967	20	195	gi|225447524|ref|XP_002267128.1|	hypothetical protein [Vitis vinifera]
339	NNFB_339	hx_isotig02888	1	c	(CCA)6ctt(TCA)5	36	929	964	GCTGGAAAGCCCTGTTTGTA	60.249	20	AGCGTTGGTTTTAATGGTGG	59.861	20	251	gi|297815522|ref|XP_002875644.1|	predicted protein [Arabidopsis lyrata subsp. lyrata]
340	NNFB_340	hx_isotig02909	1	p3	(TGC)5	15	1428	1442	GTGTCCAAAGGGAGAATGGA	59.903	20	AAAACCAGGTGAGACATGGG	59.82	20	269	-	-
341	NNFB_341	hx_isotig02910	1	p2	(AG)6	12	1335	1346	AGGACTCGGCACGAGagTTA	60.012	20	CTAATCCTTGCCCaAAACCA	59.931	20	176	gi|302822895|ref|XP_002993103.1|	hypothetical protein SELMODRAFT_187216 [Selaginella moellendorffii]
342	NNFB_342	hx_isotig02921	1	p3	(GCT)5	15	62	76	ATGGGAGGGAGATCTGACAA	59.46	20	CTGCCAACAAGAGAACACGA	60.025	20	134	gi|225432666|ref|XP_002282465.1|	hypothetical protein [Vitis vinifera]
343	NNFB_343	hx_isotig02925	1	p2	(TC)10	20	96	115	AAAGAAATGTGGTGGAACGC	59.978	20	CAGCAGAGATGGAGGAGGAC	59.945	20	165	-	-
344	NNFB_344	hx_isotig02940	1	p3	(AGC)5	15	109	123	GGAGAGAGGGAGAGAGGGAG	59.489	20	TaCTACGAGCAAGGGATGGG	60.088	20	156	gi|225452759|ref|XP_002277734.1|	hypothetical protein [Vitis vinifera]
345	NNFB_345	hx_isotig02945	1	p3	(GAA)5	15	167	181	TTCTCAAAGTCGCGAGGATT	59.955	20	GAAGGTAGAGtTTCACGGCG	59.875	20	227	gi|224137482|ref|XP_002327137.1|	predicted protein [Populus trichocarpa]
346	NNFB_346	hx_isotig02969	1	p3	(GAA)7	21	1384	1404	ACGAACAGTGTTTCTTCGGG	60.149	20	GAATTCGGCACTGTTCACCT	60.119	20	137	gi|225423641|ref|XP_002275461.1|	hypothetical protein [Vitis vinifera]
347	NNFB_347	hx_isotig02977	1	p2	(TC)7	14	251	264	ATCCAATCCAGCCTTTTCCT	59.903	20	TTCGTGAGGTTCCTTGATCC	60.05	20	246	gi|297834966|ref|XP_002885365.1|	hypothetical protein ARALYDRAFT_479554 [Arabidopsis lyrata subsp. lyrata]
348	NNFB_348	hx_isotig02984	2	p2	(AG)8	16	1407	1422	ATTTCATCATATCGCTCGGC	60.03	20	AAATCTATCTGCTGCCGTCC	59.297	20	231	gi|225443808|ref|XP_002273375.1|	hypothetical protein [Vitis vinifera]
349	NNFB_349	hx_isotig02985	1	p3	(CAG)6	18	1160	1177	GAAAGCCAAGGTTGCAGAAG	59.993	20	CGACAAAACCAAAATCCGTT	59.839	20	273	-	-
350	NNFB_350	hx_isotig03001	1	p2	(GA)9	18	1377	1394	AAaGgATCTGgAGgTGCAAa	59.67	20	AAGCGAAGTCGTCGTTTTTC	59.499	20	188	gi|192910838|gb|ACF06527.1|	secretory carrier membrane protein [Elaeis guineensis]
351	NNFB_351	hx_isotig03014	1	p3	(GAA)6	18	1387	1404	TGTGTTTGTTGTGGAGGGAA	59.976	20	AACCCTCTCCAGTCTCCACC	60.504	20	216	-	-
352	NNFB_352	hx_isotig03035	1	p2	(TA)6	12	1380	1391	TACCACAGAAAATGGGCCTC	59.933	20	TGATTCAAAATATGGCAACGA	59.018	21	221	-	-
353	NNFB_353	hx_isotig03036	1	p2	(AC)6	12	218	229	GATCAATgCATCATCCCCTC	60.252	20	GGGGAAGCACTCTACCTTCC	60.074	20	173	gi|147819419|emb|CAN60165.1|	hypothetical protein VITISV_040087 [Vitis vinifera]
354	NNFB_354	hx_isotig03039	1	p3	(CAT)5	15	909	923	GATCCgCATCTTGAATGGAT	59.861	20	TGGTGAATCTTTGGACACCA	59.935	20	265	gi|225462739|ref|XP_002267968.1|	hypothetical protein [Vitis vinifera]
355	NNFB_355	hx_isotig03049	1	p3	(CTT)6	18	1078	1095	CTTGCCTTCTAAAAGCGGTG	60.011	20	AGTGAGGACGACGAGAGGAA	59.986	20	207	gi|225455822|ref|XP_002275026.1|	hypothetical protein [Vitis vinifera]
356	NNFB_356	hx_isotig03049	2	p3	(TCT)5	15	1211	1225	TTCCTCTCGTCGTCCTCACT	59.986	20	CCGAAGCTGTGAAAACCAAT	60.11	20	151	gi|225455822|ref|XP_002275026.1|	hypothetical protein [Vitis vinifera]
357	NNFB_357	hx_isotig03055	1	p3	(GTC)6	18	1166	1183	AGGTACTCCCAGCCCaagaT	59.957	20	ACCGCCATTCCTTACTTCCT	59.962	20	273	gi|225454678|ref|XP_002269749.1|	hypothetical protein [Vitis vinifera]
358	NNFB_358	hx_isotig03056	1	p2	(AG)8	16	1392	1407	AAGAACCGCTACTGCTTCCA	60.015	20	ctcctcgcatcaaaccctaa	60.206	20	120	gi|225462642|ref|XP_002267281.1|	hypothetical protein [Vitis vinifera]
359	NNFB_359	hx_isotig03057	1	c	(TCT)12(GCT)6	54	905	958	AGGGAAATCAATTCCGTCGT	60.693	20	TCGAAAGAAGGACCAAAGGA	59.784	20	114	gi|225440578|ref|XP_002273576.1|	hypothetical protein [Vitis vinifera]
360	NNFB_360	hx_isotig03072	1	p2	(GA)6	12	1305	1316	GGAAGTGGGTGTTTGGATTG	60.21	20	CCCTTTTGtTCCCTCCATTT	60.159	20	164	-	-
361	NNFB_361	hx_isotig03082	1	p3	(CTT)7	21	1285	1305	GTAGCTTtGAAGCTGCCACC	60.022	20	AACGAGAGAAAGCCCCAAAT	60.074	20	274	gi|225457219|ref|XP_002284053.1|	hypothetical protein [Vitis vinifera]
362	NNFB_362	hx_isotig03083	1	p2	(AG)9	18	43	60	CGCAGCCTTACAGGTGTTTT	60.305	20	ATGCCTACAACCTTGCCATC	59.962	20	264	gi|225459742|ref|XP_002285895.1|	hypothetical protein [Vitis vinifera]
363	NNFB_363	hx_isotig03087	1	p2	(TC)9	18	378	395	GGGTGTGGGGTAAACCAGTA	59.569	20	GCTTGAGTGTTGTTGCTCCA	60.032	20	202	-	-
364	NNFB_364	hx_isotig03096	1	p3	(TTC)5	15	1371	1385	TTCTTCATCATCCgAGGGAC	60.011	20	CTTGGCAGAGGATCTCTTGG	59.943	20	250	gi|255555073|ref|XP_002518574.1|	transcription regulator, putative [Ricinus communis]
365	NNFB_365	hx_isotig03117	1	p4	(AAAG)5	20	55	74	TTGAAGTCCATCATGGTTCG	59.496	20	GGTTCGGATCCTTGAAGACA	60.05	20	232	-	-
366	NNFB_366	hx_isotig03117	2	p3	(TTC)5	15	220	234	TCCATCATGGTTCGCATAAA	59.891	20	GGTTCGGATCCTTGAAGACA	60.05	20	226	-	-
367	NNFB_367	hx_isotig03130	1	p3	(ACT)5	15	1325	1339	GCGCCTCATTCATACCAAAT	59.929	20	accctgcactTCCAGtcagt	59.756	20	166	gi|225433124|ref|XP_002285162.1|	hypothetical protein [Vitis vinifera]
368	NNFB_368	hx_isotig03132	1	p3	(AGC)7	21	833	853	GGATGTGAGGAGGAGGAACA	60.048	20	GATTTTGAGCCACGAATGGT	59.939	20	129	gi|289466351|gb|ADC94861.1|	HSP transcription factor [Vitis pseudoreticulata]
369	NNFB_369	hx_isotig03133	1	p2	(TC)12	24	42	65	TATCATCGTCTCTCCCTCCC	59.042	20	tatggtcctcctcatcgacc	59.886	20	158	gi|147846535|emb|CAN83757.1|	hypothetical protein VITISV_028373 [Vitis vinifera]
370	NNFB_370	hx_isotig03140	1	p3	(TTC)5	15	922	936	GAAGGTAGTGCTCCCATCCA	60.073	20	TATAAGACGGTGTCGGAGGC	60.096	20	198	gi|225441977|ref|XP_002265171.1|	hypothetical protein [Vitis vinifera]
371	NNFB_371	hx_isotig03162	1	p2	(CT)8	16	1265	1280	ACCGAAAAACTCTCGGACCT	60.11	20	TTTCTTGAAAACCATTGGGG	59.772	20	143	-	-
372	NNFB_372	hx_isotig03180	1	p2	(AG)7	14	183	196	ATTCAAAAGCCTCcAAACCc	60.299	20	AAGGGAAGAGCATTTGAGCA	59.955	20	253	gi|225425108|ref|XP_002274692.1|	hypothetical protein [Vitis vinifera]
373	NNFB_373	hx_isotig03193	1	p5	(TCTCT)5	25	205	229	ATTGCTGCCCATTCtCAAAC	60.081	20	GGCCTGCTcCTAGCTCTTCT	60.255	20	241	-	-
374	NNFB_374	hx_isotig03200	1	p2	(TC)9	18	1274	1291	GGATCCCTGTTGTGCTTGTT	59.973	20	AAAGAGGGCTTTCTTCCAGC	59.962	20	269	gi|225448079|ref|XP_002273560.1|	hypothetical protein [Vitis vinifera]
375	NNFB_375	hx_isotig03202	1	c	(GAA)5gccatgattgttatctatctgttttcctgtgttttccttctctactcaaagccaaagcaa(TC)7	89	1322	1410	ATGATGAGGTGGTGGAGGAG	59.92	20	GGGGGAAATTACATATACGCTG	59.608	22	176	gi|255537105|ref|XP_002509619.1|	conserved hypothetical protein [Ricinus communis]
376	NNFB_376	hx_isotig03204	1	p2	(GA)10	20	1378	1397	CACTATGATGGCCCCAAGTT	59.813	20	ACACTGCACAGCACACACAC	59.374	20	231	-	-
377	NNFB_377	hx_isotig03207	1	p2	(GA)8	16	598	613	TGTGCTTTTGAACTTGTGCAT	59.381	21	GGGAGAGGTGGTCCCTAAGA	60.447	20	279	-	-
378	NNFB_378	hx_isotig03223	1	c	(TTC)6ctctccattgtaatt(TTC)6	51	474	524	CTtCGCAGAGTTCATCCACA	59.984	20	TCTTGTCAGGCTAACGCAAG	59.22	20	187	gi|224133706|ref|XP_002327660.1|	predicted protein [Populus trichocarpa]
379	NNFB_379	hx_isotig03226	1	p3	(ACA)6	18	727	744	CGCATAAATCGACCAGGAAT	59.923	20	ATTATTGTTGGATGGCGCTC	59.929	20	240	-	-
380	NNFB_380	hx_isotig03228	1	p2	(TC)6	12	1188	1199	CAGATCAATGACCGGGACTT	59.927	20	ATATCGACCCACCACCAAAA	60.051	20	276	gi|29123532|gb|AAO63023.1|	flavonol synthase [Allium cepa]
381	NNFB_381	hx_isotig03236	1	p3	(CCA)5	15	1311	1325	ATGATAAGCGAAgaTTGCCG	60.196	20	TTCCCATGAGCATAGCAGAA	59.375	20	270	gi|225431812|ref|XP_002273099.1|	hypothetical protein [Vitis vinifera]
382	NNFB_382	hx_isotig03254	1	p3	(GAC)5	15	722	736	CATCCTTGGAGGTTCTCTGC	59.803	20	TCCAGACGACCCTGTCTTTC	60.238	20	277	gi|225470144|ref|XP_002266052.1|	hypothetical protein [Vitis vinifera]
383	NNFB_383	hx_isotig03266	1	p2	(TC)10	20	1352	1371	GAGAGATGTCTCTGCCCCAG	59.945	20	TCACTCACCtTTTTGCATTCTC	59.359	22	190	gi|224064707|ref|XP_002301540.1|	predicted protein [Populus trichocarpa]
384	NNFB_384	hx_isotig03280	1	p3	(GAA)5	15	1337	1351	TCAGGTGTGATGGTCCTGAA	60.088	20	GAAACGGAGaACTGTGGGAG	59.697	20	202	gi|324329845|gb|ADY38375.1|	triacylglycerol lipase 3 [Arachis hypogaea]
385	NNFB_385	hx_isotig03283	1	p2	(GA)7	14	1296	1309	TCGGCCATATCATCTTCCTC	59.998	20	cccaatacccttcactcgaa	59.926	20	225	gi|295687237|gb|ADG27844.1|	RNA helicase-like protein [Gossypium hirsutum]
386	NNFB_386	hx_isotig03323	1	p2	(CT)6	12	1275	1286	TAAGCGTTGTGGATCTTCCC	60.074	20	CCTCTTTCTGAAACTTGcCG	59.986	20	139	-	-
387	NNFB_387	hx_isotig03324	1	p2	(GA)7	14	260	273	atgaagcaccaaccccataa	60.192	20	GATCCGTCGTGctGAGATTC	60.779	20	222	gi|225466725|ref|XP_002267600.1|	hypothetical protein [Vitis vinifera]
388	NNFB_388	hx_isotig03332	1	p2	(CT)12	24	256	279	GCCCAAAGGAaCCAAACTCT	60.476	20	CCCAGATTGATTGCACACAC	59.967	20	222	gi|225426781|ref|XP_002282844.1|	hypothetical protein [Vitis vinifera]
389	NNFB_389	hx_isotig03333	1	c	(AAGA)8agagagagagg(GA)6	55	391	445	AGGAAGGCAGAAGCCACATA	59.836	20	aTCACGCTGACGAGGAAAGT	59.874	20	268	-	-
390	NNFB_390	hx_isotig03345	1	c	(CT)7ccgagatcgaggagggtggccaaaaacaaatgagattgagcgagaagaatcaagcaaagcaacaaaaga(TC)7	97	1196	1292	CCAGAATTCTTTGGCTTTCG	59.817	20	TCAGCACTTAAATCGGAGGG	60.206	20	273	gi|225441149|ref|XP_002267366.1|	hypothetical protein [Vitis vinifera]
391	NNFB_391	hx_isotig03355	1	p2	(CA)6	12	256	267	GCCTACCATCCAAACAGAGC	59.7	20	agaagggcagaactgctgaa	60.134	20	250	gi|225449218|ref|XP_002279793.1|	hypothetical protein [Vitis vinifera]
392	NNFB_392	hx_isotig03362	1	c	(GAA)5gctctctcagac(AG)7	41	1236	1276	GGCCATACTTTtGAAaCCCA	59.801	20	GATGGGGATTACACCGTCAC	60.057	20	235	gi|147853623|emb|CAN82331.1|	hypothetical protein VITISV_007322 [Vitis vinifera]
393	NNFB_393	hx_isotig03375	1	p5	(GAAGA)5	25	1216	1240	GTTCCGCCCAGATTCAGTAA	60.074	20	TTCTTATTTCTGCCGCCCTA	59.81	20	254	-	-
394	NNFB_394	hx_isotig03377	1	p3	(CAT)7	21	147	167	ATTTCAATCCAATCCCTCCC	59.959	20	TTAGAGAGGAGGACCTGCCA	59.943	20	248	gi|225447141|ref|XP_002271314.1|	hypothetical protein [Vitis vinifera]
395	NNFB_395	hx_isotig03388	1	p2	(CT)7	14	1303	1316	CAAAGAAACCGTATTCGGGA	59.931	20	CAGGATTCGGGATTCTAATGG	60.639	21	149	gi|224105811|ref|XP_002313939.1|	predicted protein [Populus trichocarpa]
396	NNFB_396	hx_isotig03392	1	p3	(TTG)5	15	782	796	GACTTGGGCTTGCTTCTCAC	59.997	20	TGCCTCTCCACCTTCTGTCT	59.986	20	247	gi|225458591|ref|XP_002284646.1|	hypothetical protein [Vitis vinifera]
397	NNFB_397	hx_isotig03397	1	p3	(GCT)5	15	28	42	gctgcgaataggaaaccaag	59.845	20	AAAATGCAGGCCAAACACTC	60.118	20	272	gi|224137640|ref|XP_002327176.1|	f-box family protein [Populus trichocarpa]
398	NNFB_398	hx_isotig03408	1	p2	(GA)11	22	1274	1295	TTCTGCAAGGAGTAGGTGCC	60.397	20	ATCGATTcCGCATCTCAAAG	60.177	20	230	gi|225462745|ref|XP_002270037.1|	hypothetical protein [Vitis vinifera]
399	NNFB_399	hx_isotig03409	1	c	(TC)11acggtctcacctaccctgcctct(TA)7	59	309	367	GCATCTACCAAAGAGGGCAG	59.836	20	TTCCAAGGAGGCCAATTCTA	59.64	20	213	gi|255559687|ref|XP_002520863.1|	Alpha-expansin 8 precursor, putative [Ricinus communis]
400	NNFB_400	hx_isotig03415	1	p3	(TTC)5	15	155	169	CAAAAGCTGCCAAAACCAAT	60.11	20	AAAGGCTGAGGATGGTGATG	60.073	20	224	gi|225440338|ref|XP_002270073.1|	hypothetical protein [Vitis vinifera]
401	NNFB_401	hx_isotig03421	1	p5	(AACAC)5	25	169	193	ATGCGAACCAAACAGACCTT	59.598	20	GTCCAAATGCTGGATCAGGT	59.934	20	274	-	-
402	NNFB_402	hx_isotig03428	1	p2	(TC)7	14	1335	1348	CGTTATTCCGGGTGTTAGGA	59.817	20	TCATTGAATTCACACACATGATCT	59.364	24	258	gi|225459789|ref|XP_002284795.1|	hypothetical protein [Vitis vinifera]
403	NNFB_403	hx_isotig03430	1	p3	(GAA)5	15	471	485	TGAACTCTCGGATGCACAAG	59.984	20	CCATATCTCTGGGGAAGAACTG	59.955	22	213	gi|225430918|ref|XP_002270435.1|	hypothetical protein [Vitis vinifera]
404	NNFB_404	hx_isotig03433	1	p2	(TC)9	18	70	87	AATTGCAAGGGAAGGTTGAA	59.546	20	GCAGCTTTAAGGCCAAACTG	60.018	20	222	gi|90657630|gb|ABD96928.1|	hypothetical protein [Cleome spinosa]
405	NNFB_405	hx_isotig03436	1	p2	(AG)12	24	1174	1197	AGCCATGATCCAAACGAAAC	59.939	20	GTGCTGCCATTGTTCTTCCT	60.263	20	226	gi|225441842|ref|XP_002284093.1|	hypothetical protein [Vitis vinifera]
406	NNFB_406	hx_isotig03447	1	p3	(AAG)5	15	1178	1192	TAAGAAGAGGAGGGCGATGA	59.91	20	AAAGCACTTcGCCTTCTGAG	59.757	20	268	gi|255548764|ref|XP_002515438.1|	Stromal cell-derived factor 2 precursor, putative [Ricinus communis]
407	NNFB_407	hx_isotig03451	1	p2	(AG)7	14	1131	1144	TCTCCCACTGGTCGAAACTC	60.238	20	TCTCTGAGAAGAGGGGCAGA	60.214	20	270	gi|147838442|emb|CAN63258.1|	hypothetical protein VITISV_028492 [Vitis vinifera]
408	NNFB_408	hx_isotig03470	1	c	(GTT)5gaggtagcttgtgtctgccaaccttgctccgcccatggtttgttgctgcttggtctcgtagcca(TTG)5	94	576	669	CGGTCGCATATCCATTGTTT	60.721	20	CAGTTCAACAAGCGCTACCC	60.827	20	253	gi|296082166|emb|CBI21171.3|	unnamed protein product [Vitis vinifera]
409	NNFB_409	hx_isotig03470	2	p3	(TTG)5	15	1015	1029	TCGGCTCCTCGTCTTCTTTA	60.088	20	TTCCCACTAGACTTGGTGCC	60.111	20	261	gi|296082166|emb|CBI21171.3|	unnamed protein product [Vitis vinifera]
410	NNFB_410	hx_isotig03487	1	p3	(TTC)15	45	1169	1213	CCCAATTCCCGTACTGTCAC	60.232	20	accGctgttgttggataagg	59.993	20	238	-	-
411	NNFB_411	hx_isotig03491	1	c	(GTT)5tcccaacgaaagagctgtgatctgttcaccgtctgcgaggaatgcccatgctctctgtttcattttctta(TC)6	97	1189	1285	CGTCGTTCTTGTGGCTTGTA	59.904	20	TTTTCCGCGACCTACTCAAC	60.249	20	229	gi|225470583|ref|XP_002273705.1|	hypothetical protein [Vitis vinifera]
412	NNFB_412	hx_isotig03496	1	p2	(GA)7	14	1345	1358	TTCTTTGCCAGGGAGGAGTA	59.807	20	cgcttgatcacttgcctctc	61.087	20	245	gi|224102011|ref|XP_002312510.1|	predicted protein [Populus trichocarpa]
413	NNFB_413	hx_isotig03497	1	p2	(AT)6	12	1107	1118	CGGTGTTGGAGATCTTAGCC	59.694	20	ATCAAAGCATCCCACTTTGC	60.081	20	255	gi|225459168|ref|XP_002285717.1|	hypothetical protein [Vitis vinifera]
414	NNFB_414	hx_isotig03499	1	p2	(GA)11	22	1249	1270	CTCTGACCCTCGCTTGTTTC	59.989	20	CCCACACCTGACTCCACTTT	60.002	20	162	gi|297738782|emb|CBI28027.3|	unnamed protein product [Vitis vinifera]
415	NNFB_415	hx_isotig03500	1	p2	(TC)6	12	50	61	TCCACgTCTCTTTCTCCCAC	60.238	20	AACACAGACCATGGAGGAGG	59.962	20	176	gi|302142925|emb|CBI20220.3|	unnamed protein product [Vitis vinifera]
416	NNFB_416	hx_isotig03509	1	p2	(GA)6	12	224	235	CGAACAGGCCCTTAGACTTG	59.869	20	AGGACTGAGGCAGAATGGAA	59.803	20	229	-	-
417	NNFB_417	hx_isotig03512	1	p2	(AG)7	14	1207	1220	AGCAACCGTCGAATGAAAAG	60.249	20	GGGAGAAACGCTGCTACAAC	59.882	20	122	gi|255541464|ref|XP_002511796.1|	conserved hypothetical protein [Ricinus communis]
418	NNFB_418	hx_isotig03526	1	p6	(AGACAA)5	30	409	438	TTCCAAGGACTCTGACTGGG	60.229	20	GGTCACGGTCACGATCTTCT	60.12	20	242	-	-
419	NNFB_419	hx_isotig03533	1	p2	(AG)6	12	1249	1260	ATTTGGCAGGTGAAATCGAG	60.074	20	AACAACAGAGAAGCGCagGT	60.058	20	214	-	-
420	NNFB_420	hx_isotig03536	1	p3	(GAA)6	18	65	82	GAAAAAGTCAAATAAACCCGAAAA	59.785	24	GAGGTCTGATGATGCTGCAA	59.95	20	265	gi|255536745|ref|XP_002509439.1|	conserved hypothetical protein [Ricinus communis]
421	NNFB_421	hx_isotig03541	1	p2	(AG)10	20	62	81	GGATCGACTGATCGAGATTG	58.172	20	TCGTAGGCTCGAACGAAGAT	59.978	20	245	gi|224101547|ref|XP_002312325.1|	predicted protein [Populus trichocarpa]
422	NNFB_422	hx_isotig03574	1	p2	(CT)8	16	180	195	TGAAATGAACACAGCTCCCA	60.24	20	GGGAACAAGAAAGCATCCAA	60.051	20	233	-	-
423	NNFB_423	hx_isotig03576	2	c	(TCA)5acttcgtacagccagccgtaaaggcagcggaacgccaagacgattagacgaccccgccgacgacttttctcccttccatttctcttttactg(T)10	117	1201	1317	ACGATCGTCAAAAGCGAGAT	59.843	20	ATGACTCACGACTCACGAGG	58.834	20	247	-	-
424	NNFB_424	hx_isotig03582	1	p3	(TCA)7	21	431	451	CCCTCAGTTCAAGGTGAAGC	59.844	20	CTGATCTCCCTGGCAAACAT	60.073	20	268	gi|225450804|ref|XP_002279574.1|	hypothetical protein [Vitis vinifera]
425	NNFB_425	hx_isotig03583	1	p2	(AG)10	20	1207	1226	aGgATGCTGGCAAGGAACTA	59.836	20	AATGAAAGCTGAAAGCCACG	60.386	20	127	gi|255558669|ref|XP_002520359.1|	porphobilinogen deaminase, putative [Ricinus communis]
426	NNFB_426	hx_isotig03587	1	p2	(TC)6	12	303	314	tCcTTtGCCAGGTTCTTTTG	60.22	20	AATTATGGGGTGGAGGATGG	60.767	20	254	-	-
427	NNFB_427	hx_isotig03592	1	p3	(AGA)6	18	1097	1114	AATGTGGTTGGAAGCCGTAG	59.993	20	GCCTAGGCATTTCTGCAAAG	59.982	20	223	gi|225443640|ref|XP_002274028.1|	hypothetical protein [Vitis vinifera]
428	NNFB_428	hx_isotig03596	1	p2	(GA)7	14	333	346	AGTGGCGCATTCTAGCCTAA	60.003	20	CCAGATCCTGTGTTTCTTCCC	60.867	21	253	gi|224140411|ref|XP_002323576.1|	predicted protein [Populus trichocarpa]
429	NNFB_429	hx_isotig03600	1	p3	(GGT)5	15	845	859	agcgTGAGCAaCTTGAtgTG	60.056	20	CAcCaCGGTTaCCTgGAAGT	59.884	20	254	-	-
430	NNFB_430	hx_isotig03601	1	p3	(TTC)10	30	209	238	aGAGGAATGGTCGAGAGCAC	59.41	20	GGAAAATTGCAGCAAGAACA	58.895	20	275	gi|301299165|gb|ADK66927.1|	cytochrome P450 monooxygenase [Populus euphratica]
431	NNFB_431	hx_isotig03604	1	p2	(AG)7	14	1193	1206	TAAGGCCGTGGATTATGGAG	59.916	20	CGTTCATTCACCGGCTAAAC	60.502	20	274	gi|225452518|ref|XP_002274991.1|	hypothetical protein [Vitis vinifera]
432	NNFB_432	hx_isotig03611	1	p2	(TC)10	20	1251	1270	TCGTCAATCTCTTCTGCCCT	59.95	20	TTAATCGAATCgaAGGGACG	60.031	20	152	gi|224066757|ref|XP_002302200.1|	predicted protein [Populus trichocarpa]
433	NNFB_433	hx_isotig03637	1	p3	(AAG)6	18	1264	1281	CTCGAAAGGCAATTATGGGA	60.031	20	GCCATACCCAGTTGCTGTTT	60	20	157	gi|224131314|ref|XP_002328508.1|	predicted protein [Populus trichocarpa]
434	NNFB_434	hx_isotig03656	1	p3	(TGC)5	15	738	752	CACCAAACAGCTCGGGTACT	60.171	20	TCCGAGGATCAGAAACCAAC	60.05	20	202	gi|225426180|ref|XP_002279230.1|	hypothetical protein [Vitis vinifera]
435	NNFB_435	hx_isotig03661	1	p3	(AGA)6	18	1263	1280	CGATAAACATTTTCGCCGAT	59.928	20	AAAGGGAGCTTCCTATCCCA	60.032	20	100	gi|255587307|ref|XP_002534222.1|	myo-inositol-1 phosphate synthase, putative [Ricinus communis]
436	NNFB_436	hx_isotig03663	1	p3	(CAT)5	15	1114	1128	TTCTCTTGCTGCTGCTTGAA	60.011	20	TGACCAGAGGAAAATCACGA	59.215	20	254	-	-
437	NNFB_437	hx_isotig03671	1	p2	(AG)8	16	1316	1331	TTCCGTGCTGTCGTTATGAG	59.864	20	gACCGAACAGACAAACGACC	60.555	20	200	gi|225427890|ref|XP_002273006.1|	hypothetical protein [Vitis vinifera]
438	NNFB_438	hx_isotig03687	1	p3	(TTC)7	21	852	872	GTTTCGTGTCGGATTTGCTT	60.118	20	GATCGGAGGAATTTAACGCA	60.038	20	225	gi|225429544|ref|XP_002279406.1|	hypothetical protein [Vitis vinifera]
439	NNFB_439	hx_isotig03692	1	c	(TGG)5tga(TGC)5	33	765	797	GTGCTGCTCATATTGCTGGA	59.979	20	AAACTCGTGTATGGCTTGGC	60.14	20	277	gi|225447161|ref|XP_002275892.1|	hypothetical protein [Vitis vinifera]
440	NNFB_440	hx_isotig03693	1	c	(AG)9acagacagcagagagagaagagagacagc(AG)6	59	1255	1313	CCGAAGCTCAAGATGAGACC	59.95	20	ACTGCACATGCACTGAGAcC	59.905	20	171	gi|225433918|ref|XP_002268097.1|	hypothetical protein [Vitis vinifera]
441	NNFB_441	hx_isotig03694	1	p2	(TC)14	28	1231	1258	GAGCTCGGAACTACAGGTGC	60.02	20	gcgacagagcagagtcgag	60.021	19	158	gi|225459625|ref|XP_002285874.1|	hypothetical protein isoform 1 [Vitis vinifera]
442	NNFB_442	hx_isotig03696	1	p3	(TGA)6	18	425	442	CCGCGAATAAGGTTGCTAAG	59.868	20	TGCTGAAGTGGCAGAATACG	60.011	20	200	gi|255547273|ref|XP_002514694.1|	synaptosomal associated protein, putative [Ricinus communis]
443	NNFB_443	hx_isotig03697	1	p2	(TC)6	12	1274	1285	TTCAGAGAGCGTCAAGGGTT	59.989	20	AACATTCAAAGGGAACACCG	59.83	20	246	-	-
444	NNFB_444	hx_isotig03716	1	c	(GT)6(GA)7	26	1291	1316	AGGAGAGAGAAAAGCCGGAG	60.088	20	TATTTTGCCCTTCCCTCCTT	59.903	20	230	-	-
445	NNFB_445	hx_isotig03724	1	p2	(CT)6	12	1248	1259	TTTTCTGCCTCACTGTCGTG	60.025	20	TGGTAGGGTGAATATGCCGT	60.214	20	128	-	-
446	NNFB_446	hx_isotig03727	1	p2	(GA)12	24	153	176	GCAATTGTTAAACGGGACCA	60.732	20	GGGTTTTGGGAGTGGAGATT	60.169	20	188	-	-
447	NNFB_447	hx_isotig03735	1	p3	(TCT)5	15	1272	1286	CTCCGTTCCCATCTCACAAT	59.927	20	GGAGAAATCCTCCGTCAAGG	60.959	20	180	-	-
448	NNFB_448	hx_isotig03739	1	p3	(GCT)5	15	426	440	TCTCAGCACCACTCTCCTCA	59.685	20	gTTGCCATCAGTGGGAGTTT	59.973	20	258	gi|225458203|ref|XP_002281579.1|	hypothetical protein [Vitis vinifera]
449	NNFB_449	hx_isotig03743	1	p3	(CTC)5	15	1269	1283	CTGTTCTCGGAGGATGAAGC	59.95	20	GAGTAGAGGAGAGCCGAGCA	59.851	20	223	gi|242089717|ref|XP_002440691.1|	hypothetical protein SORBIDRAFT_09g005200 [Sorghum bicolor]
450	NNFB_450	hx_isotig03760	1	p2	(AG)8	16	1132	1147	AAAGGATGGTTGTTTGCCAG	59.971	20	GGTTTAATTTCGGCAGGACA	59.938	20	221	gi|221126438|ref|XP_002156494.1|	similar to Y42G9A.4a [Hydra magnipapillata]
451	NNFB_451	hx_isotig03774	1	p2	(CT)9	18	1131	1148	TGGCTTCGAAGAAGGGTAGA	59.948	20	gGTCCTTACGTCTCATCCCA	59.927	20	139	gi|297743086|emb|CBI35953.3|	unnamed protein product [Vitis vinifera]
452	NNFB_452	hx_isotig03776	1	p2	(CT)9	18	365	382	CCCACTTAACGTCgAaCACC	60.41	20	GTAATTGAAAGCGCGGAGAG	59.982	20	267	-	-
453	NNFB_453	hx_isotig03780	1	p2	(TC)6	12	105	116	CCTCGTCTTCTTCCCTCTCC	60.328	20	TTCGATCTCCTCATCTGCCT	59.91	20	259	gi|302399099|gb|ADL36844.1|	TLP domain class transcription factor [Malus x domestica]
454	NNFB_454	hx_isotig03786	1	p3	(CCA)5	15	526	540	TAGACACCTCCTCCCCATTG	59.92	20	CAGCGCCATTAACAGTAGCA	60.037	20	220	-	-
455	NNFB_455	hx_isotig03786	2	p2	(AG)12	24	1107	1130	AGCCAGGAGGAGATAGAGGG	59.795	20	ATAAgggTGaaaTgggAggg	60.011	20	227	-	-
456	NNFB_456	hx_isotig03791	1	p3	(TGA)5	15	1041	1055	TGGAGGTTAATCCTGCCACT	59.55	20	CTTTTGCAATTTCCATGCAC	59.161	20	177	gi|297736810|emb|CBI26011.3|	unnamed protein product [Vitis vinifera]
457	NNFB_457	hx_isotig03799	1	p2	(AG)13	26	240	265	ACAACCAACCCTCTTGCATC	59.973	20	GAGAGCTTGTCAAAGGGTGC	59.997	20	271	gi|355512339|gb|AES93962.1|	Ethylene-responsive transcription factor ERF061 [Medicago truncatula]
458	NNFB_458	hx_isotig03800	1	p3	(CCA)5	15	860	874	ACTTGAACCCCCTCGTTCTT	59.972	20	TAATAGTGGTGGTGGgGGAA	60.044	20	114	gi|225432534|ref|XP_002277654.1|	hypothetical protein [Vitis vinifera]
459	NNFB_459	hx_isotig03800	2	p3	(CGC)5	15	1143	1157	GTCTCCACCACTGCCTTTGT	60.159	20	GGGATGATGAATGGCAATCT	59.715	20	129	gi|225432534|ref|XP_002277654.1|	hypothetical protein [Vitis vinifera]
460	NNFB_460	hx_isotig03814	1	p2	(AG)8	16	1273	1288	CAagaaacgAGAAgggcttg	59.986	20	CAGAAAACAAAGTGGAAGCGA	60.405	21	119	gi|225446863|ref|XP_002283816.1|	hypothetical protein [Vitis vinifera]
461	NNFB_461	hx_isotig03817	1	p3	(GAA)5	15	938	952	TTAGGATGCAGAAGCGAGGT	59.978	20	ATGGCGACAAGAAATCGAAC	60.081	20	140	gi|296089745|emb|CBI39564.3|	unnamed protein product [Vitis vinifera]
462	NNFB_462	hx_isotig03817	2	p3	(GGT)7	21	1227	1247	ACGGAGTGACAGAAGCGAGT	60.057	20	AGAAGCACTCAACGTCGGAT	59.874	20	156	gi|296089745|emb|CBI39564.3|	unnamed protein product [Vitis vinifera]
463	NNFB_463	hx_isotig03848	1	p3	(GAG)5	15	891	905	GAAATAGCTGCAAAGGCTGG	59.982	20	TACATCCTGAGCCACATCCA	60.072	20	190	gi|255575074|ref|XP_002528442.1|	conserved hypothetical protein [Ricinus communis]
464	NNFB_464	hx_isotig03871	1	p2	(TC)11	22	1244	1265	TCATGCGAACCCTAACATCA	60.073	20	GGcAGAAATCTGAAACCTCAA	59.302	21	231	gi|224120122|ref|XP_002318247.1|	predicted protein [Populus trichocarpa]
465	NNFB_465	hx_isotig03879	2	p3	(CCT)5	15	317	331	CGACGAAGAGGAGTGTAGGC	60.012	20	TTCCATGGGGAGAGTAATGC	59.894	20	133	gi|255552219|ref|XP_002517154.1|	conserved hypothetical protein [Ricinus communis]
466	NNFB_466	hx_isotig03885	1	c	(CAG)6caacaacacctttgttcactatcagtcgccgcctccttctcctcccctcagggaagctcttcccctccttagcttaagtccatctagacatgt(AGA)5	126	200	325	CACATCCTCTTCCAACCCAT	59.779	20	AACAGTCACGGTTTCGTCGT	60.611	20	280	gi|225441744|ref|XP_002277537.1|	hypothetical protein [Vitis vinifera]
467	NNFB_467	hx_isotig03887	1	p6	(GGACGG)7	42	1215	1256	GAAAGAGATGACCATCGGGA	60.011	20	ACATTTTGAAGTGCCTTGCC	60.118	20	220	gi|225431090|ref|XP_002264052.1|	hypothetical protein [Vitis vinifera]
468	NNFB_468	hx_isotig03896	1	p2	(TC)10	20	1241	1260	AGCAAAAGCAGCCCATAAAA	59.853	20	ATAGcGAGCGAGTGAAGGAG	59.74	20	181	gi|225455380|ref|XP_002277839.1|	hypothetical protein [Vitis vinifera]
469	NNFB_469	hx_isotig03901	1	p2	(GA)7	14	596	609	GACAGAACAGAGGAAAGCGG	59.989	20	TTGTGAgaCAAAGACCCCCT	59.549	20	208	gi|224108623|ref|XP_002314912.1|	predicted protein [Populus trichocarpa]
470	NNFB_470	hx_isotig03904	1	p2	(TC)10	20	1222	1241	CAGAGGTGGAAAGCTTGAGG	59.982	20	GAACGAACACCGGAGCTAAT	59.198	20	237	gi|296089470|emb|CBI39289.3|	unnamed protein product [Vitis vinifera]
471	NNFB_471	hx_isotig03905	1	p3	(GCT)5	15	1184	1198	TCAAAaaCAGGGTCCGAAGT	59.569	20	GCAGTGGAAGCCAGaGAAAG	60.134	20	256	gi|225438408|ref|XP_002275766.1|	hypothetical protein [Vitis vinifera]
472	NNFB_472	hx_isotig03908	1	p3	(TTC)6	18	546	563	TTTTTGCCAGGCTCTGTCTT	59.993	20	CAGCTTCGAGATCCCTTACG	59.971	20	275	gi|147766971|emb|CAN67684.1|	hypothetical protein VITISV_009913 [Vitis vinifera]
473	NNFB_473	hx_isotig03914	1	p3	(AGA)12	36	1147	1182	AGACTGGTCGAACGAGGAGA	59.986	20	GAAGAGACGGTGACTTTCGG	59.844	20	197	gi|225430384|ref|XP_002285347.1|	hypothetical protein isoform 1 [Vitis vinifera]
474	NNFB_474	hx_isotig03948	1	p2	(GT)6	12	1176	1187	ACCCTGTCATGGGTGAAGAG	59.962	20	CCCACTTATGAAGTGAGCGT	57.826	20	275	gi|255561152|ref|XP_002521588.1|	amine oxidase, putative [Ricinus communis]
475	NNFB_475	hx_isotig03950	1	p3	(TCT)7	21	1085	1105	GATTGTCGTTCCTGGCAAGT	60.119	20	CTTGACCACTCGTTCAAGCA	60.025	20	277	gi|296082878|emb|CBI22179.3|	unnamed protein product [Vitis vinifera]
476	NNFB_476	hx_isotig03953	1	p3	(GAT)5	15	272	286	TGTTATTGGGTGGGACATGA	59.623	20	AGATTGTGGGGCTCACTTTG	60.111	20	224	-	-
477	NNFB_477	hx_isotig03955	1	p2	(AG)7	14	282	295	CTAGTTGGAGCGAGCAAaCC	60.015	20	TCTACCCTTCCTCTCCCCAT	59.89	20	245	-	-
478	NNFB_478	hx_isotig03956	1	p3	(GAT)5	15	422	436	GGgAGGgAAGGTGCTAAGAG	60.204	20	AAGCCTCATgaCTTGGGATG	60.073	20	263	gi|224127344|ref|XP_002329254.1|	predicted protein [Populus trichocarpa]
479	NNFB_479	hx_isotig03964	1	p3	(TTC)6	18	939	956	CCAACCTCATCTCCACCACT	59.962	20	ACCCATATTGTCAAGGGCAA	60.192	20	146	gi|225436448|ref|XP_002274374.1|	hypothetical protein [Vitis vinifera]
480	NNFB_480	hx_isotig03964	2	p2	(AG)8	16	1184	1199	TCCCTCACAACTACCCAACC	59.82	20	CCACCTTGCTTCCTCCATTA	60.066	20	149	gi|225436448|ref|XP_002274374.1|	hypothetical protein [Vitis vinifera]
481	NNFB_481	hx_isotig03966	1	p3	(GCC)5	15	793	807	TTCGACTCCTATCCCACCAC	59.927	20	CAGCCAAACCTGTACCGAAT	59.993	20	260	gi|225449206|ref|XP_002279465.1|	hypothetical protein [Vitis vinifera]
482	NNFB_482	hx_isotig03977	1	p2	(CT)6	12	1222	1233	gtttGCAgttcggaagaagc	60	20	aaacgtggagggttttcatc	58.886	20	115	gi|224075896|ref|XP_002304818.1|	predicted protein [Populus trichocarpa]
483	NNFB_483	hx_isotig03985	1	p2	(CT)6	12	1275	1286	GAAGGTCCATAAAGCGCATC	59.674	20	ATTTTGGCCGCAACTTAGTG	60.131	20	139	gi|224129074|ref|XP_002320494.1|	predicted protein [Populus trichocarpa]
484	NNFB_484	hx_isotig03988	1	p3	(TTC)5	15	338	352	ATTTTCGTGCTTTTTGGTCG	60.11	20	AACTCCAGAGGCCaAGTGaa	59.844	20	158	-	-
485	NNFB_485	hx_isotig03990	1	p2	(TC)6	12	230	241	TCTAGTGTTATCCGGCGACC	60.096	20	TTGGGAAGTTACAAcCAGGG	59.824	20	129	gi|225463149|ref|XP_002266845.1|	hypothetical protein [Vitis vinifera]
486	NNFB_486	hx_isotig03999	1	p2	(AG)8	16	1247	1262	CGAAGACGAAGGCCAAGTAG	60.008	20	TCCCTCCTTTCAAACAAACG	60.081	20	193	gi|225442182|ref|XP_002276418.1|	hypothetical protein isoform 2 [Vitis vinifera]
487	NNFB_487	hx_isotig04001	1	p2	(CT)8	16	1241	1256	ATCTTGACGACGCTCTCCAT	59.834	20	TGtTTTTCCTTCGTCtTCGG	60.22	20	265	gi|310007371|gb|ADP00759.1|	14-3-3 protein [Litchi chinensis]
488	NNFB_488	hx_isotig04016	1	p2	(GA)8	16	360	375	TGCATGCATGAGAAATGGAT	60.041	20	CCAGACTTTTGTCCCTTCCA	60.081	20	160	-	-
489	NNFB_489	hx_isotig04017	1	p2	(AG)6	12	1199	1210	GGGTGCTCACGAAATCAAAT	59.939	20	gAGAGaaaGCCGGTTCACTG	59.989	20	185	gi|225445499|ref|XP_002285192.1|	hypothetical protein [Vitis vinifera]
490	NNFB_490	hx_isotig04020	1	c	(TC)10ttt(TC)8	39	1213	1251	TCCTGCTATTCCTCCACCAC	60.073	20	TCGCCTTcCCTCTGATACAC	60.218	20	154	gi|225443642|ref|XP_002274050.1|	hypothetical protein [Vitis vinifera]
491	NNFB_491	hx_isotig04030	1	p2	(TC)7	14	1227	1240	CATTCACGACCTTCCCAGTT	59.966	20	GTTTGTTTCGGAATCTTGCC	59.551	20	151	gi|225447834|ref|XP_002270590.1|	hypothetical protein [Vitis vinifera]
492	NNFB_492	hx_isotig04032	1	c	(T)10cctagctccatggggtgagagatagtctggtcaatgtattatcatcatgaacat(GA)8	80	1131	1210	GGAAGAAATGaGGAaTCGCA	60.155	20	CAAAAGGTCTGTAATGGGGG	59.284	20	255	gi|225451943|ref|XP_002283020.1|	hypothetical protein [Vitis vinifera]
493	NNFB_493	hx_isotig04039	1	p2	(CT)7	14	1243	1256	AGCAAACTGGTCGCGTAAGT	59.943	20	CCAGAGAGTGTGCTATCGGC	60.966	20	238	gi|296082548|emb|CBI21553.3|	unnamed protein product [Vitis vinifera]
494	NNFB_494	hx_isotig04048	1	p3	(GCT)6	18	650	667	TCTAGATTGGGATCAACGCC	60.036	20	CACCTGGTCCAAATGCTCTT	60.111	20	148	-	-
495	NNFB_495	hx_isotig04051	1	p2	(GA)7	14	1206	1219	GTCGATGTTGGGGATCACTT	59.786	20	ttttCGCTTAATCGCTTTCC	59.455	20	280	gi|225453289|ref|XP_002267995.1|	hypothetical protein [Vitis vinifera]
496	NNFB_496	hx_isotig04054	1	p3	(CTG)5	15	169	183	CGACGAAGAATCTGAGAGGC	60.096	20	TGCAACTTCATGCCATTCAT	60.08	20	241	-	-
497	NNFB_497	hx_isotig04079	1	p3	(CTG)5	15	315	329	AGCCAAGTCACCACCATCTC	60.12	20	CCCACCTCTCTTACCATCCA	59.92	20	177	gi|225458703|ref|XP_002282986.1|	hypothetical protein [Vitis vinifera]
498	NNFB_498	hx_isotig04093	1	p2	(CT)14	28	304	331	TTGTAGCGAAAACCCCTTTG	60.103	20	TTCTCTACCGGGATCATTGC	60.036	20	269	gi|225444657|ref|XP_002276822.1|	hypothetical protein [Vitis vinifera]
499	NNFB_499	hx_isotig04106	1	p2	(CT)8	16	1235	1250	AATCCAAAAGGTCCCAGCTT	59.94	20	TCTGTGGCATGTCTGTCTCTG	60.038	21	189	-	-
500	NNFB_500	hx_isotig04112	1	p2	(GA)11	22	51	72	GAACTGAATGGAGAGAGAGTGGA	59.87	23	CGAGCTTGTTTGTTCCATCA	59.84	20	216	-	-
501	NNFB_501	hx_isotig04114	2	p2	(TG)8	16	619	634	GTGGTTCCTCAAGAAGCAGG	59.844	20	GTCCAAACCGGATTGAAATG	60.17	20	263	-	-
502	NNFB_502	hx_isotig04114	3	p2	(TC)6	12	1161	1172	GAGGAGGAGGAAGAGCTGGT	59.952	20	TTTGGCCCTTGAATTTCAGT	59.546	20	227	-	-
503	NNFB_503	hx_isotig04119	1	p2	(TC)8	16	51	66	TTTCAATTTGAGTTCTCTGTCTTCA	59.462	25	TTCAAATGGGGCATCTTCTC	60.014	20	253	gi|225456898|ref|XP_002280677.1|	hypothetical protein [Vitis vinifera]
504	NNFB_504	hx_isotig04172	1	p2	(CT)7	14	1231	1244	ACCGACCGAAACCCTAATTC	60.187	20	AGCATAAGCAAGCCAACACC	60.278	20	248	-	-
505	NNFB_505	hx_isotig04184	1	p2	(TG)6	12	184	195	AAAGCTTAGCGTGGGTGTGT	59.803	20	TCAAAATCCCAACTCATTGGT	59.278	21	148	-	-
506	NNFB_506	hx_isotig04192	1	p2	(TC)7	14	1234	1247	cagattttccctccctcaca	60.042	20	CAGAAGaaaGCACTTAccaaaca	58.621	23	238	gi|297743994|emb|CBI36964.3|	unnamed protein product [Vitis vinifera]
507	NNFB_507	hx_isotig04204	1	p2	(GA)6	12	80	91	AGACAAGTAGCTGGACCGGG	61.595	20	TGCCTAGAGAGGGTGGAAAA	59.807	20	280	-	-
508	NNFB_508	hx_isotig04204	2	p2	(CT)6	12	1209	1220	CCTCGTCAGCTTGAACTTCC	59.989	20	TGCACTTGTCCCTGAGTGAG	60.022	20	143	-	-
509	NNFB_509	hx_isotig04213	1	p2	(GA)12	24	834	857	CCCTTCttaGGGAAGTGGCT	59.707	20	CgaGGGGAAAcaaTCTTTGA	60.044	20	279	-	-
510	NNFB_510	hx_isotig04215	1	p2	(GA)8	16	1157	1172	CCAGAGCCGTAAGCGTAGTC	60.037	20	GCCCCGAACTCAATTACTCA	60.074	20	247	gi|225426743|ref|XP_002282339.1|	hypothetical protein [Vitis vinifera]
511	NNFB_511	hx_isotig04219	1	p2	(TC)7	14	647	660	CTTATTACAGTTGGGCCGGA	59.953	20	GAAAGGAAACACAGGCTTCG	59.853	20	227	-	-
512	NNFB_512	hx_isotig04231	1	p3	(TTC)5	15	1185	1199	GGAAGTTGGGTTCTATTGGG	58.359	20	TGTTTGAGCGATGAAAATGG	59.664	20	225	-	-
513	NNFB_513	hx_isotig04248	1	p2	(TC)7	14	1141	1154	TCCTTGCCTCGGTTTCTCTA	59.948	20	TGAGTGCGACAGAGCAGAGT	59.922	20	153	-	-
514	NNFB_514	hx_isotig04262	1	p3	(ATT)5	15	39	53	tGtttttATTATTCCGAAgtaaaggc	60.139	26	tactTCtttGTgaaGGcccg	60.241	20	256	-	-
515	NNFB_515	hx_isotig04263	1	c	(CT)7(CA)6	26	150	175	AAACGCTCTCTCGCTGTCAT	60.164	20	GAGGATTCGAATGAGGTGGA	60.011	20	259	gi|255558866|ref|XP_002520456.1|	receptor protein kinase, putative [Ricinus communis]
516	NNFB_516	hx_isotig04264	1	p3	(CTT)5	15	640	654	ACGAGTAAGGCTgCCTACGA	60.037	20	TAAATGGCGAAAAGGGTCTG	60.067	20	182	gi|147866713|emb|CAN78408.1|	hypothetical protein VITISV_023177 [Vitis vinifera]
517	NNFB_517	hx_isotig04268	1	p3	(GTG)5	15	920	934	TTGTCTGGAACCTTTCGCTC	60.375	20	AAGCAGCCTATGCCAGaAAA	59.982	20	140	-	-
518	NNFB_518	hx_isotig04274	1	p3	(CTA)10	30	419	448	TGTTGTGTTGAACCCTCAAAG	58.66	21	GGGTCTGAACCCTTATTTTTGTT	59.657	23	189	-	-
519	NNFB_519	hx_isotig04275	1	p2	(CT)15	30	1221	1250	GGCATCTTGTCACAATGGAA	59.502	20	agagtggagaacaggaggAAA	57.969	21	113	gi|284520984|gb|ADB93067.1|	aquaporin [Jatropha curcas]
520	NNFB_520	hx_isotig04276	1	p3	(GGT)6	18	1003	1020	CCcTCGTCAGCTTCATCATT	60.218	20	TTTCTCACGGCCTCTGTCTT	59.989	20	228	-	-
521	NNFB_521	hx_isotig04276	2	p2	(AG)9	18	1208	1225	AAGACAGAGGCCGTGAGAAA	59.989	20	TCAtTCTCATTTCAGAATTTCCaA	59.95	24	108	-	-
522	NNFB_522	hx_isotig04285	1	p3	(CAC)5	15	119	133	caatcgaattaacgcacacg	60.133	20	CGGCCATAGCGAATATGAGT	60.081	20	228	gi|229609889|gb|ACQ83560.1|	calcineurin B-like protein 06 [Vitis vinifera]
523	NNFB_523	hx_isotig04298	1	p2	(TC)9	18	1158	1175	CCAAAGGTTTCGAACCAGAA	60.081	20	ATGTAGGAGGAGGCTGCTGa	59.973	20	241	gi|225459123|ref|XP_002285695.1|	hypothetical protein [Vitis vinifera]
524	NNFB_524	hx_isotig04314	1	p3	(TTG)5	15	1060	1074	TTTCTCCTCGTCTGCGTcTt	60.134	20	GTCATAACGTGCGCAAACAG	60.324	20	215	gi|255551237|ref|XP_002516665.1|	conserved hypothetical protein [Ricinus communis]
525	NNFB_525	hx_isotig04319	1	p2	(AG)10	20	1212	1231	CTCCGCTTGGAGAAAGTCAC	59.989	20	TTTGCCTCATCACACTTCCA	60.24	20	253	gi|290465695|gb|ADD25192.1|	AP1 [Nelumbo nucifera]
526	NNFB_526	hx_isotig04329	1	p3	(GAA)6	18	28	45	AGAGCAGCGAAGCAAAAGAG	60.037	20	GTTGCCGCTAACGTCATACA	59.759	20	119	gi|225429492|ref|XP_002278242.1|	hypothetical protein [Vitis vinifera]
527	NNFB_527	hx_isotig04339	1	p3	(GAG)5	15	1118	1132	TCGTTCATCACTGGTTCTGC	59.837	20	GGTTGAAGACTGAAAGGCGA	60.375	20	217	gi|225448962|ref|XP_002269306.1|	hypothetical protein [Vitis vinifera]
528	NNFB_528	hx_isotig04342	1	p2	(AG)12	24	1117	1140	TTGCAGAGTAGGCAGCAGAA	59.888	20	TGGCACTGTGTTTGGAATGT	60.008	20	270	-	-
529	NNFB_529	hx_isotig04346	1	p3	(TTC)5	15	79	93	CAAAGCATTCCAATCATGTCA	59.533	21	ATTGAAACCGGAATCACCAA	60.17	20	255	-	-
530	NNFB_530	hx_isotig04355	1	c	(AGG)5(AAG)5(GAG)9	57	851	907	ATCgAAGGGGAGgAGTTGTT	59.935	20	ACCGACTTCCCTCTCtctCC	59.807	20	276	-	-
531	NNFB_531	hx_isotig04355	2	p3	(TCC)5	15	1225	1239	GTGTTTCGAAAGGATCGGAA	60.051	20	TGGAATAGAGGAAGGGAAGGA	60.018	21	203	-	-
532	NNFB_532	hx_isotig04356	1	p3	(GCT)5	15	701	715	tcGGTtAAaTTTTGGcTtGG	59.937	20	TGTGCAAACAGACAATGCAA	59.877	20	259	gi|350538091|ref|NP_001234326.1|	putative 3,4-dihydroxy-2-butanone kinase [Solanum lycopersicum]
533	NNFB_533	hx_isotig04367	1	p3	(CCA)5	15	671	685	ATAACGGTCTCCCCCAAAAC	60.053	20	TGGTTACAGCGGAGGCTACT	59.898	20	271	-	-
534	NNFB_534	hx_isotig04369	1	c	(AAG)6(ATG)6	36	267	302	TCCTTGGGTTCCATAGCAAG	60.066	20	TTGAACTGATAAGCATGGAGGA	59.708	22	275	gi|224059484|ref|XP_002299869.1|	predicted protein [Populus trichocarpa]
535	NNFB_535	hx_isotig04375	1	p2	(GA)9	18	86	103	GGCACAACTTACAACCACCC	60.277	20	ATGCGTGCAATATGAAGCTG	59.862	20	196	gi|255548287|ref|XP_002515200.1|	Serine/threonine-protein kinase PBS1, putative [Ricinus communis]
536	NNFB_536	hx_isotig04400	1	p2	(GA)6	12	77	88	aCTGCGACCGAACAAAAACT	59.78	20	AGGAGTGAGGCAGAATGGAA	59.803	20	195	gi|51980202|gb|AAU20765.1|	(S)-norcoclaurine 6-O-methyltransferase [Thalictrum flavum subsp. glaucum]
537	NNFB_537	hx_isotig04401	1	p2	(CT)10	20	40	59	AGCGACACAGACaCGAACAG	60.096	20	GGCATTTTACGGGAGAACAA	59.938	20	164	gi|224128123|ref|XP_002329087.1|	predicted protein [Populus trichocarpa]
538	NNFB_538	hx_isotig04401	2	p2	(TC)14	28	386	413	TCATTGTTGAGTCCTGCTGC	59.992	20	CAAGTGAGAGCAACGATGGA	59.984	20	154	gi|224128123|ref|XP_002329087.1|	predicted protein [Populus trichocarpa]
539	NNFB_539	hx_isotig04402	1	p2	(AG)6	12	1214	1225	TCGACTGCGTCATCTGtaGG	60.008	20	AGTCTCCAGCCGAAATTCCT	60.212	20	207	gi|225444159|ref|XP_002270662.1|	similar to coatomer protein epsilon subunit family protein / COPE family protein [Vitis vinifera]
540	NNFB_540	hx_isotig04407	1	p3	(CTG)5	15	615	629	CACTGTGGGGTCTTCTGTGA	59.705	20	CCAACCTCTCCATGTGACCT	59.962	20	240	gi|297739745|emb|CBI29927.3|	unnamed protein product [Vitis vinifera]
541	NNFB_541	hx_isotig04409	1	p2	(AG)8	16	1210	1225	GTCCAGTGAAGGAAGGTCCA	60.088	20	TTTGTGGTGTCGAAGCTCAG	60.025	20	202	gi|255568530|ref|XP_002525239.1|	catalytic, putative [Ricinus communis]
542	NNFB_542	hx_isotig04419	1	p2	(GA)6	12	1043	1054	GCTTTAATGGGAAGGAAGGG	59.903	20	GGCGTAGAAAAGCAAGCAAC	60.025	20	225	-	-
543	NNFB_543	hx_isotig04432	1	p2	(TC)10	20	51	70	tttgCAGAAGCGGTGTAAAT	58.439	20	ACGGGAGCTTTCTCCATTTT	60.074	20	115	gi|297736022|emb|CBI24060.3|	unnamed protein product [Vitis vinifera]
544	NNFB_544	hx_isotig04448	1	p3	(TGG)5	15	58	72	TATCGCTGCACCTCAtcAAA	60.366	20	AGCGAAGTGGAGACAAGGAA	59.989	20	121	gi|225450821|ref|XP_002279695.1|	hypothetical protein [Vitis vinifera]
545	NNFB_545	hx_isotig04448	2	p3	(TTG)5	15	312	326	GACTCTCgTGCACATCAGGA	59.988	20	AAGAAGCCgTCAGGAGATGA	59.95	20	277	gi|225450821|ref|XP_002279695.1|	hypothetical protein [Vitis vinifera]
546	NNFB_546	hx_isotig04455	1	p3	(AGA)9	27	1110	1136	AATTTTCTCCCTTTTCCCGA	59.882	20	TCACCTGGAGGAGTTTGGAG	60.229	20	279	-	-
547	NNFB_547	hx_isotig04510	1	c	(GA)7tggcattcttgtaatttataagaa(AG)6	50	613	662	GAGATGCCGAGTTGAGGTGT	60.269	20	AtcACAAGAATGCCACTCCC	59.934	20	237	-	-
548	NNFB_548	hx_isotig04540	1	p2	(GA)6	12	790	801	TGCCTTTGCACTCTGTTCTG	60.175	20	GATGCTGGTGTCTTCCCATT	59.934	20	193	-	-
549	NNFB_549	hx_isotig04550	1	p3	(TGT)8	24	1035	1058	TGGGTAGGAAGACGAATTGC	60.074	20	TCACAGTCCATAGCAGACGC	60.016	20	226	gi|224077518|ref|XP_002305283.1|	predicted protein [Populus trichocarpa]
550	NNFB_550	hx_isotig04550	2	p2	(TC)10	20	1169	1188	GAGCATAGGAGAGTTCCCCC	60.037	20	TCACAGTCCATAGCAGACGC	60.016	20	118	gi|224077518|ref|XP_002305283.1|	predicted protein [Populus trichocarpa]
551	NNFB_551	hx_isotig04569	1	c	(CT)7gcgtactacgcg(CT)7	40	63	102	ttggttctccgttgagcttt	59.853	20	AGCCCTCCTCATAGACGGAT	60.059	20	189	gi|225429331|ref|XP_002271922.1|	hypothetical protein [Vitis vinifera]
552	NNFB_552	hx_isotig04573	1	p2	(AG)12	24	94	117	CGACTTCCGGTCTCACTCTC	59.986	20	GTTCCAAATTCCGACCTTGA	59.91	20	214	gi|225459573|ref|XP_002285860.1|	hypothetical protein [Vitis vinifera]
553	NNFB_553	hx_isotig04579	2	p3	(CAT)7	21	1000	1020	cgacgAgcaatctccttttc	59.955	20	ACAACCGAGAGGCATCAATC	60.081	20	220	gi|255565757|ref|XP_002523868.1|	Coiled-coil domain-containing protein, putative [Ricinus communis]
554	NNFB_554	hx_isotig04591	1	p3	(GTG)7	21	1071	1091	CCACGATCGGATCTACGAAT	59.917	20	CGAGATTTCCCTAAAAGCCC	60.034	20	235	-	-
555	NNFB_555	hx_isotig04599	1	p2	(AG)6	12	133	144	ACAATGGTAGGTACTGCGCC	60.022	20	AAAGGGATCACATGTCTCGG	59.927	20	197	gi|225431071|ref|XP_002263236.1|	hypothetical protein [Vitis vinifera]
556	NNFB_556	hx_isotig04630	1	p3	(GTT)5	15	612	626	TTCCATCGGTTCGGAaGTAG	60.066	20	TCACGATCTTTGCTTTCGTG	59.988	20	206	gi|147858412|emb|CAN83511.1|	hypothetical protein VITISV_035079 [Vitis vinifera]
557	NNFB_557	hx_isotig04636	1	p3	(AGA)6	18	1107	1124	AGAACACCAAAGAACCCGTG	60.005	20	TTTTATTGCGTCTGCACGTC	59.879	20	183	-	-
558	NNFB_558	hx_isotig04637	1	p2	(TC)7	14	1192	1205	AGCTTGAAATTAGCCAGCCA	59.982	20	AGGGAGAAAcCCAGAGGAAA	60.045	20	270	gi|225466924|ref|XP_002265856.1|	hypothetical protein [Vitis vinifera]
559	NNFB_559	hx_isotig04644	1	p3	(TTG)8	24	284	307	GCAGGTTTAGTTGCAGGCTC	60.022	20	ACCAACCAGTGTCTGCAGTG	59.782	20	226	gi|297744441|emb|CBI37703.3|	unnamed protein product [Vitis vinifera]
560	NNFB_560	hx_isotig04645	1	p2	(TC)6	12	1147	1158	CTTCATCGTCTGCTTCACCA	59.984	20	AGAGCAACCGCAACTGAGAT	60.02	20	194	gi|225428576|ref|XP_002284673.1|	hypothetical protein [Vitis vinifera]
561	NNFB_561	hx_isotig04646	1	p2	(AG)9	18	1102	1119	TACCCACTTTGTTCCGCTCT	59.734	20	ATTCCTCGAGCTGGCTTTCT	60.484	20	267	-	-
562	NNFB_562	hx_isotig04647	1	p4	(AAAT)5	20	560	579	AAAACCCAAAGCCCTAATGC	60.312	20	ACAGTTGGGTGGAGATACGG	59.844	20	218	gi|255549812|ref|XP_002515957.1|	nucleic acid binding protein, putative [Ricinus communis]
563	NNFB_563	hx_isotig04664	2	p2	(TC)7	14	1118	1131	CAGCAAAGGCGAGATTTTTC	59.96	20	GGGAGAAGGGAAGAAACCAA	60.414	20	259	gi|225435768|ref|XP_002283663.1|	hypothetical protein [Vitis vinifera]
564	NNFB_564	hx_isotig04669	1	p3	(ACC)7	21	434	454	TTTCGATTCTCCACCACCTC	60.05	20	ATTCCTGGAGACCGACAGTG	60.112	20	269	gi|147769273|emb|CAN61577.1|	hypothetical protein VITISV_008030 [Vitis vinifera]
565	NNFB_565	hx_isotig04674	1	p3	(GAA)5	15	1122	1136	TCCTTGCAGAAGCCTTGAAT	59.955	20	ACGACCTTTCGTGATTGGAC	59.973	20	198	gi|297746154|emb|CBI16210.3|	unnamed protein product [Vitis vinifera]
566	NNFB_566	hx_isotig04676	1	p2	(CT)10	20	1169	1188	TTGGTCGCTTCTCCAAGTCT	59.989	20	AAACAGCGGAGCTAGCCATA	60.003	20	196	gi|225459312|ref|XP_002284166.1|	hypothetical protein [Vitis vinifera]
567	NNFB_567	hx_isotig04685	1	p3	(CAT)5	15	578	592	TACCATTTTCGCACCCTCTC	60.074	20	AACCAGCACCTGAGTTCAcC	60.159	20	246	gi|225426506|ref|XP_002271695.1|	hypothetical protein [Vitis vinifera]
568	NNFB_568	hx_isotig04696	1	p2	(TC)6	12	395	406	TGCAGCAGTTTTGTACGGAG	60.05	20	AGGAATTGGTGGATGTAGCG	59.955	20	276	gi|225459148|ref|XP_002285709.1|	hypothetical protein [Vitis vinifera]
569	NNFB_569	hx_isotig04696	2	p2	(TC)7	14	680	693	TACCAAGGACAAAGGCAACC	59.971	20	TAGAAGAGGTGGGATTCGGA	59.623	20	201	gi|225459148|ref|XP_002285709.1|	hypothetical protein [Vitis vinifera]
570	NNFB_570	hx_isotig04703	1	p2	(GA)10	20	1145	1164	CCAACACCGTTTCTTCGATT	59.971	20	AGCCAAAACCAAGTCGTCAC	60.156	20	143	gi|147820800|emb|CAN65190.1|	hypothetical protein VITISV_032101 [Vitis vinifera]
571	NNFB_571	hx_isotig04706	1	p3	(GTA)5	15	1179	1193	ATAGAGCTCCTGCTGCCAAA	60.118	20	CACAGCCACAGGCCACAG	62.647	18	148	gi|225445430|ref|XP_002285044.1|	similar to putative serine/threonine protein kinase [Vitis vinifera]
572	NNFB_572	hx_isotig04740	1	p2	(AG)13	26	60	85	CAACAGCGCAAAaGAAACAA	60.029	20	TCGTCTTTGCAGAACCACTG	60.025	20	224	gi|225464567|ref|XP_002273259.1|	hypothetical protein [Vitis vinifera]
573	NNFB_573	hx_isotig04752	1	p2	(AT)8	16	342	357	TGCCTCTcttttcctttcctt	59.469	21	GTAGATGGCCCCAGAACTCA	60.073	20	193	gi|255552971|ref|XP_002517528.1|	Auxin-induced protein AUX22, putative [Ricinus communis]
574	NNFB_574	hx_isotig04752	2	p3	(TTC)6	18	1140	1157	ATTCTTGGAACCTGGAGCCT	60.074	20	TGTATAGCGCGCAAGAGAGA	59.879	20	108	gi|255552971|ref|XP_002517528.1|	Auxin-induced protein AUX22, putative [Ricinus communis]
575	NNFB_575	hx_isotig04776	1	p2	(TC)10	20	1085	1104	AGTGACGACGACTTTCCAGG	60.298	20	AACCATTTTCCTCTCTCTGCTG	59.886	22	182	-	-
576	NNFB_576	hx_isotig04791	1	p2	(TC)8	16	707	722	GTGGACCTCAGCTTTGCTTC	59.997	20	TTGACCTTCCTCAGGCAACT	59.844	20	150	gi|225450543|ref|XP_002281636.1|	hypothetical protein [Vitis vinifera]
577	NNFB_577	hx_isotig04798	1	p3	(CTT)5	15	1118	1132	TagACACCTCCACCACTCCC	59.962	20	GCAACGGCGATAGTTTCTTC	59.851	20	120	gi|225455153|ref|XP_002267996.1|	hypothetical protein [Vitis vinifera]
578	NNFB_578	hx_isotig04812	1	p2	(CT)7	14	1131	1144	TAATAaCGCCGCACaTCAGA	60.237	20	GCCTGAAGGAAGGAGAACAA	59.405	20	191	gi|225454745|ref|XP_002273656.1|	hypothetical protein [Vitis vinifera]
579	NNFB_579	hx_isotig04818	1	p2	(AG)8	16	930	945	GCAGTGAAGGAGGACAGAGG	59.986	20	TGAAAAcaaagtggggaagg	59.942	20	202	gi|297742185|emb|CBI33972.3|	unnamed protein product [Vitis vinifera]
580	NNFB_580	hx_isotig04841	1	p2	(GT)7	14	46	59	ATGACACCAAAGGACGGTTC	59.827	20	GGCCAAATGGCATAATCAAC	60.161	20	247	gi|89179458|gb|ABD63193.1|	gag-pol polyprotein, putative [Asparagus officinalis]
581	NNFB_581	hx_isotig04845	1	p2	(AG)7	14	1174	1187	TTATTGGGAGGAGCAACAGg	60.066	20	GTTGAGGATGAGGCGGTTC	60.616	19	106	gi|297738478|emb|CBI27679.3|	unnamed protein product [Vitis vinifera]
582	NNFB_582	hx_isotig04846	1	p3	(ACC)6	18	1049	1066	ATCTCAGGAACATTCCCACG	59.927	20	TTTCTGtcCtTTGGGTGGAG	60.081	20	254	gi|225448341|ref|XP_002266768.1|	hypothetical protein [Vitis vinifera]
583	NNFB_583	hx_isotig04855	1	p2	(CT)10	20	88	107	TCCCATCACCACAGATGCTA	60.072	20	CCAGTTGAAACCGGAAGAAA	60.081	20	235	gi|225453929|ref|XP_002279679.1|	hypothetical protein isoform 2 [Vitis vinifera]
584	NNFB_584	hx_isotig04865	1	c	(AGA)5aggatcgaaagtagac(GAA)5	46	107	152	tcggagctccaaaaGaaGaa	60.066	20	GCGAGCAGCTGAGAGAAAGT	60.043	20	277	gi|225445873|ref|XP_002276194.1|	hypothetical protein [Vitis vinifera]
585	NNFB_585	hx_isotig04886	1	p2	(CT)7	14	911	924	CCCCTTCCCTTCTCCAGTTA	60.426	20	TGGGTGATTCAGGGAACAAT	60.173	20	269	-	-
586	NNFB_586	hx_isotig04888	1	p3	(TTG)5	15	915	929	CATGAAATAAAACCGGTGGG	60.046	20	TTCCACAAACCCACATGCTA	59.964	20	262	gi|225435299|ref|XP_002282306.1|	hypothetical protein [Vitis vinifera]
587	NNFB_587	hx_isotig04894	1	c	(AG)6aaatatagaggaggaa(GAG)5	43	178	220	CCATTGAGGCAATTTCGTTT	59.938	20	GACTGCTCTTACCGACACCC	59.727	20	265	gi|225441147|ref|XP_002267276.1|	hypothetical protein [Vitis vinifera]
588	NNFB_588	hx_isotig04904	1	c	(ATT)5ttttctcataaaagtttgatagaagaagcattcatgaaatatga(AG)11	81	25	105	TTTtGGATCAATAAAGGATGGA	58.424	22	TCATTCTCCTTTCGCTTGCT	60.096	20	175	gi|225443654|ref|XP_002280261.1|	hypothetical protein [Vitis vinifera]
589	NNFB_589	hx_isotig04905	1	p3	(GAA)5	15	1148	1162	GTGGGGACTCTGGCTAATGA	60.073	20	AACCATCTTTTCTCAACAATCACA	59.913	24	182	gi|225436243|ref|XP_002271466.1|	hypothetical protein [Vitis vinifera]
590	NNFB_590	hx_isotig04919	1	p2	(GA)6	12	1075	1086	ACTGCCGGTTTCTTtCCTTT	60.11	20	CACCGAtTTTCTCTCCCTCA	60.187	20	101	gi|225456339|ref|XP_002283867.1|	hypothetical protein [Vitis vinifera]
591	NNFB_591	hx_isotig04938	1	p4	(TATC)5	20	154	173	CCTTGGTCCTCCCagCTTAT	60.455	20	GGGAGAGCCATTGGAGTTTC	60.97	20	232	-	-
592	NNFB_592	hx_isotig04944	1	p3	(AAG)5	15	297	311	gAGGaTGACCacGAAGGTGT	59.969	20	AGTTCGGCCATGAGATGTTC	60.081	20	245	gi|147865531|emb|CAN83660.1|	hypothetical protein VITISV_006539 [Vitis vinifera]
593	NNFB_593	hx_isotig04959	1	p2	(TG)11	22	118	139	TGCAACATGCACGATGTTtA	59.716	20	tagccatgcacagacgaaag	60.011	20	265	gi|297739690|emb|CBI29872.3|	unnamed protein product [Vitis vinifera]
594	NNFB_594	hx_isotig04963	1	p3	(CAG)5	15	803	817	CCATCATCACGGGAATTCTT	59.75	20	ACAAGACCACCATCATCCGT	60.246	20	267	gi|296086314|emb|CBI31755.3|	unnamed protein product [Vitis vinifera]
595	NNFB_595	hx_isotig04975	1	p2	(TC)7	14	871	884	CACCAACGAAGAATCGGAAT	59.933	20	GCACCTACGCTGAAAACCTC	59.882	20	254	gi|225431998|ref|XP_002279307.1|	hypothetical protein [Vitis vinifera]
596	NNFB_596	hx_isotig04992	1	p3	(CGC)9	27	48	74	GCGGCAAACTCCAAACAAG	61.732	19	TGGGAACGACATGAGCATTA	60.073	20	245	gi|225428513|ref|XP_002280740.1|	hypothetical protein [Vitis vinifera]
597	NNFB_597	hx_isotig04994	1	p2	(CT)8	16	27	42	gAGACGAGTTCGGCACAATC	60.812	20	AAGGGCACCTCTCCTTCTGT	60.252	20	258	gi|225440492|ref|XP_002273489.1|	hypothetical protein [Vitis vinifera]
598	NNFB_598	hx_isotig05005	1	p2	(TC)6	12	1098	1109	TCCTTTCCCTTCgTTCCTTT	60.046	20	AACATGCCTCATTTTGGAGAA	59.56	21	155	-	-
599	NNFB_599	hx_isotig05019	1	p3	(CAA)5	15	892	906	AATGGAAGATATTGGCAGCG	60.06	20	GACACACCCAGTGACACACC	59.889	20	194	-	-
600	NNFB_600	hx_isotig05027	1	p3	(TGG)5	15	278	292	ATCGTTGACTGATGACGTGC	59.714	20	GGGTTCCCAAATGATGACAC	60.034	20	255	gi|225434642|ref|XP_002279786.1|	similar to binding [Vitis vinifera]
601	NNFB_601	hx_isotig05032	1	c	(ATC)5tggtgcatttcc(T)11	38	1015	1052	CTAACTCTGGCTTTGGCAGG	60.008	20	CACCAAATGATTTTgGACTGAA	59.839	22	240	gi|225427942|ref|XP_002276017.1|	hypothetical protein [Vitis vinifera]
602	NNFB_602	hx_isotig05053	1	p2	(TC)6	12	1024	1035	AGAGACAGCCTCACCCAAAA	59.844	20	TCCTCTGCGTCTTGTCGTC	60.13	19	257	gi|225438781|ref|XP_002283105.1|	hypothetical protein [Vitis vinifera]
603	NNFB_603	hx_isotig05055	1	p2	(GA)12	24	212	235	CAGTGGAACAACCCCAAACT	59.861	20	CGAGTTGAACCTGCaTCaGA	59.984	20	200	-	-
604	NNFB_604	hx_isotig05057	1	p2	(TC)6	12	62	73	GGCAATAAAGAGAAGAGAGAActCA	59.595	25	TCCTGCTTGAGAGGAGCATT	60.096	20	219	gi|225430416|ref|XP_002285410.1|	hypothetical protein [Vitis vinifera]
605	NNFB_605	hx_isotig05060	1	p2	(AG)8	16	1135	1150	AAGGAAGTCCAGATCCTCCC	59.492	20	CGGCTTGtTTAGGGTTTCaA	60.103	20	187	gi|225449382|ref|XP_002282439.1|	hypothetical protein [Vitis vinifera]
606	NNFB_606	hx_isotig05064	1	p3	(TCA)5	15	659	673	TGAGATCGAGACCTATGCCC	60.181	20	AAGGACAGGGAGAGGGAgAG	59.801	20	251	-	-
607	NNFB_607	hx_isotig05076	1	p2	(GA)7	14	1029	1042	GGGgCTCGAATTTGTGTTTA	59.938	20	CTGCAACATCACTGCATCCT	59.862	20	125	-	-
608	NNFB_608	hx_isotig05105	1	p2	(TC)11	22	379	400	GCTCAGGTcccTAcaTCCaa	60.073	20	CGACCTGGACAAGGaaggta	60.103	20	244	gi|147863556|emb|CAN84036.1|	hypothetical protein VITISV_024166 [Vitis vinifera]
609	NNFB_609	hx_isotig05124	1	p2	(CT)7	14	1055	1068	CTTCTTGAGCAGACCGTTCC	59.989	20	GTCGCTCTCTTTCTCGTGCT	59.898	20	208	-	-
610	NNFB_610	hx_isotig05131	1	p2	(CT)7	14	85	98	AACCCAGATCTCTCTCTGTTTTG	58.909	23	TGACCCGAGAAGGAAGAAGA	59.92	20	277	gi|225428873|ref|XP_002285113.1|	hypothetical protein [Vitis vinifera]
611	NNFB_611	hx_isotig05155	1	p2	(CT)10	20	746	765	TGAATTTTCTGCAAAGCACG	59.992	20	GAAGGAGAATCCATGGCGTA	60.036	20	246	-	-
612	NNFB_612	hx_isotig05158	1	p2	(AG)8	16	76	91	AGAAAAAGGACAGGCGTGAA	59.853	20	ACACGCAGATAGCCAGAGGT	59.898	20	120	gi|296090459|emb|CBI40278.3|	unnamed protein product [Vitis vinifera]
613	NNFB_613	hx_isotig05184	1	p4	(AAAT)5	20	878	897	ATTGATGCCATCTACACCCC	59.635	20	TGCAATAGCATGCAGTGATAAA	59.379	22	158	-	-
614	NNFB_614	hx_isotig05187	1	p3	(GAA)5	15	988	1002	CCTGTGCTCTTCCTCTgTCC	59.986	20	ctcttcggtgtgcaacttga	60.025	20	246	-	-
615	NNFB_615	hx_isotig05192	1	p3	(TCA)13	39	236	274	TCCTGGTGAACGGTGACATA	59.96	20	CACaGGCAgAGATTGCaAAA	59.988	20	278	gi|225442665|ref|XP_002279835.1|	hypothetical protein [Vitis vinifera]
616	NNFB_616	hx_isotig05198	1	p3	(CTC)7	21	241	261	aacGGaGCAGaaaGCaaaaa	59.996	20	TAAGGTGGGACCTGCTAACG	60.125	20	251	gi|147784010|emb|CAN67877.1|	hypothetical protein VITISV_023824 [Vitis vinifera]
617	NNFB_617	hx_isotig05201	1	p2	(AG)6	12	402	413	CAGcaCACAAAaGGTCCTCA	59.873	20	AGATTTCCAGATCTGCCGC	60.319	19	229	gi|147843633|emb|CAN79872.1|	hypothetical protein VITISV_017186 [Vitis vinifera]
618	NNFB_618	hx_isotig05206	1	p2	(GT)7	14	1115	1128	TGGTGAGTTGTTCTGAGGCA	60.44	20	GAAAGCTGCATATCgGCATA	58.892	20	195	gi|225444649|ref|XP_002276749.1|	hypothetical protein [Vitis vinifera]
619	NNFB_619	hx_isotig05238	1	p3	(CAT)7	21	751	771	TCCTGAAACATTGTGTCCCA	59.935	20	GTGGTGCCCAGACCTTCTTA	60.111	20	257	gi|147775996|emb|CAN69081.1|	hypothetical protein VITISV_014064 [Vitis vinifera]
620	NNFB_620	hx_isotig05245	1	p3	(TTC)5	15	213	227	CACTCTCCCTTTCCCCTCTC	60.186	20	GTTGTAGCGGCGGTTACTGT	60.197	20	200	-	-
621	NNFB_621	hx_isotig05245	2	p2	(TC)7	14	484	497	TTCCCTGCGAACGAATAGAC	60.214	20	TTGGGGTAGCTTCTTGTGCT	59.875	20	273	-	-
622	NNFB_622	hx_isotig05267	1	p2	(TC)7	14	1012	1025	TCTTTTTCCCTCAATGCACC	60.051	20	GTACACAGCACACGACGGAC	60.236	20	151	gi|225453744|ref|XP_002273596.1|	hypothetical protein isoform 2 [Vitis vinifera]
623	NNFB_623	hx_isotig05271	1	p3	(GGA)5	15	911	925	GAACAAGAAGCCTCTGACGG	59.989	20	GTCCCTCTTCCTCCTTTGCT	59.817	20	145	gi|225451021|ref|XP_002281063.1|	hypothetical protein [Vitis vinifera]
624	NNFB_624	hx_isotig05272	1	p2	(GA)11	22	788	809	TGCATACTACCGCCACAGAG	59.888	20	TGTTCGGTTTCTCGCTTCTT	59.993	20	236	gi|242057475|ref|XP_002457883.1|	hypothetical protein SORBIDRAFT_03g018290 [Sorghum bicolor]
625	NNFB_625	hx_isotig05273	2	p2	(TC)7	14	1090	1103	TGTGATGAATGGTGGTGCTT	59.967	20	AGAACGCCTTCAATTGGATT	58.647	20	246	gi|297741121|emb|CBI31852.3|	unnamed protein product [Vitis vinifera]
626	NNFB_626	hx_isotig05286	1	p2	(TC)10	20	1057	1076	CTTCGAAAGCTAGACCCCcT	59.842	20	CCTGTTTATTGGGGAAAGCA	59.931	20	270	gi|224120020|ref|XP_002318222.1|	predicted protein [Populus trichocarpa]
627	NNFB_627	hx_isotig05307	1	p2	(AG)10	20	395	414	GATGCTGAGCTGAGGTCTCC	60.104	20	CTGAGGATGAGGGAAATGGA	60.003	20	191	-	-
628	NNFB_628	hx_isotig05310	1	p3	(ATC)5	15	183	197	tcAACTCTCCAGCTTCAGCA	59.855	20	AGAGAATTCCAGCCTCCACA	59.803	20	274	-	-
629	NNFB_629	hx_isotig05313	1	p3	(GTC)5	15	691	705	CTTTGGAATCGGTGGTGACT	59.966	20	GGGCGAACAGACAATGAAAT	59.939	20	159	gi|225442142|ref|XP_002275148.1|	hypothetical protein [Vitis vinifera]
630	NNFB_630	hx_isotig05321	1	p3	(TTC)6	18	331	348	CAGCAGCAATACAGTGAGCC	59.621	20	TTCAGcCgaACTGAGAAAAGA	60.118	21	270	-	-
631	NNFB_631	hx_isotig05333	1	p2	(AG)11	22	978	999	TGATTGCTGTCAGAGTCGCT	59.733	20	CGATCATTGGGACACACAAA	60.367	20	249	-	-
632	NNFB_632	hx_isotig05346	1	p3	(GAA)6	18	965	982	TGCCACAGTGAGAGAGTTGG	60.022	20	CTCTCTGCGAATACCTTCGG	59.971	20	132	gi|224142609|ref|XP_002324647.1|	predicted protein [Populus trichocarpa]
633	NNFB_633	hx_isotig05347	1	p2	(AG)6	12	1098	1109	ATCTCCACCACCACTATGGC	59.81	20	CTCTGTCTCCTCTCCCTCCC	60.336	20	187	gi|255582022|ref|XP_002531808.1|	conserved hypothetical protein [Ricinus communis]
634	NNFB_634	hx_isotig05349	1	p3	(GCA)7	21	783	803	AAGCACAAGGGAAGCTTTGA	59.993	20	TTGCAACTCGCCAACTTATG	59.872	20	222	gi|192912992|gb|ACF06604.1|	40S ribosomal protein S4 [Elaeis guineensis]
635	NNFB_635	hx_isotig05359	1	p3	(TGA)11	33	199	231	ACCACATGATGAAGGGAAGC	59.934	20	CCTTTATCTCCCCCAAATCC	59.6	20	209	gi|225444671|ref|XP_002277343.1|	hypothetical protein [Vitis vinifera]
636	NNFB_636	hx_isotig05381	1	p2	(CT)8	16	998	1013	TtTGGGCCTGTAAGATGAGC	60.214	20	AATTCCGGCAAACAATTCAC	59.807	20	269	-	-
637	NNFB_637	hx_isotig05428	1	c	(AAG)5(GAG)6	33	1065	1097	CGATTGAACTCGAATGCTCA	59.948	20	TCCATCTTCATCTTCTTCATTTTC	58.758	24	239	gi|225439024|ref|XP_002263305.1|	hypothetical protein [Vitis vinifera]
638	NNFB_638	hx_isotig05436	1	p3	(CCA)5	15	819	833	GAAGTTAAAATGCGGGTGGA	59.938	20	CAAGGGTAACTATTGGCGGA	59.953	20	262	gi|224081194|ref|XP_002306329.1|	predicted protein [Populus trichocarpa]
639	NNFB_639	hx_isotig05439	1	p2	(TC)6	12	752	763	AAGCTGGCCGGAAACAGTAT	61.006	20	TTCCTTCCATGCATTCATCA	60.009	20	234	gi|224087088|ref|XP_002308060.1|	predicted protein [Populus trichocarpa]
640	NNFB_640	hx_isotig05447	1	p2	(AG)6	12	858	869	TCaaaTACGAAgggccaagt	59.569	20	tggcaatccctttCtattcg	60.031	20	225	-	-
641	NNFB_641	hx_isotig05471	1	p2	(TC)8	16	269	284	TGATGATGGAGTTGAAGCCA	60.201	20	TGGGGTCCAACCTATACGAA	60.184	20	246	-	-
642	NNFB_642	hx_isotig05475	1	p2	(AG)7	14	1092	1105	TCTTTGGGTTCTTCTGCCAC	60.232	20	ACGCTCAGGGtTTTTCCTTT	60.11	20	248	-	-
643	NNFB_643	hx_isotig05477	1	p3	(AAG)6	18	901	918	CCGTTCTTCTCCTGCTTCAC	59.989	20	TTCACACTCACACACCCACA	59.568	20	206	gi|225468277|ref|XP_002267292.1|	hypothetical protein [Vitis vinifera]
644	NNFB_644	hx_isotig05479	1	p3	(GAA)6	18	682	699	TCCCATGACAAAAAGAAGGC	60.051	20	ATCCTCGGTCTCCTCAGGTT	60.073	20	228	gi|297745702|emb|CBI41024.3|	unnamed protein product [Vitis vinifera]
645	NNFB_645	hx_isotig05482	1	p2	(GA)9	18	132	149	AGACCTTGTAAGGGGGCACT	59.994	20	CTgCATATCTTCTTGCCCGT	60.235	20	264	gi|225434396|ref|XP_002270785.1|	hypothetical protein [Vitis vinifera]
646	NNFB_646	hx_isotig05484	1	p2	(AT)7	14	89	102	tcgaaatccagcttcaacaa	59.395	20	tgtccttttcctttttcgga	59.657	20	147	-	-
647	NNFB_647	hx_isotig05484	2	p3	(GGT)6	18	1087	1104	TGTGGAGCCTCTCGATCTCT	60.096	20	ccactgaatcttccaagcg	59.379	19	229	-	-
648	NNFB_648	hx_isotig05490	1	p3	(AGA)6	18	278	295	TGGTATGTTAATGGCGCAAA	59.958	20	CATTCGAgGCTCGCTAAATC	59.945	20	280	gi|225431219|ref|XP_002272762.1|	hypothetical protein [Vitis vinifera]
649	NNFB_649	hx_isotig05493	1	p2	(AC)8	16	1041	1056	TTtCGCCAGTGTCAGTTTtG	59.881	20	ACGTAACACCTCAAGCAGCA	59.515	20	216	gi|225460959|ref|XP_002279917.1|	hypothetical protein [Vitis vinifera]
650	NNFB_650	hx_isotig05501	1	p2	(AG)10	20	42	61	GCGCCAGATCTCTCTTCTCT	58.871	20	CCATAGGCCTTGTGACCAGT	59.989	20	267	gi|225430615|ref|XP_002266663.1|	hypothetical protein [Vitis vinifera]
651	NNFB_651	hx_isotig05528	1	p3	(AGA)5	15	246	260	AAAAACCACTGACCTGGGC	59.958	19	AGGATGATTGGATGCTCACC	59.893	20	277	-	-
652	NNFB_652	hx_isotig05537	2	p3	(GAT)8	24	398	421	GTGGAAGCACCGTTTCATCT	60.119	20	TGAAGCAACAGGATGGACAA	60.24	20	248	-	-
653	NNFB_653	hx_isotig05540	1	p2	(TC)9	18	1006	1023	CATCTTCACGTTGCTGCTGT	60.056	20	GACCTACCTCCCTCGCTGTA	59.308	20	135	gi|225454892|ref|XP_002279148.1|	hypothetical protein [Vitis vinifera]
654	NNFB_654	hx_isotig05564	1	p4	(TCTT)5	20	1011	1030	AAaGGTCTAGCTCAACCGCA	60.015	20	GCAGGACAAGACCGAAGAAG	59.989	20	172	gi|225447553|ref|XP_002268970.1|	hypothetical protein [Vitis vinifera]
655	NNFB_655	hx_isotig05569	1	p2	(GA)9	18	632	649	aCTGTTTTCACTTCCTGGCG	60.291	20	ATTAGCCACCGTTTTCATGG	59.823	20	258	-	-
656	NNFB_656	hx_isotig05577	1	c	(TG)9agt(GA)10	41	228	268	aaaaagCCTGAACACCCCTT	59.976	20	AGAAGCGCAGCTAACCAAAA	60.152	20	251	-	-
657	NNFB_657	hx_isotig05582	1	p2	(AG)6	12	986	997	AATCGACGCCATTAGAAACG	60.096	20	CTCATATCCCGCCTGTTGAT	59.917	20	101	-	-
658	NNFB_658	hx_isotig05583	1	p2	(CT)8	16	116	131	AACGTGTGGTTACGAACGAA	59.097	20	CACTCTGTCGCCATTGAAGA	59.984	20	258	gi|225441641|ref|XP_002282210.1|	hypothetical protein [Vitis vinifera]
659	NNFB_659	hx_isotig05585	2	p2	(GA)9	18	182	199	CGAAACCTGATGGTcTTGGT	59.966	20	TTATGCTcCCtTTGCAATcC	60.038	20	278	gi|225459836|ref|XP_002285922.1|	hypothetical protein [Vitis vinifera]
660	NNFB_660	hx_isotig05600	1	p3	(TTC)13	39	582	620	ATAGCTGAGGCCAGATCGAA	59.939	20	ATCCTCTTTCCCCCTTCAGA	60.008	20	221	gi|225460718|ref|XP_002271356.1|	hypothetical protein isoform 2 [Vitis vinifera]
661	NNFB_661	hx_isotig05600	2	p3	(GCT)5	15	886	900	TCTGAAGGGGGAAAGAGGAT	60.008	20	GCAGCTGGTTTTGGACTCTC	59.997	20	173	gi|225460718|ref|XP_002271356.1|	hypothetical protein isoform 2 [Vitis vinifera]
662	NNFB_662	hx_isotig05606	1	p3	(CAT)6	18	325	342	GCTCTGTTTAGGGCACGAAG	60.015	20	AGAAAGGTCCGAGATCCCAT	59.896	20	271	gi|225424476|ref|XP_002285173.1|	hypothetical protein [Vitis vinifera]
663	NNFB_663	hx_isotig05632	1	p2	(AG)6	12	344	355	ATGTGACAAAGGACCCCTGA	60.363	20	TGCATTATGGCAGGAAATCA	60.035	20	205	-	-
664	NNFB_664	hx_isotig05640	1	p2	(AG)9	18	122	139	CCACATAACATACACCAACATCC	59.01	23	GAGGGGCTCTGAGTCCTTTT	59.817	20	182	gi|224116094|ref|XP_002317208.1|	predicted protein [Populus trichocarpa]
665	NNFB_665	hx_isotig05647	1	p2	(TC)8	16	1093	1108	AATTCGAAGACACAATCGGG	59.933	20	tCGTGAGTAGCaaaTTcccA	59.272	20	101	gi|302144195|emb|CBI23322.3|	unnamed protein product [Vitis vinifera]
666	NNFB_666	hx_isotig05655	1	p3	(TCA)8	24	106	129	GCTGGCAAGAGCCTTCTCTA	59.859	20	ACTTTGGTTCGGCACTATGG	59.993	20	202	gi|255585293|ref|XP_002533345.1|	Late embryogenesis abundant protein Lea14-A, putative [Ricinus communis]
667	NNFB_667	hx_isotig05658	1	p3	(TCT)10	30	52	81	CGGAAATCGAAGTAAACCCA	59.931	20	CCTCGACTCGTTCCTTCTTG	59.982	20	122	-	-
668	NNFB_668	hx_isotig05662	1	p3	(ATC)6	18	183	200	TTGGACAACAGGAAACCCTC	59.943	20	TATATaAGCAGGCgTTGGGG	59.943	20	236	gi|224114928|ref|XP_002316895.1|	predicted protein [Populus trichocarpa]
669	NNFB_669	hx_isotig05667	1	p3	(CTT)5	15	154	168	AGGGAAACCTCCAACCTTGT	59.834	20	CTCAGGCGACAAGGAGAGTC	60.135	20	106	gi|255586813|ref|XP_002534020.1|	protein-tyrosine phosphatase 1, plants, putative [Ricinus communis]
670	NNFB_670	hx_isotig05669	1	p2	(CT)6	12	44	55	GAGGTCCTTCGATGTCCTGA	60.199	20	GTCCCTCACGTACCCTTTCA	59.966	20	243	gi|225468779|ref|XP_002262663.1|	hypothetical protein [Vitis vinifera]
671	NNFB_671	hx_isotig05689	2	p2	(TC)9	18	1036	1053	GCATCGCTGCAAACTGAATA	59.983	20	GTGGAGCCTCCGACTATTTG	59.694	20	234	gi|225462464|ref|XP_002269484.1|	hypothetical protein [Vitis vinifera]
672	NNFB_672	hx_isotig05699	1	p2	(TC)7	14	125	138	CCCAGACTGAGGAATGCTGT	60.261	20	CCAGCAAAATGTGCTTTCAA	59.849	20	182	gi|225450199|ref|XP_002263374.1|	hypothetical protein [Vitis vinifera]
673	NNFB_673	hx_isotig05705	1	p2	(GA)11	22	1044	1065	AGAAGCTGCGAGAATGGTGT	60.02	20	TGGATGTTCAACAACAAACGA	59.996	21	246	-	-
674	NNFB_674	hx_isotig05706	1	p2	(TC)6	12	1032	1043	AAGCACCAAATGACTTCGCT	59.882	20	GCTTGATATTTCGTTCGGGA	60.038	20	258	gi|296088611|emb|CBI37602.3|	unnamed protein product [Vitis vinifera]
675	NNFB_675	hx_isotig05713	1	p2	(CT)8	16	299	314	ACGTGGCTCTGCTCTTGTTT	60.058	20	GGCCACTAAAAACCCTGCTT	60.483	20	196	-	-
676	NNFB_676	hx_isotig05745	1	p2	(GA)6	12	1049	1060	CTGAGGAGAACTGACGAGGG	59.978	20	CACTTGAACCAAAACGACCC	60.388	20	155	gi|193290696|gb|ACF17656.1|	putative glutamine synthase 2 [Capsicum annuum]
677	NNFB_677	hx_isotig05755	1	p2	(GA)6	12	249	260	TACGAGAGTGAGAGCGAACG	59.339	20	TCCCTTGGCAATCTTCAATC	60.014	20	153	gi|224110726|ref|XP_002315617.1|	predicted protein [Populus trichocarpa]
678	NNFB_678	hx_isotig05770	1	c	(CT)8cgctctcgctcgctcg(CT)6	44	978	1021	TCTGACCACCTCTCAGCCTt	59.986	20	ACTTGTTCTGGGTGGTGAGG	60.002	20	130	gi|350539745|ref|NP_001234519.1|	3-phosphoinositide-dependent protein kinase-1 [Solanum lycopersicum]
679	NNFB_679	hx_isotig05794	1	p3	(TCC)6	18	539	556	ACACCAGAGGGTGTTCAAGG	60.002	20	ATGGAACTTGGAAGGCATTG	59.933	20	277	-	-
680	NNFB_680	hx_isotig05795	2	p4	(TTTA)5	20	462	481	gaaaaaGGCTGTGAGAACGG	59.853	20	AATCGAGACCGTGTCTGGTC	60.12	20	278	-	-
681	NNFB_681	hx_isotig05809	1	p2	(AG)7	14	88	101	GATGAGCATGAGCCCGTAGT	60.249	20	CATTGTTCTCCTCCTGCCAT	60.073	20	204	gi|225456266|ref|XP_002283475.1|	hypothetical protein [Vitis vinifera]
682	NNFB_682	hx_isotig05816	1	p3	(AAG)5	15	455	469	GGGCATCTGAAATCCTTGAA	60.014	20	CCATTGAATGCACCAACATC	59.781	20	274	gi|242047638|ref|XP_002461565.1|	hypothetical protein SORBIDRAFT_02g004790 [Sorghum bicolor]
683	NNFB_683	hx_isotig05825	1	p2	(TC)8	16	1065	1080	CGTTGTGGTGTGTGTAAGCC	60.072	20	TGTTTGAGAAGTCTCCTTTACATTTC	59.3	26	242	gi|225432548|ref|XP_002280658.1|	similar to Al-induced protein [Vitis vinifera]
684	NNFB_684	hx_isotig05826	1	p3	(AAG)6	18	916	933	TGAAaGgAATGGGATCGAAA	60.384	20	CCTTCGCCCTTTCTCTCTCT	60.088	20	280	gi|225436510|ref|XP_002276584.1|	similar to 50S ribosomal protein-related [Vitis vinifera]
685	NNFB_685	hx_isotig05832	1	p2	(GA)8	16	1040	1055	CAAGTTTCGTTTGTAGCGCA	60.052	20	gAGTGTGCAACGTGACAACC	60.211	20	152	gi|225446801|ref|XP_002283275.1|	hypothetical protein [Vitis vinifera]
686	NNFB_686	hx_isotig05837	1	p3	(GGT)6	18	958	975	CGATCACCTCTTCTTGAGGC	59.95	20	AACAGCACAACAGCCATGAG	59.905	20	141	gi|349844870|gb|AEQ19904.1|	dehydrin 2 [Vitis yeshanensis]
687	NNFB_687	hx_isotig05854	1	p2	(GA)11	22	176	197	tCAGCTGGGTTTCTAGCGAT	59.978	20	TTGGGGGTCCATACAGGTTA	60.044	20	176	gi|225436208|ref|XP_002268337.1|	hypothetical protein [Vitis vinifera]
688	NNFB_688	hx_isotig05857	1	p3	(GGT)5	15	680	694	AACAAGGAGGAACCATCACG	59.966	20	TTTCCTGTGGGAAGAAGCAC	60.232	20	228	gi|225470930|ref|XP_002264990.1|	hypothetical protein [Vitis vinifera]
689	NNFB_689	hx_isotig05857	2	p2	(CT)7	14	878	891	ATCAGGCTCGAATTCCCTTT	60.039	20	TAAGCGTTAAGGAGCGTCGT	60.039	20	254	gi|225470930|ref|XP_002264990.1|	hypothetical protein [Vitis vinifera]
690	NNFB_690	hx_isotig05871	1	p3	(AAG)5	15	218	232	TAGCTGCCGTGTATGTGCTC	60.042	20	GGAGGAGTCAGAGGGAGGTC	60.198	20	271	-	-
691	NNFB_691	hx_isotig05912	1	p3	(TTC)5	15	917	931	ACAGAAGAGCACGGCAGAAT	60.02	20	AACTGGCGGAGAAGGATTG	60.203	19	276	-	-
692	NNFB_692	hx_isotig05919	1	p3	(TTC)5	15	140	154	TCCGTCGTTCTCAGTTGTCa	60.44	20	GAAACGCAAGGGAAGAGTTG	59.853	20	267	gi|225432002|ref|XP_002279358.1|	hypothetical protein [Vitis vinifera]
693	NNFB_693	hx_isotig05926	1	p3	(TGT)5	15	367	381	GCCACGAAAAATCCGAATAA	59.907	20	CCCGGTCTATGACTCGTTGT	59.989	20	161	-	-
694	NNFB_694	hx_isotig05933	1	p3	(TCA)5	15	172	186	CATCAAGTTCTTCGCTGCTG	59.74	20	GTGATGACGACGATGACGAC	60.13	20	192	gi|296081669|emb|CBI20674.3|	unnamed protein product [Vitis vinifera]
695	NNFB_695	hx_isotig05937	2	p3	(AGC)5	15	698	712	GGAGAGCTAAAAGGCCGAGT	59.983	20	CCCAcCCATGGATAGAACTG	60.187	20	248	gi|225436011|ref|XP_002273485.1|	hypothetical protein [Vitis vinifera]
696	NNFB_696	hx_isotig05940	1	p2	(GA)8	16	970	985	GTCAGGTGAAGCCGAAATGT	60.119	20	CACCGGCTTCTACCAACTCT	59.353	20	271	gi|326496519|dbj|BAJ94721.1|	predicted protein [Hordeum vulgare subsp. vulgare]
697	NNFB_697	hx_isotig05955	1	p2	(TG)6	12	104	115	AACTGTTCTCTTCTCCGCCA	59.989	20	AGGTGAGATTTCGAGGCAGA	59.95	20	135	gi|225454876|ref|XP_002278704.1|	hypothetical protein [Vitis vinifera]
698	NNFB_698	hx_isotig05991	1	p2	(CT)9	18	40	57	GGAAAAGGAAAAGGATAAAATCA	57.801	23	GGGATTCACATTTGGAATGG	59.991	20	177	gi|297797241|ref|XP_002866505.1|	hypothetical protein ARALYDRAFT_496448 [Arabidopsis lyrata subsp. lyrata]
699	NNFB_699	hx_isotig05991	2	p3	(TCC)5	15	585	599	ccagtcccctttgtacctca	59.959	20	AGTTGAGACCGGCAATTCTG	60.255	20	252	gi|297797241|ref|XP_002866505.1|	hypothetical protein ARALYDRAFT_496448 [Arabidopsis lyrata subsp. lyrata]
700	NNFB_700	hx_isotig05997	1	p3	(AGA)5	15	388	402	CGAATCTCTGAAACTTCCGC	59.955	20	CTGAATTCGAAATCCCTCCA	60.006	20	248	gi|224138558|ref|XP_002322844.1|	predicted protein [Populus trichocarpa]
701	NNFB_701	hx_isotig05997	2	p2	(GA)8	16	1000	1015	AACATGCCAGAGAGCACCTT	59.874	20	AAAAGAGCTGGTTTGGTTCC	58.293	20	194	gi|224138558|ref|XP_002322844.1|	predicted protein [Populus trichocarpa]
702	NNFB_702	hx_isotig06002	1	p2	(TC)6	12	63	74	AAGGAAAAGTGACGTGGGTG	60.005	20	AGGGGGTTATCTTCTGTGGG	60.183	20	240	-	-
703	NNFB_703	hx_isotig06004	1	p3	(CAT)9	27	467	493	AAAAGGAGACACCATGACGC	60.119	20	GCTGAAGACGAGGAAGATGC	60.104	20	239	gi|296083217|emb|CBI22853.3|	unnamed protein product [Vitis vinifera]
704	NNFB_704	hx_isotig06004	2	p3	(TCG)6	18	637	654	GCATCTTCCTCGTCTTCAGC	60.104	20	GTTGAAGAGGTTCCACGCTC	59.851	20	248	gi|296083217|emb|CBI22853.3|	unnamed protein product [Vitis vinifera]
705	NNFB_705	hx_isotig06005	1	p5	(CCAGA)5	25	83	107	TACATCCGAAATCCACACCA	59.774	20	CAGTGATGTGTGGTGCAATG	59.568	20	195	gi|224104401|ref|XP_002313425.1|	cytochrome P450 [Populus trichocarpa]
706	NNFB_706	hx_isotig06008	1	p3	(CCT)5	15	197	211	AAACGTCAATCCGTCGTCTC	60.119	20	CGGAAGCTTGGAAGAGAATG	59.948	20	229	gi|225444373|ref|XP_002267126.1|	hypothetical protein [Vitis vinifera]
707	NNFB_707	hx_isotig06019	1	p3	(TGG)5	15	253	267	CTGCTTGCTCTTTAGGTGGG	60.008	20	GCTGTACCTCCTCTACCCCC	59.957	20	193	gi|225456620|ref|XP_002269071.1|	hypothetical protein isoform 1 [Vitis vinifera]
708	NNFB_708	hx_isotig06033	1	p2	(AG)7	14	263	276	TCGGGCTGTCCAGATCTTAT	59.653	20	AtGGCGTTTCATTCACAACA	59.972	20	163	gi|296082465|emb|CBI21470.3|	unnamed protein product [Vitis vinifera]
709	NNFB_709	hx_isotig06034	1	p2	(TC)6	12	132	143	TGAGGTTGCTGGTGTTCAAG	59.873	20	AAGCCCTCTCCTTCTCTTCG	60.088	20	182	gi|224094973|ref|XP_002310310.1|	predicted protein [Populus trichocarpa]
710	NNFB_710	hx_isotig06049	1	p2	(GA)11	22	900	921	gaCGACGACAAAGAGAAGCC	59.997	20	ACATAAGTTGCCTGCCTTGC	60.278	20	213	gi|225426154|ref|XP_002278542.1|	hypothetical protein [Vitis vinifera]
711	NNFB_711	hx_isotig06064	1	c	(TTC)11tttacgagtttcttctcttcacctttctgttat(TTC)7tttacgagtttcttctcttctccacctttctgttat(TTC)8	147	56	202	gAGCTTGTGGTCCTCACACA	59.872	20	ATTGGCTGAAACAGAGCAgG	60.397	20	227	-	-
712	NNFB_712	hx_isotig06073	1	p2	(TC)8	16	989	1004	TTGTGCAAGAAACAAATCGC	59.856	20	TGTGTCCTCTGTCCGCATTA	60.263	20	188	gi|225465200|ref|XP_002264444.1|	hypothetical protein [Vitis vinifera]
713	NNFB_713	hx_isotig06093	1	p3	(AAG)7	21	878	898	ACACCTTCAATGGAGTTGGC	59.973	20	aatccatcttgccacgtttc	59.939	20	272	gi|225434634|ref|XP_002279688.1|	hypothetical protein isoform 2 [Vitis vinifera]
714	NNFB_714	hx_isotig06097	1	p2	(AC)7	14	1013	1026	CAGGCCTCCTAACTGACTGG	59.861	20	TGAGGAAAGAGAACGAATGTGA	59.853	22	109	-	-
715	NNFB_715	hx_isotig06102	1	p3	(CAC)5	15	685	699	CCTAGGCCACCTCCTAAACC	59.955	20	CCTTCTTTGCCTCACGTTTC	59.853	20	256	gi|297737876|emb|CBI27077.3|	unnamed protein product [Vitis vinifera]
716	NNFB_716	hx_isotig06120	1	p3	(GAC)5	15	508	522	GAGTGCTGACTCCACACGAA	60.03	20	CAAGTCCAGGCTGGGTAAAG	59.728	20	255	-	-
717	NNFB_717	hx_isotig06120	2	p3	(AGG)11	33	920	952	ATTTTCTGTCGGAGGGAGGT	59.935	20	CCTTcCTCTGCTTGTCTTCG	60.126	20	185	-	-
718	NNFB_718	hx_isotig06123	1	c	(GAG)8(GTG)5	39	967	1005	CTGTCCAATCAAAATCGCCT	60.074	20	CCAGGCTCGGATTTGATAGA	60.17	20	179	gi|255541852|ref|XP_002511990.1|	Single-stranded DNA-binding protein, mitochondrial precursor, putative [Ricinus communis]
719	NNFB_719	hx_isotig06130	1	c	(TG)6(AG)9at(AG)6	44	82	125	TCCCTCAAATGATGGGACAT	60.135	20	TCAAGAAGCGCAGTTAACCA	59.609	20	271	-	-
720	NNFB_720	hx_isotig06136	1	p3	(CAA)6	18	207	224	AATTTGACTTCCATGGCACC	59.797	20	TAGAGGTTGGAGCCGAATTG	60.206	20	114	gi|225440143|ref|XP_002283226.1|	hypothetical protein [Vitis vinifera]
721	NNFB_721	hx_isotig06136	2	p3	(CTG)6	18	566	583	AAaCCcATGCTCGAATTGAC	59.939	20	CACCATCATCAACAGATGGC	59.925	20	129	gi|225440143|ref|XP_002283226.1|	hypothetical protein [Vitis vinifera]
722	NNFB_722	hx_isotig06153	1	p2	(AG)9	18	34	51	AAGCAGTCAAGGCTCGAGTT	59.236	20	GCgGTCATTCCCTTGAGATA	60.036	20	102	gi|224098461|ref|XP_002311182.1|	predicted protein [Populus trichocarpa]
723	NNFB_723	hx_isotig06166	1	p6	(GGTTTC)5	30	1039	1068	ACGGCGATTAGGGTTTTCTT	59.966	20	GATCTCCTCCGCTCTTCAA	58.026	19	180	gi|225423737|ref|XP_002278479.1|	hypothetical protein [Vitis vinifera]
724	NNFB_724	hx_isotig06174	1	c	(GTG)5gtcgtcgactttgctgcctttgtcgtggtagctcctccgccactgctcttgttcttgggttc(CCA)5	92	437	528	ACAATGCAGACACCTCCTCC	60.12	20	GAGCTATTGTGGCAACCTCC	59.7	20	214	gi|225433393|ref|XP_002285624.1|	hypothetical protein [Vitis vinifera]
725	NNFB_725	hx_isotig06185	2	p3	(TAC)5	15	208	222	TTACCAATCACCCGCATTCT	60.331	20	GATTTgACGTCCTCTCTCGC	59.957	20	269	gi|225439418|ref|XP_002264564.1|	hypothetical protein [Vitis vinifera]
726	NNFB_726	hx_isotig06197	1	p3	(TCT)6	18	731	748	TTTCCCATCTTCagCTCCAC	60.195	20	ATTGCaCTGTCACTCCCCTC	60.12	20	222	-	-
727	NNFB_727	hx_isotig06205	1	p3	(CTT)9	27	369	395	GTTCTTGTTGGGCTTGTGGT	60.012	20	ATCCAAGAGATGCAACtGGG	60.073	20	224	gi|225426534|ref|XP_002278777.1|	hypothetical protein [Vitis vinifera]
728	NNFB_728	hx_isotig06217	1	p2	(AG)6	12	1015	1026	AACTCCTGCTCCTCCTCCTC	59.952	20	AGATTCCCGGTATCGCTCTT	60.06	20	185	gi|225447153|ref|XP_002275443.1|	hypothetical protein isoform 1 [Vitis vinifera]
729	NNFB_729	hx_isotig06242	1	p3	(TGC)7	21	778	798	CCTCGAAATTCCCTGATGAA	60.006	20	ggaggggttacgcacaagta	59.993	20	272	-	-
730	NNFB_730	hx_isotig06249	1	p3	(TCT)5	15	431	445	TGATTTCTCccAGACCCATC	59.862	20	TGTCGAAGAAAGGGAATTGG	60.044	20	227	gi|225426751|ref|XP_002275855.1|	hypothetical protein [Vitis vinifera]
731	NNFB_731	hx_isotig06250	1	p3	(CAC)5	15	951	965	ACCACCCACAAGAACCTCTG	60.002	20	acctgtttacagtgtcgggc	60.035	20	228	gi|225464653|ref|XP_002276715.1|	hypothetical protein [Vitis vinifera]
732	NNFB_732	hx_isotig06263	1	p3	(TCT)11	33	237	269	TCTCTTCGGCACGAAATCTT	59.955	20	CAGCTTCTGGGGATTGAAAG	59.807	20	186	gi|225451038|ref|XP_002284939.1|	hypothetical protein [Vitis vinifera]
733	NNFB_733	hx_isotig06265	1	p2	(TC)10	20	970	989	ATCTCCCATGTCAATCTCGC	60.042	20	CTTATCACCCCAACGATGCT	59.955	20	166	gi|147818981|emb|CAN67122.1|	hypothetical protein VITISV_017486 [Vitis vinifera]
734	NNFB_734	hx_isotig06269	1	p2	(GA)6	12	1019	1030	CGGCTTGTGGATCTTTCTTC	59.813	20	GGTTTGATAAGACTGCACAgGa	59.242	22	186	gi|225431986|ref|XP_002273166.1|	hypothetical protein [Vitis vinifera]
735	NNFB_735	hx_isotig06278	1	p3	(GAG)5	15	878	892	GAGgAGTGgCCACATGAACT	60.12	20	TTgGTCCGAAGCTCTACACC	60.255	20	172	gi|255572965|ref|XP_002527413.1|	conserved hypothetical protein [Ricinus communis]
736	NNFB_736	hx_isotig06279	1	p3	(AGA)5	15	204	218	GGAAAAGCCTCCGAAAGAAC	60.187	20	CCTGCTTCTTCTTCCTCCCT	59.95	20	261	gi|147778971|emb|CAN71575.1|	hypothetical protein VITISV_037193 [Vitis vinifera]
737	NNFB_737	hx_isotig06280	1	p3	(CCT)6	18	780	797	TGAAGACTCCTCCCTCATGG	60.191	20	GTGACCGGAATAGGGTCTGA	59.927	20	180	-	-
738	NNFB_738	hx_isotig06305	1	p3	(GAA)5	15	894	908	CATGACCCTCTCATCTCCGT	60.072	20	CTAGGGCTAGGGCtcGAAGT	59.998	20	220	gi|225456309|ref|XP_002279988.1|	hypothetical protein [Vitis vinifera]
739	NNFB_739	hx_isotig06307	1	p2	(AG)7	14	955	968	CTCGGTTGTTTGTGAAGCTG	59.485	20	ATCGAAGCGAAGTCAGAGGA	60.096	20	197	gi|225439840|ref|XP_002277802.1|	similar to UDP-glucuronic acid decarboxylase 1 isoform 1 [Vitis vinifera]
740	NNFB_740	hx_isotig06317	1	p2	(CT)9	18	898	915	CATCCTCCGTAAACATGGCT	59.955	20	ATTGCATAATTACGCCCAGG	59.816	20	233	gi|225455590|ref|XP_002269178.1|	hypothetical protein [Vitis vinifera]
741	NNFB_741	hx_isotig06325	1	p3	(CAG)6	18	628	645	ACCCAAGCCAGATGCATAAC	59.962	20	TCTTCGAATTCCCTCCCTTT	60.011	20	184	gi|225427971|ref|XP_002277610.1|	hypothetical protein [Vitis vinifera]
742	NNFB_742	hx_isotig06339	1	p2	(TC)6	12	236	247	GCAGAGGAAGTGGGAGAGTG	59.986	20	TGGCATGTGCACTTATCCAT	59.955	20	132	gi|355518498|gb|AET00122.1|	Urease accessory protein UreF [Medicago truncatula]
743	NNFB_743	hx_isotig06344	1	c	(TTA)6ccttctctatgattgttgttaccgtcgtct(CCG)8	72	671	742	ATAGCCCATCACACCTCCAG	59.95	20	GCGACACCTCTGATTGTTGA	59.837	20	279	gi|225463153|ref|XP_002267013.1|	hypothetical protein [Vitis vinifera]
744	NNFB_744	hx_isotig06352	1	p3	(GAA)6	18	184	201	AGAAGAGCAACCGAGACCAA	59.989	20	CGTCATGAACTCGAAGGGTT	60.111	20	233	gi|225448511|ref|XP_002273082.1|	hypothetical protein [Vitis vinifera]
745	NNFB_745	hx_isotig06375	1	p3	(GAT)5	15	419	433	TTCATCCTTCCCATACCCTG	59.744	20	TGGAGAAAGTGGTCCTTTGC	60.232	20	262	gi|225448741|ref|XP_002281259.1|	hypothetical protein [Vitis vinifera]
746	NNFB_746	hx_isotig06380	1	p3	(GAA)9	27	751	777	TCGTACAAGAGTCCGACACG	59.897	20	ATGGAAAACGACAGGCAGAC	60.119	20	215	gi|297733877|emb|CBI15124.3|	unnamed protein product [Vitis vinifera]
747	NNFB_747	hx_isotig06397	1	p3	(GAA)6	18	559	576	GAATTCAATAGCAGGGCCAA	60.038	20	TCGATCTCGTCTTCAAGGCT	60.096	20	233	gi|225451675|ref|XP_002276426.1|	hypothetical protein [Vitis vinifera]
748	NNFB_748	hx_isotig06403	1	p3	(GAA)6	18	79	96	caacagtggctccacagaga	60.022	20	AGGAAAAGATGGAGGAGGGA	60.008	20	273	gi|225427379|ref|XP_002279768.1|	hypothetical protein [Vitis vinifera]
749	NNFB_749	hx_isotig06417	1	p2	(TC)9	18	879	896	CCGAagTCCGTTCTCTTCTG	59.982	20	TTGGATTTCGACTGAGGGAG	60.187	20	200	gi|255548878|ref|XP_002515495.1|	Adenine phosphoribosyltransferase, putative [Ricinus communis]
750	NNFB_750	hx_isotig06432	1	p2	(CT)10	20	996	1015	ACTTTGAGCTTGATCGGCAC	60.406	20	CAGCTGAACGGAACTGAGAA	59.161	20	228	gi|225429916|ref|XP_002281160.1|	hypothetical protein [Vitis vinifera]
751	NNFB_751	hx_isotig06439	1	p3	(TTC)5	15	1024	1038	AGAATCTAGAACGCGGAcga	59.978	20	gaagaaggcaagagggagaaa	59.948	21	131	-	-
752	NNFB_752	hx_isotig06459	1	p2	(AG)9	18	789	806	TGTGGGAATTTCAGCATTGA	60.049	20	CAACCCAAAACCCAAGAAGA	59.942	20	218	gi|255584168|ref|XP_002532823.1|	glutathione s-transferase, putative [Ricinus communis]
753	NNFB_753	hx_isotig06486	1	p2	(TC)6	12	1001	1012	TTTTCACCACCGAAGGAATC	59.91	20	TTTGGTCATTACCAGCCAGC	61.032	20	273	gi|147772863|emb|CAN75904.1|	hypothetical protein VITISV_001972 [Vitis vinifera]
754	NNFB_754	hx_isotig06487	1	p2	(AG)8	16	783	798	GATCATGGGGAAGGCAACTA	59.894	20	ACATCAAAATTCGCTCGCTC	60.361	20	259	gi|255552211|ref|XP_002517150.1|	ATP binding protein, putative [Ricinus communis]
755	NNFB_755	hx_isotig06488	1	p2	(AG)7	14	23	36	GgAAAAGGAGGAGGGAGAGA	59.749	20	TGACGACACGTGTACCCACT	60.072	20	266	gi|225469644|ref|XP_002265462.1|	hypothetical protein [Vitis vinifera]
756	NNFB_756	hx_isotig06488	2	p3	(CAA)5	15	362	376	AGTGCCACGAACCATACTCC	59.997	20	GGGTCAGCATCACTTGGTTT	59.973	20	272	gi|225469644|ref|XP_002265462.1|	hypothetical protein [Vitis vinifera]
757	NNFB_757	hx_isotig06497	1	p2	(GA)6	12	817	828	AAGATGTGTTTGAGGCAGGG	60.111	20	ttgatctggaaaaacgggtc	59.91	20	254	gi|225445302|ref|XP_002284677.1|	hypothetical protein [Vitis vinifera]
758	NNFB_758	hx_isotig06501	1	p3	(CAG)5	15	167	181	TCAACAGCAACAGCTCCAAC	60.032	20	GGTTGCTGATAGGCGTTAGC	59.873	20	243	gi|147812149|emb|CAN77035.1|	hypothetical protein VITISV_009310 [Vitis vinifera]
759	NNFB_759	hx_isotig06501	2	p3	(CAA)5	15	335	349	TACGCTAACGCCTATCAGCA	59.631	20	CCCGTGAACTTGTCCtTGTT	60.005	20	180	gi|147812149|emb|CAN77035.1|	hypothetical protein VITISV_009310 [Vitis vinifera]
760	NNFB_760	hx_isotig06504	1	p2	(CT)6	12	991	1002	TAGAGAGTGCATGGTGGTGG	59.701	20	TCAGAAACCAGAGAGCAGAGAA	59.353	22	109	gi|224085421|ref|XP_002307570.1|	hypothetical protein POPTRDRAFT_818640 [Populus trichocarpa]
761	NNFB_761	hx_isotig06549	1	p2	(CT)13	26	1009	1034	TAAAGAACCGCCAAAaTTCG	60.068	20	ggggcGACTTGAATAGTTGA	60.074	20	170	gi|255566211|ref|XP_002524093.1|	conserved hypothetical protein [Ricinus communis]
762	NNFB_762	hx_isotig06562	1	p2	(CT)12	24	846	869	GAGGAGGtGTTATCTGCCCA	60.073	20	atggggcaaagggttagaat	59.666	20	277	gi|102139973|gb|ABF70108.1|	hypothetical protein MBP_91N22.4 [Musa balbisiana]
763	NNFB_763	hx_isotig06583	1	p3	(TCT)5	15	956	970	GTCCTCCTCTGTTGCTTTCG	59.989	20	GACtTCGAGGAACCAACACC	59.555	20	119	gi|225462474|ref|XP_002267488.1|	hypothetical protein [Vitis vinifera]
764	NNFB_764	hx_isotig06586	1	p3	(TCC)7	21	87	107	CATTCCATCTTATGTATCCATTTCA	59.165	25	GGTCGAGGAACCATGAGAAA	60.05	20	249	gi|297743098|emb|CBI35965.3|	unnamed protein product [Vitis vinifera]
765	NNFB_765	hx_isotig06597	1	p2	(AG)7	14	156	169	CCCATGTCCTTTGAGAATTGA	59.918	21	GGAGGCTTTTTCTTTGGAGG	60.18	20	189	gi|255572702|ref|XP_002527284.1|	Photosystem I reaction center subunit XI, chloroplast precursor, putative [Ricinus communis]
766	NNFB_766	hx_isotig06597	2	p2	(TG)8	16	977	992	GTTGCTCTTAAGCTGGCTGG	60.154	20	CTCCTTTTCCCATGAAATCTT	57.281	21	220	gi|255572702|ref|XP_002527284.1|	Photosystem I reaction center subunit XI, chloroplast precursor, putative [Ricinus communis]
767	NNFB_767	hx_isotig06614	1	p3	(TTC)7	21	277	297	CGTCAACACGTTACAGTCCG	60.213	20	AAGCGTCCTGTAAAACCGAA	59.747	20	254	gi|225453973|ref|XP_002274330.1|	hypothetical protein [Vitis vinifera]
768	NNFB_768	hx_isotig06635	1	p2	(AG)9	18	86	103	aacttgatacccaacgacgg	59.853	20	ACCGTCACCTTCTGTGGTTC	60.009	20	162	gi|296082320|emb|CBI21325.3|	unnamed protein product [Vitis vinifera]
769	NNFB_769	hx_isotig06641	1	p3	(ACC)5	15	219	233	aggagCAtttCCTCGAcTGA	59.95	20	TGtgcacTTcaatCCtcaCa	58.784	20	222	gi|224082490|ref|XP_002306713.1|	SET domain protein [Populus trichocarpa]
770	NNFB_770	hx_isotig06650	1	p2	(GA)11	22	995	1016	GGACTGAAACAAGAGCCTGC	59.997	20	ggcttccctccttgtttctt	59.691	20	168	gi|225469838|ref|XP_002264869.1|	hypothetical protein [Vitis vinifera]
771	NNFB_771	hx_isotig06651	1	p3	(GAT)6	18	115	132	AAAGAAAAGGGCCAGATGGT	59.94	20	TGTGATTTCCGACCTCTTCC	60.05	20	271	gi|147862940|emb|CAN83206.1|	hypothetical protein VITISV_019937 [Vitis vinifera]
772	NNFB_772	hx_isotig06661	1	p3	(GAT)11	33	516	548	GTTGAGATCGGAGACCTGGA	60.199	20	AGCCTTCCAGATCCAACCTT	60.074	20	262	gi|225439631|ref|XP_002268948.1|	hypothetical protein [Vitis vinifera]
773	NNFB_773	hx_isotig06668	1	p2	(TC)8	16	932	947	GAGTCCCATCAGGACTTCCA	60.048	20	TCAGGGAAGTCAAGGGAGAA	59.773	20	262	gi|225459870|ref|XP_002285933.1|	hypothetical protein [Vitis vinifera]
774	NNFB_774	hx_isotig06670	1	p3	(TCA)8	24	254	277	TGTTCTCGTTTCTGCAATCG	59.988	20	GAGAACAGGGAGGAAGGGAC	60.05	20	131	gi|225439912|ref|XP_002275200.1|	hypothetical protein [Vitis vinifera]
775	NNFB_775	hx_isotig06697	1	p2	(AG)6	12	129	140	GGTCGCAGAAaGTGAGGAAA	60.375	20	GAGACGTGAGCGAGAGATCC	60.104	20	276	gi|225460668|ref|XP_002267914.1|	hypothetical protein [Vitis vinifera]
776	NNFB_776	hx_isotig06713	1	p3	(GAC)7	21	493	513	GCTTCAAAGGAAGCGAGATG	60.096	20	TGTTGATGGATCAGAGAGCG	59.942	20	271	-	-
777	NNFB_777	hx_isotig06714	1	p2	(CT)8	16	208	223	ACATGGGATCTCCTCTCCCT	59.889	20	TTCCCTGAGGTGGAAAACAG	60.081	20	258	gi|297745322|emb|CBI40402.3|	unnamed protein product [Vitis vinifera]
778	NNFB_778	hx_isotig06730	1	p2	(AG)6	12	32	43	TGGtttACCTCCTTCGGTTC	59.028	20	ACCTCGCTTGGAATGCTAGA	59.978	20	242	gi|224103445|ref|XP_002313060.1|	predicted protein [Populus trichocarpa]
779	NNFB_779	hx_isotig06737	1	p2	(AC)8	16	369	384	TGTTGTGTTGGTTTGCTTGG	60.587	20	TTGTATTTgGGGGCATCATT	60.016	20	202	-	-
780	NNFB_780	hx_isotig06747	1	p3	(AAC)5	15	151	165	TGGGTTAAATCAAAGGCCAG	59.931	20	TGCCGTTGATATGTCCAGAA	60.073	20	205	gi|225456369|ref|XP_002284041.1|	hypothetical protein [Vitis vinifera]
781	NNFB_781	hx_isotig06761	1	p3	(CTC)7	21	114	134	GCTTGTCTACGTCTGGGTTCTT	59.816	22	tTTGAGATTGGAGGAGGTGG	60.042	20	174	gi|242059451|ref|XP_002458871.1|	hypothetical protein SORBIDRAFT_03g041910 [Sorghum bicolor]
782	NNFB_782	hx_isotig06764	2	p3	(TCT)5	15	697	711	AAGGCCCCAATCATTTTCTC	60.265	20	TTCTGCGGCTAGATCGAAAT	59.945	20	184	-	-
783	NNFB_783	hx_isotig06766	1	p3	(TTC)5	15	808	822	GAAGAGCCCATTTGTTCGAG	59.813	20	TTCTTTCATGCGATCTGACG	59.948	20	177	gi|225424154|ref|XP_002284010.1|	hypothetical protein [Vitis vinifera]
784	NNFB_784	hx_isotig06770	1	p3	(GAA)5	15	348	362	CTCTAAGGCCCAGAAAGCCT	59.976	20	TCGCCAAATTCCAGAAAATC	60.016	20	226	gi|225432200|ref|XP_002269582.1|	hypothetical protein [Vitis vinifera]
785	NNFB_785	hx_isotig06787	1	p2	(AG)8	16	982	997	TCTGGAATTCCTCCTGTTGG	60.042	20	AACCATCTCTCCGCCAGTAA	59.694	20	230	-	-
786	NNFB_786	hx_isotig06799	1	p3	(AAG)5	15	581	595	AAGGATTGTGGCAAAAGTGG	59.971	20	TACCTGGCTCTCAAGGCACT	60.012	20	126	gi|225442266|ref|XP_002275703.1|	hypothetical protein [Vitis vinifera]
787	NNFB_787	hx_isotig06810	1	c	(GAG)5caggagcaacctaagaagaaatccactaaaagtcagacaaatctcgtagaggaggc(GGA)6	89	29	117	CACCAAAGTACAGACTGGGC	58.215	20	TGAACTGGTTGTGGGTTTGA	59.976	20	190	gi|225467934|ref|XP_002265977.1|	hypothetical protein [Vitis vinifera]
788	NNFB_788	hx_isotig06823	1	p2	(AG)11	22	34	55	GAAGATGGAAAGCAACAGCG	60.914	20	GaGGAGGCCATGGAGATGTA	60.034	20	269	gi|225426466|ref|XP_002270815.1|	hypothetical protein [Vitis vinifera]
789	NNFB_789	hx_isotig06830	1	p2	(GA)12	24	924	947	GAATCCAAAACGACGAGGAA	60.051	20	CTCTCTcCGTTTCTCCCCTT	59.811	20	240	gi|224114952|ref|XP_002316901.1|	thioredoxin m [Populus trichocarpa]
790	NNFB_790	hx_isotig06832	1	p3	(TGA)5	15	936	950	TATTGCCCAGACTTTACGgC	60.096	20	TGCACCGtTTTGGTTTTACC	60.762	20	242	gi|297740412|emb|CBI30594.3|	unnamed protein product [Vitis vinifera]
791	NNFB_791	hx_isotig06852	1	c	(TCA)5acaacaacagctagaccgtgttggtactggtagtgc(TGG)14	93	111	203	TAAGGAAaGCCCATCTCCcT	60.032	20	CTAGGCTGCCTGAACTGGAG	60.149	20	229	gi|255578609|ref|XP_002530166.1|	conserved hypothetical protein [Ricinus communis]
792	NNFB_792	hx_isotig06852	2	p2	(TC)6	12	876	887	GCGACAACAGTCACAAGAGC	59.628	20	AGGGAGGGAAGCAGGACTAA	60.204	20	208	gi|255578609|ref|XP_002530166.1|	conserved hypothetical protein [Ricinus communis]
793	NNFB_793	hx_isotig06853	1	p2	(AG)10	20	41	60	AAATCATCATGTACCACGATATCAA	59.537	25	ATGCCAACGAACCTCAAATC	59.939	20	110	-	-
794	NNFB_794	hx_isotig06857	2	p2	(AG)7	14	991	1004	GATGAGCGCCTTGATGTTTT	60.221	20	GGGATAAGGGAGAGTGAATACTGA	59.867	24	181	-	-
795	NNFB_795	hx_isotig06858	1	p3	(TCT)5	15	566	580	GGTCCACTTCCATTTCCAGA	59.903	20	ACATTTCAGCGACTACGGCT	59.904	20	211	-	-
796	NNFB_796	hx_isotig06871	1	p3	(CCA)5	15	678	692	CTCCGTTACTGCCTCCAAAC	59.734	20	GAGGGAAAGGaAAACGGAAG	60.046	20	153	gi|255569926|ref|XP_002525926.1|	conserved hypothetical protein [Ricinus communis]
797	NNFB_797	hx_isotig06871	2	p2	(TA)7	14	837	850	CTTCCGTTTtCCTTTCCCTC	60.046	20	GCCTGCTCTGACAGTAACCC	59.874	20	227	gi|255569926|ref|XP_002525926.1|	conserved hypothetical protein [Ricinus communis]
798	NNFB_798	hx_isotig06873	1	c	(TC)9tgctgcatcaccag(TC)7	46	921	966	caaaagcgaggagtttttgc	59.996	20	GAACGAGACGAGAAAGCGAG	60.277	20	240	gi|147765575|emb|CAN64744.1|	hypothetical protein VITISV_041321 [Vitis vinifera]
799	NNFB_799	hx_isotig06904	1	p3	(AGC)6	18	229	246	TGCTGAGCTGATGTAGTGGG	60.008	20	GAGAGAGCTGCGAAGGAGAA	59.973	20	167	gi|225443918|ref|XP_002271548.1|	hypothetical protein [Vitis vinifera]
800	NNFB_800	hx_isotig06939	1	p2	(AG)12	24	949	972	AATACACcGgACAGCTTTGG	59.993	20	AGGAAGAGGCCTCAAACCAG	60.756	20	184	gi|225440745|ref|XP_002275540.1|	hypothetical protein [Vitis vinifera]
801	NNFB_801	hx_isotig06947	1	p2	(TC)8	16	46	61	TCGAGATCTGTGGAGCAGG	60.08	19	ATTAACACTGCCGCCTCATC	60.103	20	247	gi|255567035|ref|XP_002524500.1|	DNA binding protein, putative [Ricinus communis]
802	NNFB_802	hx_isotig06949	1	p2	(TC)6	12	983	994	AATCGAGTACGAAGCCGAAA	59.845	20	CCATGGAGGTAGAATCCACG	60.331	20	193	gi|225434947|ref|XP_002283746.1|	hypothetical protein [Vitis vinifera]
803	NNFB_803	hx_isotig06963	1	p3	(TTC)6	18	949	966	ATTTGAATCGACCGTTCTCG	60.074	20	GAAATCGGAAGCATCAATGG	60.414	20	119	gi|255560958|ref|XP_002521492.1|	conserved hypothetical protein [Ricinus communis]
804	NNFB_804	hx_isotig06976	1	p3	(TAA)7	21	31	51	ACACCACAATTACAAACAACAACT	57.597	24	GAGAGCGGCTACGGAGAGTA	59.74	20	236	gi|225423539|ref|XP_002271911.1|	hypothetical protein [Vitis vinifera]
805	NNFB_805	hx_isotig06981	1	c	(GA)12c(AG)7	39	169	207	TGAGAGGCGGACGACTAaCT	60.012	20	AACCACTGTATCCTCgCACC	59.997	20	254	-	-
806	NNFB_806	hx_isotig06987	1	p3	(TTC)5	15	684	698	GCCCAGAAACCCTAGAAACC	59.94	20	GCAGTGAACGAGGGAAAGAG	59.989	20	128	gi|225438275|ref|XP_002268541.1|	hypothetical protein [Vitis vinifera]
807	NNFB_807	hx_isotig06995	1	p3	(GAA)7	21	675	695	TGATGCTTTTCGTGAGAACG	59.988	20	ATTCAGGAAGCTCAAgGGGT	60.074	20	170	gi|255573125|ref|XP_002527492.1|	Protein SYM1, putative [Ricinus communis]
808	NNFB_808	hx_isotig07001	1	p3	(ACA)5	15	107	121	gcgtcgacctttgaggagta	60.397	20	ATGTGATACGCACTGGCAAA	60.142	20	257	-	-
809	NNFB_809	hx_isotig07002	1	p2	(TC)12	24	59	82	CAGTGAGCGGGCAGATTATT	60.235	20	TCCTAATCCCGAACTTGTGC	60.074	20	243	gi|225440398|ref|XP_002268453.1|	hypothetical protein [Vitis vinifera]
810	NNFB_810	hx_isotig07007	1	p2	(CT)6	12	870	881	AATCTtCGTCCCGTTCACAC	59.973	20	TCACCCCTTTCTCTTTCCCT	60.045	20	109	gi|225453728|ref|XP_002272264.1|	hypothetical protein [Vitis vinifera]
811	NNFB_811	hx_isotig07022	1	c	(CT)6g(TC)6	25	500	524	AACCagCACTCAATGAAGCC	60.263	20	TCTTGGAAGCagGAtGTTCA	59.369	20	239	-	-
812	NNFB_812	hx_isotig07026	1	p2	(GA)8	16	972	987	CGGCAGACAGTTTCTGTTGA	60.025	20	AACCGGAATTATTGCTGCAC	59.967	20	159	-	-
813	NNFB_813	hx_isotig07033	1	p2	(GA)11	22	240	261	AATGGCCAGAGCAAAATGTC	60.081	20	AGGAGGAAGAGGCTCTCCAG	60.088	20	271	-	-
814	NNFB_814	hx_isotig07034	1	p2	(GA)6	12	850	861	AAAGCAGAGAAGCAAACCCA	59.993	20	aaaaacccaattttGCCCTT	59.695	20	137	-	-
815	NNFB_815	hx_isotig07038	1	p2	(AG)6	12	962	973	GTCCCCAAAGGGAAaGAAAG	59.912	20	CATGTCACTAAATGCAAGAAACTG	58.878	24	117	gi|229609829|gb|ACQ83530.1|	CBL-interacting protein kinase 14 [Vitis vinifera]
816	NNFB_816	hx_isotig07040	1	p2	(CT)7	14	822	835	CAAAACAAGCAATGCTCCAA	59.849	20	gcccagtaaatacgaaccca	59.823	20	209	-	-
817	NNFB_817	hx_isotig07047	1	p2	(CT)9	18	751	768	TCCCTCACGAAATAAGGACG	60.066	20	TTCATCGAATCCCTTTCCAG	60.006	20	208	gi|296086667|emb|CBI32302.3|	unnamed protein product [Vitis vinifera]
818	NNFB_818	hx_isotig07048	1	p3	(AAG)5	15	584	598	TTCCATCTGGCCTACTGCTT	59.836	20	TTATCAACGGGGCATCAACT	60.331	20	273	gi|255544260|ref|XP_002513192.1|	60S ribosomal protein L6, putative [Ricinus communis]
819	NNFB_819	hx_isotig07051	1	p2	(CT)8	16	126	141	GACTAAACTGCCGCGTCTTC	60.022	20	GCTTATGCGAATTGTCTCCC	59.674	20	268	gi|255569810|ref|XP_002525869.1|	conserved hypothetical protein [Ricinus communis]
820	NNFB_820	hx_isotig07064	1	p2	(GA)7	14	33	46	TGTTGGGTTCGAAACATAAAAa	59.381	22	CTCGAAATGGTGTTCCTCGT	60.111	20	192	gi|255542136|ref|XP_002512132.1|	initiation factor 5a, putative [Ricinus communis]
821	NNFB_821	hx_isotig07065	1	p3	(GAT)5	15	808	822	TGGAACAGAATGGTGGAAcA	59.935	20	CAACCTTGTGTGTGTGTGTGA	59.053	21	218	gi|260655683|ref|ZP_05861156.1|	Ribonuclease HI [Jonquetella anthropi E3_33 E1]
822	NNFB_822	hx_isotig07065	2	p2	(CA)7	14	946	959	TGGAACAGAATGGTGGAAcA	59.935	20	CTTCTGAATTGGAACAGAAAGG	57.984	22	251	gi|260655683|ref|ZP_05861156.1|	Ribonuclease HI [Jonquetella anthropi E3_33 E1]
823	NNFB_823	hx_isotig07088	1	c	(GT)7(GA)8	30	425	454	TGTCTCGTTTGATTTGCTGC	59.995	20	CAGGCCACAGTCACAGCtTa	60.049	20	193	-	-
824	NNFB_824	hx_isotig07091	1	p2	(TC)8	16	914	929	AAGTTTCTAGCTTTCGGCCC	59.856	20	tacagggTCACAGAATGGCA	60.112	20	176	gi|147841694|emb|CAN68658.1|	hypothetical protein VITISV_015697 [Vitis vinifera]
825	NNFB_825	hx_isotig07092	1	p2	(GA)7	14	215	228	GGCAAGGACAGAGAGGAAAA	59.405	20	TTGACAAGCATGCGATAAGG	59.833	20	233	gi|225462114|ref|XP_002262673.1|	hypothetical protein [Vitis vinifera]
826	NNFB_826	hx_isotig07097	1	p2	(GA)8	16	110	125	ATCCAACGGGTCACATGTTT	60.096	20	ATCACGAGGTACATCCCCAG	59.803	20	183	gi|225469556|ref|XP_002270619.1|	hypothetical protein [Vitis vinifera]
827	NNFB_827	hx_isotig07098	1	p3	(CCA)5	15	110	124	CTCTACGCAGGGGAAGTACG	59.891	20	ACGAACTCCtTgCTCTTCCA	59.989	20	208	gi|225441569|ref|XP_002281390.1|	hypothetical protein [Vitis vinifera]
828	NNFB_828	hx_isotig07106	1	p3	(GAA)7	21	163	183	TCCAGTTGGTGTTGTCCGTA	60.001	20	TATGGGTTCTGGTTCTTGGC	59.933	20	252	-	-
829	NNFB_829	hx_isotig07110	1	p3	(CTG)6	18	699	716	CCATCCAACCAAAATTCACC	60.029	20	AgCAGGTCGAGAGAGAGTGG	59.732	20	237	gi|296086208|emb|CBI31649.3|	unnamed protein product [Vitis vinifera]
830	NNFB_830	hx_isotig07116	1	p2	(TC)8	16	825	840	CGAAGGAGGAGGAGGAGACT	59.945	20	AGGCCCACCCACTAAAGAGT	59.994	20	147	gi|225453160|ref|XP_002274476.1|	hypothetical protein [Vitis vinifera]
831	NNFB_831	hx_isotig07117	1	p2	(CT)8	16	943	958	AATCCAAAAGGTCCCAGCTT	59.94	20	TCTGTGGCATGTCTGTCTCTG	60.038	21	189	gi|225424977|ref|XP_002266182.1|	hypothetical protein [Vitis vinifera]
832	NNFB_832	hx_isotig07140	1	p2	(GA)6	12	57	68	tcgggaagagAACGAAGAGA	60.065	20	ACGTCTGGTAACCTCAACCG	60.028	20	169	gi|224136910|ref|XP_002322446.1|	predicted protein [Populus trichocarpa]
833	NNFB_833	hx_isotig07147	1	p3	(AAG)5	15	256	270	GGGAGCAAACGATACTTCCA	60.074	20	CTTATCCCATTCCTCTGGCA	60.029	20	256	gi|255539719|ref|XP_002510924.1|	conserved hypothetical protein [Ricinus communis]
834	NNFB_834	hx_isotig07151	1	p3	(GTA)6	18	364	381	AGCAGCATCCTAACCCTGAA	59.836	20	TGCTATGGCTGTCGTGTCTC	60.016	20	164	gi|225435941|ref|XP_002268866.1|	hypothetical protein [Vitis vinifera]
835	NNFB_835	hx_isotig07153	1	p2	(GA)7	14	274	287	ccggcttttctcagatcagT	59.43	20	CGACCTCTTCTTCTTCCACG	59.982	20	172	-	-
836	NNFB_836	hx_isotig07165	1	p3	(TGC)6	18	382	399	ATAGGCTCGCTGGAAGTTGA	59.978	20	CGCAGACCGATGGATAAGTT	60.096	20	264	gi|224084084|ref|XP_002307209.1|	predicted protein [Populus trichocarpa]
837	NNFB_837	hx_isotig07184	1	p3	(GAA)5	15	629	643	TGACCAGAAAAGAAGCCCAG	60.366	20	GATTGCCTTAGCCAGCAGTC	59.985	20	236	-	-
838	NNFB_838	hx_isotig07186	1	p2	(CT)6	12	90	101	CGTTTCTCCCTTGCTTGTTC	59.853	20	GAGGCaAgAGTGGCTACAGG	60.012	20	165	-	-
839	NNFB_839	hx_isotig07186	2	p2	(TC)6	12	355	366	CCTGTAGCCACTcTtGCCTC	60.012	20	TGCCCAcCTCCATTAAAAAG	59.931	20	247	-	-
840	NNFB_840	hx_isotig07188	1	p2	(AG)7	14	49	62	CCCAACCCTCCACAATTCAT	61.903	20	TACTCCCCATCGTCTCGTTT	59.55	20	198	gi|62131147|gb|AAX68525.1|	putative ethylene responsive element binding protein 2 [Gossypium hirsutum]
841	NNFB_841	hx_isotig07188	2	p3	(AAG)5	15	829	843	CCAACCGTGTTCGTCTTTTT	60.008	20	ATCATCTCCGATTTCATCGC	60.005	20	206	gi|62131147|gb|AAX68525.1|	putative ethylene responsive element binding protein 2 [Gossypium hirsutum]
842	NNFB_842	hx_isotig07201	1	p3	(CTG)5	15	797	811	CAGGAGAAGGGGAGATAGGG	60.023	20	ACAGCAAGCATCAGCAGAGA	59.887	20	207	gi|8927662|gb|AAF82153.1|AC034256_17	Contains similarity to extensin (atExt1) from Arabidopsis thaliana gb|U43627 and is rich in proline and glycine. EST gb|Z37262 comes from this gene
843	NNFB_843	hx_isotig07210	1	p3	(GAA)5	15	870	884	GGGCACACGTGGATTTACTT	59.859	20	GGCGGTGATCATTCAAATCT	59.9	20	275	gi|255577958|ref|XP_002529851.1|	ribophorin II, putative [Ricinus communis]
844	NNFB_844	hx_isotig07212	1	p2	(TC)7	14	945	958	AGCGTCCTTGAGATTGTTCG	60.397	20	CGAGGTCAAAACAAAGCACC	60.668	20	172	gi|297734969|emb|CBI17331.3|	unnamed protein product [Vitis vinifera]
845	NNFB_845	hx_isotig07214	1	p2	(TC)9	18	872	889	GCGTTTCAACTTTATCCCCA	59.938	20	GGAAAGGAGAGAGGAGGAGC	59.516	20	248	gi|225454418|ref|XP_002276470.1|	hypothetical protein [Vitis vinifera]
846	NNFB_846	hx_isotig07227	1	p3	(ACC)8	24	744	767	TCACAACATCaacagCAGCA	60.029	20	ttatcctggtccagagtcgg	60.065	20	141	gi|255560135|ref|XP_002521085.1|	DNA binding protein, putative [Ricinus communis]
847	NNFB_847	hx_isotig07238	1	c	(CTC)7cttatccaattatccgctcacccttctctgcaaaatcccagggtttcagaaacccctaatgttctcatgattcttctttcactctagctttc(TCT)5	128	55	182	agaaggagagagagagggcg	60.23	20	cttttgagtttgtaccgccg	60.659	20	212	gi|225425674|ref|XP_002273738.1|	hypothetical protein isoform 2 [Vitis vinifera]
848	NNFB_848	hx_isotig07249	1	p2	(GA)9	18	939	956	TAAACCCCAAccGCTAACTG	59.99	20	GCGAAGCGTGAGTGAAATCT	60.547	20	198	gi|225469990|ref|XP_002272059.1|	hypothetical protein [Vitis vinifera]
849	NNFB_849	hx_isotig07250	1	p3	(CTT)7	21	75	95	TCCCTCCCTTTTtCACCTTT	59.912	20	ACCACCTCCTTCTTTGCCTT	60.11	20	182	gi|224117134|ref|XP_002317486.1|	predicted protein [Populus trichocarpa]
850	NNFB_850	hx_isotig07304	1	p3	(CCA)8	24	431	454	cagtactcttcggctttggc	60.015	20	AAgTCTTGTGGGTGGTGGAG	60.002	20	255	gi|225445531|ref|XP_002285275.1|	hypothetical protein [Vitis vinifera]
851	NNFB_851	hx_isotig07316	1	p4	(CTTT)5	20	854	873	TTCACACCACAAACCCCATA	59.667	20	TGGGAGAAGTGTGGATAGCA	59.241	20	146	-	-
852	NNFB_852	hx_isotig07355	1	p2	(AG)7	14	801	814	CGAGACTTCCATCACTGCAa	59.984	20	AGGAATCCCACCTCCATTTC	60.133	20	260	gi|225433546|ref|XP_002268785.1|	hypothetical protein [Vitis vinifera]
853	NNFB_853	hx_isotig07384	1	p2	(TC)11	22	497	518	CATGCTCGAAGTTCCTCACA	59.984	20	CCGGTTCAAGCCAATTAAAA	59.937	20	175	gi|225460223|ref|XP_002280799.1|	hypothetical protein [Vitis vinifera]
854	NNFB_854	hx_isotig07404	1	p2	(TC)7	14	97	110	AATGCCAAATGCAGCCTAAT	59.574	20	CATTCGTGCAGACATTCCAC	60.12	20	264	gi|297740063|emb|CBI30245.3|	unnamed protein product [Vitis vinifera]
855	NNFB_855	hx_isotig07408	1	p2	(GA)14	28	41	68	GCAATGAGATAATGCAAACCC	59.429	21	AGGACTTGGATGAATCaCGC	60.081	20	155	gi|225441038|ref|XP_002283857.1|	hypothetical protein isoform 1 [Vitis vinifera]
856	NNFB_856	hx_isotig07418	1	p3	(GAT)5	15	51	65	CATATATTTGGGGCAAGGCT	58.922	20	CCAACAGTTTTAAAGCCCCA	59.968	20	101	gi|255569422|ref|XP_002525678.1|	acetylglucosaminyltransferase, putative [Ricinus communis]
857	NNFB_857	hx_isotig07461	1	p2	(CT)13	26	41	66	CTTTGCGTAAGAGGGCATTC	59.845	20	TCTGCAGAGAAGAACGCTGA	60.008	20	123	gi|224132924|ref|XP_002327913.1|	predicted protein [Populus trichocarpa]
858	NNFB_858	hx_isotig07468	1	p2	(CT)10	20	154	173	GGTGAAGTCTCGGTCTGCTC	59.993	20	CCAACCTTATAAACGGCAGC	59.609	20	249	gi|355512033|gb|AES93656.1|	Early nodulin-like protein [Medicago truncatula]
859	NNFB_859	hx_isotig07470	1	p2	(AG)8	16	913	928	GATTTGGGGAAATTGGGAAC	60.358	20	TTCTCCTCCTTCCTACGtTTTT	58.454	22	241	gi|225426973|ref|XP_002268529.1|	hypothetical protein [Vitis vinifera]
860	NNFB_860	hx_isotig07480	1	p2	(CT)8	16	136	151	TCGCATTCaaaTGCAGTGtt	60.265	20	gcgggAGaaGaaaaCAACaa	60.227	20	230	-	-
861	NNFB_861	hx_isotig07484	1	p2	(GA)6	12	690	701	AGTTCCCAGAACCAAACACG	60.005	20	GAGCTTCTATGACGGATGCC	59.803	20	273	gi|255538596|ref|XP_002510363.1|	conserved hypothetical protein [Ricinus communis]
862	NNFB_862	hx_isotig07484	2	p2	(GA)6	12	844	855	GGCATCCGTCATAGAAGCTC	59.803	20	GGGTGAGGGAGAGAAGAACC	60.05	20	235	gi|255538596|ref|XP_002510363.1|	conserved hypothetical protein [Ricinus communis]
863	NNFB_863	hx_isotig07485	1	p2	(AG)7	14	909	922	AAGTCCACCATCTTCAACCG	59.966	20	CGGAAGGATTGACAAGGCTA	60.206	20	182	gi|255540105|ref|XP_002511117.1|	ubiquitin-conjugating enzyme E2-25kD, putative [Ricinus communis]
864	NNFB_864	hx_isotig07487	1	p2	(GA)14	28	895	922	ACTCGTACACGCACTCAACG	59.97	20	GGAGGAGCTCTCCAATTAGAAC	58.489	22	255	gi|225432800|ref|XP_002283487.1|	hypothetical protein [Vitis vinifera]
865	NNFB_865	hx_isotig07494	1	p2	(CT)6	12	820	831	GGTTCCCACCTTGTTGAAGA	59.943	20	GCAATTGCAGAGACGATTGA	59.955	20	154	gi|225439528|ref|XP_002263502.1|	hypothetical protein [Vitis vinifera]
866	NNFB_866	hx_isotig07495	1	p2	(CT)8	16	897	912	ATGCGCTGGGAAGATAGAGA	59.939	20	AAGTGAGACGGAGTGATGGG	60.112	20	229	gi|225449056|ref|XP_002274887.1|	hypothetical protein [Vitis vinifera]
867	NNFB_867	hx_isotig07496	2	p3	(TTC)18	54	463	516	TTGCACAAGTCTAGAGGCGA	59.74	20	TCAAGCCTCCAATTGATTCC	60.014	20	207	gi|147854668|emb|CAN80242.1|	hypothetical protein VITISV_029130 [Vitis vinifera]
868	NNFB_868	hx_isotig07506	1	p2	(CT)7	14	67	80	CGACCCAACGCTTGTTAGTT	60.168	20	GTTATTAGCCATGCCGGAGA	60.06	20	260	gi|225432880|ref|XP_002284047.1|	hypothetical protein [Vitis vinifera]
869	NNFB_869	hx_isotig07513	1	p2	(CA)13	26	435	460	CATTGTGGCCTATTGGGTTT	59.685	20	GTGCAAGGAACCATCCAGTC	60.52	20	267	-	-
870	NNFB_870	hx_isotig07513	2	p2	(AG)9	18	824	841	TGACATCTCAATCACGAGCC	59.794	20	CCCTCTgcCTTTTCTCATTG	59.807	20	259	-	-
871	NNFB_871	hx_isotig07526	1	p2	(TC)13	26	789	814	CAGGTCCAGAGGCTGTTAGC	60.012	20	GGTCCTCATCTTCTTGCAGC	59.957	20	233	gi|224069220|ref|XP_002326304.1|	predicted protein [Populus trichocarpa]
872	NNFB_872	hx_isotig07527	1	p3	(TTC)5	15	117	131	ACGATTTCTCCAACCACAGG	59.966	20	GCGGTGACTGACAAAGATGA	59.837	20	136	-	-
873	NNFB_873	hx_isotig07527	2	p2	(CT)6	12	412	423	TACCGTCAAGACCGGAAaTC	59.933	20	gaaagacagggaaccgatga	60.05	20	184	-	-
874	NNFB_874	hx_isotig07570	1	p3	(TTC)17	51	33	83	TTTCGAAAaCAGAGGCcC	58.77	18	AGGGGGATGAGTGGAAgaCT	59.929	20	239	gi|147861248|emb|CAN79321.1|	hypothetical protein VITISV_018984 [Vitis vinifera]
875	NNFB_875	hx_isotig07575	1	p3	(TGC)7	21	604	624	AGAAAGTGGCTGCATTGCTT	60.022	20	CAAGGGCATAACCCACAGTT	59.853	20	174	gi|297741103|emb|CBI31834.3|	unnamed protein product [Vitis vinifera]
876	NNFB_876	hx_isotig07575	2	p3	(CTG)5	15	939	953	TgCTGCAAAATGTCTTCCTG	59.988	20	CCATAGCTCCCAACAAGTACAA	59.154	22	204	gi|297741103|emb|CBI31834.3|	unnamed protein product [Vitis vinifera]
877	NNFB_877	hx_isotig07616	1	p3	(TTC)7	21	58	78	AGTAGGATTCTGCACCACCG	60.134	20	GAAAAGGACCCACAACGAAA	59.948	20	152	-	-
878	NNFB_878	hx_isotig07626	1	p3	(CCA)6	18	399	416	CCTCCTCCTCCGGTCTATTC	60.03	20	TGAGGTGGTGGTGGTGAGTA	59.997	20	143	-	-
879	NNFB_879	hx_isotig07626	2	p3	(CCA)5	15	546	560	CTCCTCCGGTCTATTCACCA	60.065	20	TAAACTGGGTGAGGTGGAGG	59.959	20	268	-	-
880	NNFB_880	hx_isotig07643	1	p3	(TTC)6	18	285	302	GCTCCCAAGGGTAAGACTCC	60.074	20	TGCTGACAAACTCATCCACA	58.784	20	254	gi|147852004|emb|CAN80190.1|	hypothetical protein VITISV_042373 [Vitis vinifera]
881	NNFB_881	hx_isotig07643	2	p2	(GA)6	12	424	435	TGTGGATGAGTTTGTCAGCA	58.784	20	ACAACGACAACAACAATGGC	59.47	20	130	gi|147852004|emb|CAN80190.1|	hypothetical protein VITISV_042373 [Vitis vinifera]
882	NNFB_882	hx_isotig07654	1	p3	(TTC)5	15	157	171	GAGGTTTTGCGTCTCTTTGC	60	20	GTGGGAAATGAAAGCAGGAA	60.051	20	101	gi|224139930|ref|XP_002323345.1|	predicted protein [Populus trichocarpa]
883	NNFB_883	hx_isotig07663	1	p2	(CT)7	14	113	126	AACCCTCGTCCCTCTCTTTC	59.676	20	AATCGGTGCTGCTTTCTTTT	58.976	20	275	gi|297737057|emb|CBI26258.3|	unnamed protein product [Vitis vinifera]
884	NNFB_884	hx_isotig07676	1	p2	(CT)6	12	878	889	GTTGAAGATGACGACGACGA	59.837	20	GAATTTGCCACCATGAACAA	59.375	20	276	gi|255571994|ref|XP_002526938.1|	hypothetical protein RCOM_0530890 [Ricinus communis]
885	NNFB_885	hx_isotig07685	1	p2	(GA)8	16	79	94	TCAAATCTGTATTACACTCACACAAAA	59.118	27	GTTGACAGTTGGATTGGGCT	59.973	20	235	gi|225446471|ref|XP_002277788.1|	hypothetical protein [Vitis vinifera]
886	NNFB_886	hx_isotig07705	1	p3	(CCT)5	15	805	819	CCTCCACGTCTGATCCATCT	60.072	20	tggaggaggaggttgatttg	60.042	20	204	gi|225437981|ref|XP_002272236.1|	hypothetical protein [Vitis vinifera]
887	NNFB_887	hx_isotig07724	1	p2	(CT)6	12	902	913	TTGTTGTGAAGAAGCGAACG	60.027	20	GTGTCGAGACCGGAGAGTGT	60.315	20	103	gi|225432240|ref|XP_002270819.1|	similar to ribosomal protein S17 isoform 1 [Vitis vinifera]
888	NNFB_888	hx_isotig07730	1	p3	(GGT)5	15	380	394	ACTCTCATCAACTCCCGTGG	60.112	20	AGCAGTCAAGCTCTCCTTGC	59.898	20	264	gi|296084321|emb|CBI24709.3|	unnamed protein product [Vitis vinifera]
889	NNFB_889	hx_isotig07746	1	p2	(GA)7	14	928	941	CTCGGACACTTCCCTCTCTG	59.978	20	TAACAGGTGCTCCTGCGAG	60.144	19	175	gi|225448631|ref|XP_002274357.1|	hypothetical protein [Vitis vinifera]
890	NNFB_890	hx_isotig07774	1	p6	(GGCGAC)6	36	861	896	ATGCTCTTTGCGACTGTGTG	60.056	20	CTTAAACCATTTGCGCGTTT	60.13	20	135	-	-
891	NNFB_891	hx_isotig07778	1	p3	(GAT)5	15	205	219	TTGCAAGTTGAACTGAcccA	60.278	20	CTattGCCTcttGatgggga	60.029	20	171	-	-
892	NNFB_892	hx_isotig07788	1	p2	(TC)9	18	782	799	CTGCTGAGGAAAGGTCTTGG	59.982	20	agggggaTTGGGATTTACTG	60.011	20	226	gi|333108561|gb|AEF15864.1|	eukaryotic translation initiation factor 5A4 [Populus tomentosa]
893	NNFB_893	hx_isotig07794	1	p3	(GAG)6	18	763	780	GGATCGAAAGGAGAGGGTTC	60.015	20	GGAAATCTCCCACAATCCCT	60.133	20	135	gi|225428493|ref|XP_002284326.1|	hypothetical protein [Vitis vinifera]
894	NNFB_894	hx_isotig07806	1	p2	(TC)6	12	916	927	TGGAATGCCAGGAAAGAGAG	60.331	20	AAAGCGAGAACTGAGGTgGA	59.989	20	248	gi|225451617|ref|XP_002276364.1|	hypothetical protein [Vitis vinifera]
895	NNFB_895	hx_isotig07810	1	p3	(GGT)6	18	363	380	TTTTCACATGCAACTGGAGG	59.691	20	CTTCACCACCACCACCTTCT	60.002	20	202	-	-
896	NNFB_896	hx_isotig07810	2	p3	(GGT)5	15	705	719	AGGAATTGATGGAGGGGAGT	59.755	20	GCCTCCaCCACACTATGCTT	60.142	20	170	-	-
897	NNFB_897	hx_isotig07835	1	p3	(CAT)7	21	332	352	TCACCTTGTTGTGGTTGttG	57.978	20	CGACACCCCACCTCAAAATA	60.745	20	196	-	-
898	NNFB_898	hx_isotig07856	1	p2	(TC)12	24	321	344	CACAGCTTCCTTCTCGAACC	59.989	20	CTTCCTCCCGGCTTAGAAAT	59.682	20	260	gi|224134172|ref|XP_002321754.1|	predicted protein [Populus trichocarpa]
899	NNFB_899	hx_isotig07872	1	p3	(TGG)10	30	793	822	GCCTCCAATGGTGGTAGAAA	59.933	20	GTACTCCACATGGCCTCGTT	59.997	20	192	gi|302143450|emb|CBI22011.3|	unnamed protein product [Vitis vinifera]
900	NNFB_900	hx_isotig07896	1	p2	(TC)6	12	476	487	GCGATGAGGAAGATGGTGAT	60.042	20	GTCCGTCCATTTCGTTGTCT	59.973	20	271	-	-
901	NNFB_901	hx_isotig07898	1	c	(CT)9c(CTT)6	37	98	134	GGAACTGGGAAGggAGAGAC	60.05	20	TTCCACCACGTTAGCCTCTT	59.734	20	229	gi|218199364|gb|EEC81791.1|	hypothetical protein OsI_25504 [Oryza sativa Indica Group]
902	NNFB_902	hx_isotig07904	1	p3	(ACC)5	15	189	203	ATACCTCATTCCCCTCCACC	60.015	20	TGGAGATGTCAAAGCAGACg	59.984	20	262	gi|297738839|emb|CBI28084.3|	unnamed protein product [Vitis vinifera]
903	NNFB_903	hx_isotig07907	1	p2	(TC)7	14	145	158	AGAAACAGAGGAGGGGGTTG	60.48	20	GCGCTGGTGTCTCACAAGTA	60.056	20	239	-	-
904	NNFB_904	hx_isotig07908	1	p2	(CT)9	18	191	208	GAAATTTtGgtCTCGGCAAA	60.053	20	ATCCTCGCAAACTCCAACAG	60.255	20	274	gi|192910880|gb|ACF06548.1|	cysteine proteinase inhibitor [Elaeis guineensis]
905	NNFB_905	hx_isotig07912	1	p2	(TC)10	20	112	131	GGACGACTCTTCACGTTGGT	60.159	20	GGCCTTCACCATCTTTCTCA	60.195	20	152	gi|58615985|gb|AAW80431.1|	copper-zinc superoxide dismutase [Nelumbo nucifera]
906	NNFB_906	hx_isotig07917	1	p3	(AAG)5	15	258	272	TTGACCTTGCTGTGCAAAAG	60.027	20	CCGACCGAGAAAACATCACT	60.111	20	272	gi|225449392|ref|XP_002282536.1|	hypothetical protein [Vitis vinifera]
907	NNFB_907	hx_isotig07921	1	p2	(GA)7	14	907	920	CTTGGGCAGTTGGaCAAGAT	60.111	20	AATCCCCTCTTCTCTCTCGG	59.772	20	186	gi|296084617|emb|CBI25667.3|	unnamed protein product [Vitis vinifera]
908	NNFB_908	hx_isotig07925	1	p5	(GAGAG)6	30	113	142	AGGCAACGGTTCCATTACAA	60.365	20	CGAACTGAAACTGCCActGA	60.025	20	187	gi|225451593|ref|XP_002275711.1|	hypothetical protein isoform 1 [Vitis vinifera]
909	NNFB_909	hx_isotig07940	1	p3	(GAT)6	18	290	307	TCATTGCAACTCCTCCTGTG	59.831	20	AGCTTAGAGGCTcCCCAAAC	59.848	20	277	gi|255540271|ref|XP_002511200.1|	elongation factor 1-beta, putative [Ricinus communis]
910	NNFB_910	hx_isotig07950	1	p3	(GAT)5	15	892	906	TGAGGTGAAAAGCAGGAAGG	60.366	20	tcagcaacaccttgtccaac	59.726	20	206	-	-
911	NNFB_911	hx_isotig07956	2	p2	(GA)8	16	912	927	GCTGAAACAGAATTGGGGAA	60.051	20	GCATCTGAACCTTACAACAGTCA	59.299	23	112	-	-
912	NNFB_912	hx_isotig07969	1	p2	(TC)6	12	807	818	CCATGGGGATAAAGGTGATG	60.006	20	CTTTGAGCTTTCGAGGTTGG	59.986	20	217	-	-
913	NNFB_913	hx_isotig07973	1	p2	(GA)6	12	766	777	GTTAAGTCCACGACCCTCCA	59.966	20	CCCTCTCCTCCTCTCTGCTT	60.088	20	117	gi|255560157|ref|XP_002521096.1|	cytochrome B5 isoform 1, putative [Ricinus communis]
914	NNFB_914	hx_isotig07975	1	p2	(AG)10	20	707	726	TTCCCTCAGGAGTTACACCG	60.103	20	CCATCAAACCCACCATCTCT	59.779	20	257	gi|225454545|ref|XP_002262619.1|	hypothetical protein [Vitis vinifera]
915	NNFB_915	hx_isotig07987	1	p2	(TC)10	20	118	137	TCCTCAGTCCAAAACGTCAA	59.262	20	AATGTGAAGGTTGAGCGGAG	60.255	20	257	gi|224083856|ref|XP_002307146.1|	predicted protein [Populus trichocarpa]
916	NNFB_916	hx_isotig08019	1	c	(T)11gttattcgatcatcaaatcactgctggtttgatcgatttatagtggtgtgca(T)12ccattgtggcttccaacaagactgcctattcttttggtttgatttcagaacccttctctaccatgatcaaagaagacgatggagctattacc(A)10	177	597	773	GCGAGCAAAGGAGAAACTACA	59.646	21	GCACTTCAGAAGAACCAATCG	59.867	21	280	-	-
917	NNFB_917	hx_isotig08041	1	p6	(CAGGTG)5	30	411	440	TATCTCTGTCCCAACTCCCG	60.065	20	CCTGTAGCAACCTCAGCTCC	60.012	20	211	gi|225423953|ref|XP_002282352.1|	hypothetical protein [Vitis vinifera]
918	NNFB_918	hx_isotig08081	1	p2	(AG)7	14	841	854	AGTATCGTGAAGAATgCCGC	60.243	20	CCAACTACCTCCTTCACCCA	59.959	20	162	gi|255565313|ref|XP_002523648.1|	steroid binding protein, putative [Ricinus communis]
919	NNFB_919	hx_isotig08090	1	p2	(AG)6	12	792	803	GGAGCTgaGAAGAGAGCGAA	59.973	20	AGCTTTTGATTTTGGACCGA	59.685	20	239	gi|224118136|ref|XP_002317740.1|	predicted protein [Populus trichocarpa]
920	NNFB_920	hx_isotig08097	1	p3	(GAC)5	15	812	826	TCGGATTTTGGAGAAAAACG	60.046	20	TAGTTGTGCCTGCAGCATTC	60.019	20	101	gi|344190168|gb|AEM97866.1|	Cu/Zn-superoxide dismutase copper chaperone precursor [Corylus heterophylla]
921	NNFB_921	hx_isotig08100	1	c	(TC)8tgtctatatctatcagagttgatatttttcaatattcttttgtaaattttcaatcgtagt(CTC)5	91	60	150	TCGATTTCCTTTTTAGTTTTCTTC	57.377	24	GGTCAGAACCCCAGAATTGA	59.903	20	217	-	-
922	NNFB_922	hx_isotig08110	1	p3	(AGA)5	15	842	856	GGGTTCACTTTGGAAGGACA	59.943	20	TTCTCTCTAGTTCGGccGTG	60.529	20	268	gi|147860769|emb|CAN78746.1|	hypothetical protein VITISV_024154 [Vitis vinifera]
923	NNFB_923	hx_isotig08114	1	p2	(TC)7	14	804	817	CTTCCACTTAACGGCGAGAG	60.008	20	GGCCGAGAGTGAAATATCGT	59.154	20	263	gi|340396634|gb|AEK32592.1|	chalcone isomerase [Paeonia lactiflora]
924	NNFB_924	hx_isotig08115	1	p3	(CTA)5	15	49	63	tcctgttaatactattgatgctcctc	59.173	26	TCCTAGGGGTCTATGCCTGA	59.647	20	266	-	-
925	NNFB_925	hx_isotig08118	1	p3	(GGA)5	15	568	582	TAAGAACCTATCCGGCGATG	60.053	20	ATCCACGTCTTCTCCACCAC	59.969	20	199	gi|225456453|ref|XP_002280749.1|	hypothetical protein [Vitis vinifera]
926	NNFB_926	hx_isotig08157	1	p2	(GA)7	14	855	868	GATGGCGGAGAAGAGAAGTG	59.95	20	CCCTCAACTCGGTCACTCAC	60.713	20	164	gi|297737106|emb|CBI26307.3|	unnamed protein product [Vitis vinifera]
927	NNFB_927	hx_isotig08160	1	p2	(CT)10	20	55	74	CCGAGTTAGATCTCCACCCA	60.065	20	AATGCTCAACACCCTTCTGG	60.111	20	185	gi|225448333|ref|XP_002270804.1|	hypothetical protein [Vitis vinifera]
928	NNFB_928	hx_isotig08165	1	p3	(CTT)5	15	840	854	AACGGACACGGAGATTGAAC	59.973	20	TCAATTGCTTGAGAgGGaGG	60.331	20	210	gi|147770960|emb|CAN69709.1|	hypothetical protein VITISV_018584 [Vitis vinifera]
929	NNFB_929	hx_isotig08170	1	p2	(CT)14	28	108	135	GCAAAAGAAGCAAACCAACC	59.73	20	TTCTGGTCCTAATGCTCTCG	58.048	20	268	gi|224120238|ref|XP_002318280.1|	predicted protein [Populus trichocarpa]
930	NNFB_930	hx_isotig08175	1	p2	(GA)7	14	724	737	CGAAACGGAAGCTAGAAGGA	59.587	20	GGCAAGCTCTATGAGTTCGG	59.978	20	232	gi|197310428|gb|ACH61565.1|	truncated MADS-box transcription factor [Pseudotsuga menziesii]
931	NNFB_931	hx_isotig08177	1	p3	(TGA)6	18	553	570	CcAGCTCGACGCACTATACA	60.035	20	TAGTGACAATCCCGTACGCA	60.134	20	269	gi|225460672|ref|XP_002266195.1|	hypothetical protein [Vitis vinifera]
932	NNFB_932	hx_isotig08184	1	p2	(CT)7	14	894	907	CATCAGCAGACTTTCAGCCA	60.136	20	TCCGTGCGATCTGATACAAC	59.679	20	135	-	-
933	NNFB_933	hx_isotig08186	1	p2	(GA)10	20	844	863	GAATGGATTGGCCCAAGATA	59.722	20	AAGCGAAGCTCCTCTCACAG	59.891	20	198	gi|225433407|ref|XP_002285637.1|	hypothetical protein [Vitis vinifera]
934	NNFB_934	hx_isotig08207	1	p3	(AGC)6	18	105	122	CCACCACCATTTGACATGAG	59.806	20	ATTGGTTGAAGTGACAGCCC	59.973	20	177	gi|255584277|ref|XP_002532875.1|	conserved hypothetical protein [Ricinus communis]
935	NNFB_935	hx_isotig08214	1	p2	(CT)9	18	148	165	TCACTCTCGCTCTCCCTCTC	59.817	20	AGGGAGGTTGATGTTTCGTG	59.966	20	191	gi|297734509|emb|CBI15756.3|	unnamed protein product [Vitis vinifera]
936	NNFB_936	hx_isotig08228	1	p3	(GCT)6	18	86	103	cccatctcagggtttccata	59.744	20	AGGAGCTCCAAAGAGGAAGG	59.95	20	232	gi|297745841|emb|CBI15897.3|	unnamed protein product [Vitis vinifera]
937	NNFB_937	hx_isotig08236	1	p4	(ATTA)5	20	212	231	CATCCTGTGGAAAAGCCTTC	59.67	20	CTTTCCCTTCGAATTCTCCC	60.011	20	129	gi|255541374|ref|XP_002511751.1|	ATP binding protein, putative [Ricinus communis]
938	NNFB_938	hx_isotig08249	1	p3	(TCT)5	15	565	579	GCCTTCTTGCTCTTCTTGGA	59.694	20	CAGGGTGTAGTTCGTCGGAT	59.989	20	170	gi|224124708|ref|XP_002319402.1|	predicted protein [Populus trichocarpa]
939	NNFB_939	hx_isotig08251	1	p3	(CTT)5	15	875	889	CAAAAGTGAAACCGTCCGAT	59.971	20	TCTCTGCACAGCAGAAGAAGA	59.049	21	200	-	-
940	NNFB_940	hx_isotig08267	1	p2	(TC)13	26	784	809	GAGGGAAACACACAGGTCGT	60.009	20	CCCTTCATCTTCTTCCTCCC	60.008	20	124	gi|225453100|ref|XP_002271649.1|	hypothetical protein [Vitis vinifera]
941	NNFB_941	hx_isotig08309	1	p2	(TC)10	20	775	794	TCTAGGATATGCCGCCAgag	60.331	20	AATCCCCTTCGGAAAGACTG	60.434	20	231	gi|147815275|emb|CAN70024.1|	hypothetical protein VITISV_030172 [Vitis vinifera]
942	NNFB_942	hx_isotig08330	1	p2	(TC)6	12	766	777	GTGCTGCAGGGAGAGAAATC	59.957	20	GTCCgaCGGAATCAAAGAAA	60.051	20	124	gi|255556366|ref|XP_002519217.1|	conserved hypothetical protein [Ricinus communis]
943	NNFB_943	hx_isotig08341	1	p2	(TC)9	18	37	54	GGGGATACTGATTATCGGGG	60.358	20	GGTTCTTCTGCTCGTCCTTG	59.989	20	268	gi|255565346|ref|XP_002523664.1|	26S protease regulatory subunit 6b, putative [Ricinus communis]
944	NNFB_944	hx_isotig08342	1	p2	(TC)7	14	697	710	TGGGTCCTGCATTTCTTCTT	59.67	20	TCACGGGACTGGGATACATT	60.195	20	260	gi|255546445|ref|XP_002514282.1|	conserved hypothetical protein [Ricinus communis]
945	NNFB_945	hx_isotig08345	1	p2	(TC)7	14	165	178	CAGGGAACCCATTCTCTCAA	60.042	20	TTTCTTAGCAATagCCCGGA	59.81	20	272	gi|224064460|ref|XP_002301487.1|	glycosyl hydrolase family 9 [Populus trichocarpa]
946	NNFB_946	hx_isotig08361	1	p3	(ACG)8	24	152	175	AGGGCTTCGTTCATCTTTCA	59.813	20	GCTTCAGCTGGTCAACCTTC	59.997	20	180	gi|225443616|ref|XP_002279414.1|	hypothetical protein [Vitis vinifera]
947	NNFB_947	hx_isotig08400	1	p2	(TC)6	12	271	282	CATCTTTCCCGATTTCTCCA	60.006	20	TCATCTTCCAGGTTATCGCC	60.036	20	273	gi|297735950|emb|CBI23527.3|	unnamed protein product [Vitis vinifera]
948	NNFB_948	hx_isotig08402	2	p3	(TCC)7	21	732	752	CCAATTTGATTGCCCTGACT	59.933	20	TAACGGCACTTTTCCCTCAT	59.569	20	193	gi|225464657|ref|XP_002274854.1|	hypothetical protein [Vitis vinifera]
949	NNFB_949	hx_isotig08414	1	p3	(TAT)5	15	123	137	TTTTCACGGCTTCACCATCT	60.636	20	GCTGTCCAAAAGGATCCAAA	60.051	20	253	-	-
950	NNFB_950	hx_isotig08435	1	p3	(CCT)5	15	250	264	GCTGCTTTCCATAAGCTTGG	59.982	20	GGAAGAAGGAAAAGATGGGC	60.017	20	198	gi|225430037|ref|XP_002284246.1|	hypothetical protein [Vitis vinifera]
951	NNFB_951	hx_isotig08440	1	p2	(GA)7	14	806	819	GCCTTCgaTCCTGTTACTGC	59.843	20	GGATTAGTTCTGCCTCTGCG	59.978	20	243	gi|225444734|ref|XP_002278077.1|	hypothetical protein [Vitis vinifera]
952	NNFB_952	hx_isotig08441	1	p2	(AG)11	22	679	700	CATGCTTACCACCATTGACG	59.988	20	GCTAGCTACCTCCCTCCCTC	59.443	20	268	gi|225461271|ref|XP_002284268.1|	hypothetical protein [Vitis vinifera]
953	NNFB_953	hx_isotig08449	1	p2	(GA)7	14	47	60	GAGGAAAAGCAAAAGACGCA	60.502	20	CAACATGCAAGGCAGAAATG	60.257	20	218	gi|225440250|ref|XP_002278728.1|	hypothetical protein [Vitis vinifera]
954	NNFB_954	hx_isotig08461	1	p2	(AT)6	12	760	771	TCCAGGCCAAAACCTACAAG	60.103	20	AAACTCACGACATCCAACCA	58.984	20	156	gi|297738354|emb|CBI27555.3|	unnamed protein product [Vitis vinifera]
955	NNFB_955	hx_isotig08467	1	p3	(AGA)5	15	233	247	CCTTCGCTTCCAAAACAAAA	60.215	20	AGAGCAAGACAGGCCACAAt	59.874	20	280	gi|225446672|ref|XP_002281964.1|	hypothetical protein [Vitis vinifera]
956	NNFB_956	hx_isotig08471	1	p3	(TGC)5	15	285	299	GCTGGTGTAACTGGGATCGT	59.997	20	gtccaggcaGACTTCTCAGG	59.986	20	142	-	-
957	NNFB_957	hx_isotig08471	2	p3	(TGG)5	15	635	649	CATCTGTGGCTCCAACTTCA	59.831	20	ACGTCTGGTCAAGGTCaAGG	60.151	20	240	-	-
958	NNFB_958	hx_isotig08472	1	p2	(TC)7	14	70	83	GCTAAGGATGGATAAATTAAAGCG	59.579	24	AACTTCGACCCTGTCAAACG	60.149	20	280	gi|255546007|ref|XP_002514063.1|	conserved hypothetical protein [Ricinus communis]
959	NNFB_959	hx_isotig08482	1	p3	(GGA)5	15	204	218	GTTGGTTAGGTTTGGCAGGA	59.971	20	AGGGATGTGAGCAATATGCC	59.923	20	148	gi|225425871|ref|XP_002266306.1|	hypothetical protein [Vitis vinifera]
960	NNFB_960	hx_isotig08482	2	p2	(AG)11	22	806	827	TTCCCTTCTCCTGGAAACCT	60.045	20	GTCTCCTTCGTTGCGACTTC	59.997	20	252	gi|225425871|ref|XP_002266306.1|	hypothetical protein [Vitis vinifera]
961	NNFB_961	hx_isotig08494	1	p3	(GCT)5	15	845	859	TGGTCTTCTTGCTTTTGCCT	59.993	20	AAAGCCTCTCTCGACCATCA	59.95	20	120	gi|224064456|ref|XP_002301485.1|	predicted protein [Populus trichocarpa]
962	NNFB_962	hx_isotig08506	1	p3	(TTC)7	21	844	864	CcTCAGAGTCTCTTCCGGTG	59.978	20	TTGCTTTCTCGGcttCTCTC	59.836	20	175	gi|225461387|ref|XP_002284777.1|	hypothetical protein [Vitis vinifera]
963	NNFB_963	hx_isotig08507	1	p2	(AG)7	14	872	885	CTGCtttactggaagcctgg	60.008	20	acctcgtgacacctatcactct	57.791	22	105	gi|224143443|ref|XP_002324958.1|	predicted protein [Populus trichocarpa]
964	NNFB_964	hx_isotig08521	1	p3	(TTG)5	15	542	556	CCATCCATTTCTTGTTGCCT	59.933	20	AGAGAAGACCACCACCAACG	60.151	20	207	gi|225443608|ref|XP_002279294.1|	hypothetical protein [Vitis vinifera]
965	NNFB_965	hx_isotig08529	1	p2	(GA)8	16	549	564	CTCCCAGGACTGGATTTTGA	60.042	20	GGGAGCACTCTTTCGAGCTA	59.717	20	217	-	-
966	NNFB_966	hx_isotig08540	1	p2	(TA)6	12	115	126	TTGTGATGTaaaCGCCAAgg	59.585	20	AATGTCAATATTCTGCCgcc	59.929	20	100	-	-
967	NNFB_967	hx_isotig08543	1	p3	(TGG)5	15	460	474	CGGATCTTctggTCTTCGAG	59.943	20	GATGCACCAGCTGTGGACta	59.862	20	222	gi|225441317|ref|XP_002275980.1|	hypothetical protein [Vitis vinifera]
968	NNFB_968	hx_isotig08572	1	p3	(TCT)5	15	135	149	TCAGAGGGAGAGCCAGAGAG	59.81	20	GTTGAGAAGTGCCTTCGACC	59.851	20	216	gi|225443558|ref|XP_002277729.1|	similar to predicted protein [Vitis vinifera]
969	NNFB_969	hx_isotig08573	1	p2	(AG)8	16	716	731	AAAACGAAATTGTTGCTGCC	60.117	20	ACCTTGGACGTTGAATCTCG	60.111	20	252	gi|297740369|emb|CBI30551.3|	unnamed protein product [Vitis vinifera]
970	NNFB_970	hx_isotig08583	1	p2	(AG)11	22	172	193	AAgaTCCTTCGCCACTCTTG	59.43	20	TGTTGGATGTTTGGTCTTCG	59.541	20	243	gi|225467957|ref|XP_002267935.1|	hypothetical protein [Vitis vinifera]
971	NNFB_971	hx_isotig08584	1	p2	(TC)8	16	560	575	CCTGATGGTAACGCCAGATT	59.955	20	AACGGTGGAAACAACGGATA	60.227	20	258	gi|225451301|ref|XP_002278320.1|	hypothetical protein [Vitis vinifera]
972	NNFB_972	hx_isotig08592	1	p2	(AG)10	20	827	846	CCTAGCCATCAAAAGCCGTA	60.223	20	CATCACAAGCAACCAACCTG	60.152	20	151	gi|225430740|ref|XP_002266577.1|	hypothetical protein [Vitis vinifera]
973	NNFB_973	hx_isotig08603	1	p2	(AG)7	14	69	82	ACACCATTCCAGAGCAGAGC	60.418	20	CACAGTGGGTTCCCAGTTCT	60.002	20	120	gi|255542157|ref|XP_002512142.1|	beta-glucosidase, putative [Ricinus communis]
974	NNFB_974	hx_isotig08609	2	p2	(TC)6	12	208	219	ACCAAGTTCGGAAGACGAGA	59.844	20	TGCCTATGAGATGTGCTTGC	59.979	20	201	gi|224092057|ref|XP_002309456.1|	predicted protein [Populus trichocarpa]
975	NNFB_975	hx_isotig08621	1	p3	(TTC)7	21	39	59	CCTGCACTGCACATTCTTCT	59.037	20	TTGAGGTTCGAAGCCGTAGT	59.875	20	237	gi|255551819|ref|XP_002516955.1|	conserved hypothetical protein [Ricinus communis]
976	NNFB_976	hx_isotig08621	2	p3	(AAG)5	15	369	383	ACTACGGCTTCGAACCTCAA	59.875	20	CCATTTCCACCTcCAGAAAA	59.903	20	200	gi|255551819|ref|XP_002516955.1|	conserved hypothetical protein [Ricinus communis]
977	NNFB_977	hx_isotig08652	1	p2	(AG)9	18	725	742	GTTTCCGCTTCGTCAGTCTC	59.997	20	TTTCTATTCAGCGTCCACCC	60.074	20	216	gi|225449738|ref|XP_002270953.1|	hypothetical protein [Vitis vinifera]
978	NNFB_978	hx_isotig08654	1	p2	(AG)9	18	752	769	GGGATGGGAGAAATGGAGAT	60.096	20	GGGGAGGTGACCGAATAAAT	60.017	20	164	gi|224082031|ref|XP_002306554.1|	f-box family protein [Populus trichocarpa]
979	NNFB_979	hx_isotig08659	1	p2	(GA)6	12	56	67	ACGCTGTTGAGGCTTACACC	60.321	20	GTTGaAtTGGGTTGAGGTGG	60.21	20	163	gi|225456094|ref|XP_002281306.1|	hypothetical protein [Vitis vinifera]
980	NNFB_980	hx_isotig08703	1	p2	(TC)8	16	428	443	CTACCACCCCTCACTTCCAa	59.959	20	GCTGGCGTGAGGTAAGAAAG	60.015	20	238	gi|224064752|ref|XP_002301546.1|	predicted protein [Populus trichocarpa]
981	NNFB_981	hx_isotig08714	1	p3	(TGC)5	15	123	137	AGCCTCTCAAGGTGGTgCTA	60.012	20	ATTTGCTGGGATTGAGATGG	59.894	20	130	gi|297742645|emb|CBI34794.3|	unnamed protein product [Vitis vinifera]
982	NNFB_982	hx_isotig08742	1	p3	(TGC)5	15	457	471	CAAGAGGgaGGTTGAGCAAG	59.982	20	TGACATCTGCTTCCATCTGC	59.95	20	275	gi|297746288|emb|CBI16344.3|	unnamed protein product [Vitis vinifera]
983	NNFB_983	hx_isotig08746	1	p2	(AG)8	16	67	82	GGGgAAAGGAGGATAACGAG	59.897	20	CTCCAGCTTGAATTTCTGCC	59.955	20	151	gi|225452510|ref|XP_002274863.1|	hypothetical protein [Vitis vinifera]
984	NNFB_984	hx_isotig08773	1	p3	(GAG)6	18	133	150	AGCACcGACTGATCGAGATT	59.834	20	AGTCCGTTCCGTTGAAAATG	59.971	20	241	gi|225444511|ref|XP_002274403.1|	hypothetical protein [Vitis vinifera]
985	NNFB_985	hx_isotig08773	2	p3	(AAG)5	15	323	337	CCAACCAGAGACAGAGGAGG	59.828	20	GACCGGGTTTGATGGTTAAA	59.662	20	251	gi|225444511|ref|XP_002274403.1|	hypothetical protein [Vitis vinifera]
986	NNFB_986	hx_isotig08787	1	p2	(TC)6	12	824	835	GTGGGATTTCCATATGGTGC	60.021	20	AGGCAAAGCTGAGTCATGTG	59.037	20	215	gi|225450281|ref|XP_002270671.1|	hypothetical protein [Vitis vinifera]
987	NNFB_987	hx_isotig08799	1	p3	(ACA)5	15	120	134	AAAGACCAGGTCCAAAAGCA	59.711	20	GGCTTGCACCCAAGaaATAA	60.074	20	160	gi|225450411|ref|XP_002278736.1|	germin-like protein 2 [Vitis vinifera]
988	NNFB_988	hx_isotig08821	2	p2	(TC)6	12	145	156	TCTCCGTTGCTCTTCTCCTT	59.162	20	TTTGCAGCTTGACCTTGATG	59.988	20	269	gi|225427213|ref|XP_002280380.1|	similar to mitochondrial carrier protein isoform 1 [Vitis vinifera]
989	NNFB_989	hx_isotig08828	1	p2	(AG)6	12	733	744	GCACAAGAGATTTTTGCAGGA	60.38	21	TGCTGAAgTCGGTTCCTCTT	59.989	20	198	gi|297838925|ref|XP_002887344.1|	auxin efflux carrier family protein [Arabidopsis lyrata subsp. lyrata]
990	NNFB_990	hx_isotig08864	1	p3	(AGA)9	27	432	458	ATCAGAGTCAGGCCCACATC	60.08	20	TGACGACTGAGCCATGAAAG	59.984	20	229	gi|225459336|ref|XP_002284185.1|	hypothetical protein [Vitis vinifera]
991	NNFB_991	hx_isotig08864	2	p3	(GAA)6	18	596	613	CTTTCATGGCTCAGTCGTCA	59.984	20	TCCGATTCTGATCCTTCACC	60.011	20	243	gi|225459336|ref|XP_002284185.1|	hypothetical protein [Vitis vinifera]
992	NNFB_992	hx_isotig08887	2	p2	(TC)7	14	781	794	CATATTGTGGATCCCCTTcG	60.148	20	TGCATCTGGTTTTGTTCCTG	59.691	20	147	gi|224064531|ref|XP_002301511.1|	predicted protein [Populus trichocarpa]
993	NNFB_993	hx_isotig08889	1	p3	(TGC)6	18	492	509	GGTTACCCACCACAAGGCTA	59.853	20	CCATGTGACAACTGGTGAGC	60.162	20	185	-	-
994	NNFB_994	hx_isotig08896	1	p4	(CTTT)5	20	714	733	GGGGTATTGTCctACCCCAC	60.306	20	GAACCATCCACCAATTTTGC	60.177	20	226	gi|240851533|gb|ACN88684.2|	GDP-D-mannose pyrophosphorylase [Malus x domestica]
995	NNFB_995	hx_isotig08915	1	p3	(GCT)6	18	518	535	CGACAAATCAGGCTCCTCTC	59.95	20	cgaaGCATGGAACCTCTCTC	59.95	20	270	-	-
996	NNFB_996	hx_isotig08916	1	p3	(ATC)5	15	265	279	GGATGGAGCGTCTCTCTTTG	59.95	20	ATGCAAAAATGCAACAACCA	59.976	20	242	gi|225424732|ref|XP_002266096.1|	hypothetical protein [Vitis vinifera]
997	NNFB_997	hx_isotig08940	1	p3	(CTG)5	15	167	181	CATATCGCCCATTGAACCTT	59.784	20	AACCGATGGAGAATAGCGTG	60.096	20	171	-	-
998	NNFB_998	hx_isotig08949	1	p2	(CT)6	12	132	143	ATAGAGAGGGAGGGGTTGGA	59.89	20	CCGAGTAAAGAAGGCAGCAG	60.147	20	209	gi|225444780|ref|XP_002279914.1|	hypothetical protein [Vitis vinifera]
999	NNFB_999	hx_isotig08955	1	p3	(TCC)6	18	761	778	CTTCACCGTCTCCACCATTT	59.966	20	ggggtgaaggataatgggtt	59.881	20	121	gi|355510404|gb|AES91546.1|	hypothetical protein MTR_4g114690 [Medicago truncatula]
1000	NNFB_1000	hx_isotig08975	1	p2	(AG)7	14	247	260	CAaCTGTGTGCTGCTGTGTG	60.139	20	GGAGTTGGGGATGAAGGTTT	60.169	20	261	-	-
1001	NNFB_1001	hx_isotig08979	1	p2	(AT)8	16	778	793	TTGACCCAGTTAAAGGCCAC	59.971	20	AATGTGGCACAGATCGAACA	60.12	20	239	gi|297733630|emb|CBI14877.3|	unnamed protein product [Vitis vinifera]
1002	NNFB_1002	hx_isotig08998	1	p4	(AACA)6	24	50	73	TttggAAATACAACATCACTTTTTG	59.38	25	GGATaAGGATTGAGGAGGGC	59.866	20	268	gi|225457681|ref|XP_002276622.1|	hypothetical protein [Vitis vinifera]
1003	NNFB_1003	hx_isotig09004	1	p2	(AT)6	12	143	154	ctgttgcagcatgccataat	59.718	20	cgccggtctctgcttaatag	59.996	20	161	gi|147859242|emb|CAN79697.1|	hypothetical protein VITISV_023939 [Vitis vinifera]
1004	NNFB_1004	hx_isotig09017	1	c	(TC)6cccctccctcctgctcc(CT)7	43	704	746	TACCAAGCTCCCTTGTTTGC	60.249	20	AAGGTTTCCCCTTGGACAAT	59.668	20	173	-	-
1005	NNFB_1005	hx_isotig09018	1	p2	(GA)6	12	709	720	TCGCTGCAGATTTTtAGGGT	59.845	20	TTAACTCCCGATTCTGCTGG	60.206	20	248	gi|225447787|ref|XP_002266344.1|	hypothetical protein [Vitis vinifera]
1006	NNFB_1006	hx_isotig09029	1	p3	(CTC)6	18	157	174	CAACAGAGATCGTCAAGCGA	60.136	20	AAGAAGGAGGAGCCTCTTGG	59.95	20	147	gi|225443930|ref|XP_002271683.1|	hypothetical protein [Vitis vinifera]
1007	NNFB_1007	hx_isotig09042	1	p3	(GGT)5	15	357	371	AAGTTCTCCCCTTCAGCCAT	60.074	20	CCATTTTGCTGGTTCCTTGT	59.971	20	168	-	-
1008	NNFB_1008	hx_isotig09044	1	p3	(CTG)5	15	749	763	TCAGGTGCTCCTTTCAATCC	60.195	20	ACATGCTGCTGGTGGTCATA	60.144	20	191	gi|225447830|ref|XP_002270418.1|	hypothetical protein isoform 1 [Vitis vinifera]
1009	NNFB_1009	hx_isotig09082	1	p3	(CAC)11	33	97	129	TTCTCTTCTGCCCTCACCAC	60.386	20	ATCTCGAGAGTGTCGGAGGA	59.945	20	207	-	-
1010	NNFB_1010	hx_isotig09082	2	p3	(GAA)5	15	406	420	GAGCACTGGGACAAgaGGAC	59.841	20	TCACCTTTAGCCCTTGTTCG	60.241	20	195	-	-
1011	NNFB_1011	hx_isotig09090	1	p2	(CT)7	14	793	806	ACGCTTGGAGAAACAAATGG	60.11	20	CAATTTTGGTTGGTCAGGCT	59.971	20	221	gi|255566058|ref|XP_002524017.1|	transcription regulator, putative [Ricinus communis]
1012	NNFB_1012	hx_isotig09100	1	p2	(CT)7	14	132	145	ACATGCCTATGTccccaaaG	59.813	20	CATCCTCGTCTTCGTGCATA	59.823	20	206	-	-
1013	NNFB_1013	hx_isotig09107	1	p2	(AG)9	18	635	652	GCTCACACCCATCACTCAGA	59.827	20	CTGTCTTcccGTCCACTCTc	59.835	20	236	gi|225456662|ref|XP_002271692.1|	hypothetical protein [Vitis vinifera]
1014	NNFB_1014	hx_isotig09108	1	p2	(TG)6	12	715	726	CTTCCGTTGGCATTGAACTT	60.11	20	GAGaAgGGGTGAGGTGAAAA	59.112	20	227	-	-
1015	NNFB_1015	hx_isotig09122	1	p3	(TCT)5	15	225	239	TTCCGGCTGATTCTTACCAC	60.074	20	GTGAATCGGATGGTCAAGGT	59.786	20	248	-	-
1016	NNFB_1016	hx_isotig09127	1	p5	(TCTTC)5	25	40	64	ccttctcttctcTTCTCTCTtCTCTC	59.164	26	TCCACCAGCCTTTCGtTTAC	60.11	20	141	-	-
1017	NNFB_1017	hx_isotig09185	1	p2	(GA)9	18	70	87	TTGCAAGCAGTTTtGTTCCA	60.415	20	GACAGAGTAGCTGGGCAAGG	60.012	20	256	gi|147805130|emb|CAN64486.1|	hypothetical protein VITISV_035039 [Vitis vinifera]
1018	NNFB_1018	hx_isotig09190	1	p2	(TC)10	20	782	801	ACTCGATCTCGGAAATGACG	60.218	20	GAGCAGGCGAGAAGAGAGaA	59.973	20	104	gi|224063217|ref|XP_002301046.1|	predicted protein [Populus trichocarpa]
1019	NNFB_1019	hx_isotig09202	1	p3	(GAT)7	21	81	101	GGATGCTGGATTTTCAGAGC	59.78	20	CCACGGAGTCTTGCTaaAGG	59.869	20	207	gi|255551827|ref|XP_002516959.1|	conserved hypothetical protein [Ricinus communis]
1020	NNFB_1020	hx_isotig09212	1	p2	(CT)7	14	31	44	tttggactactccatctccatc	58.121	22	AGTTGCTCTGTGCCCTCAGT	60.057	20	266	gi|225464210|ref|XP_002265100.1|	hypothetical protein [Vitis vinifera]
1021	NNFB_1021	hx_isotig09224	1	p3	(GGC)5	15	671	685	GAGTGATTGTGAGGTCGGGT	59.969	20	GACCTAACCAAGGACGACGA	60.111	20	262	gi|225451243|ref|XP_002276425.1|	hypothetical protein [Vitis vinifera]
1022	NNFB_1022	hx_isotig09224	2	c	(TCT)5(TCG)6	33	789	821	GTAGGGATGTGGCAATTTCG	60.331	20	CGACGAAGAAGAAAGCGAAG	60.262	20	278	gi|225451243|ref|XP_002276425.1|	hypothetical protein [Vitis vinifera]
1023	NNFB_1023	hx_isotig09227	1	p3	(GAT)8	24	571	594	CTGGGTTTCTCTTTTGtGGC	59.711	20	tcactccttctggaaatggg	60.042	20	266	gi|225451061|ref|XP_002262723.1|	hypothetical protein [Vitis vinifera]
1024	NNFB_1024	hx_isotig09233	1	p4	(CTCC)5	20	39	58	AGGAAGAGAAGGGGCGTG	60.34	18	AAATCAGGGCAGATCGAATG	60.036	20	163	gi|225440296|ref|XP_002262606.1|	hypothetical protein [Vitis vinifera]
1025	NNFB_1025	hx_isotig09241	2	p2	(TC)7	14	697	710	AACATTTTGCCAGAAAACGG	59.975	20	TTAACGCAGGAAGCAACTGa	59.609	20	159	gi|297744636|emb|CBI37898.3|	unnamed protein product [Vitis vinifera]
1026	NNFB_1026	hx_isotig09245	2	p2	(TG)6	12	744	755	TTGAGCTTATCTGGCTTTCTCC	59.987	22	TCTCGAAAAATGAAAACCCG	60.046	20	274	-	-
1027	NNFB_1027	hx_isotig09254	1	p3	(TTC)5	15	584	598	CTTGTACcGgatGgCTTCAT	59.955	20	AAGTACttTggCGAGAGCGA	60.154	20	190	gi|224105955|ref|XP_002313992.1|	predicted protein [Populus trichocarpa]
1028	NNFB_1028	hx_isotig09260	1	p2	(TC)15	30	773	802	ATCTCCTGCTGCGTTGCTAT	60.007	20	CGAAATCTGTGGAAGGGAAA	60.044	20	121	gi|225424536|ref|XP_002285291.1|	hypothetical protein [Vitis vinifera]
1029	NNFB_1029	hx_isotig09265	1	p3	(AAG)6	18	151	168	ACAGGTCTCGCAGTCCAAGT	59.907	20	GTTGAGCTGCAACCTCATCA	59.992	20	265	gi|225448000|ref|XP_002271027.1|	similar to F-box family protein [Vitis vinifera]
1030	NNFB_1030	hx_isotig09268	1	p2	(CT)7	14	760	773	TTCACTCGTTCCTGGCTCTT	59.989	20	ggGGaaATGATCTGATTCCA	59.685	20	273	gi|296089355|emb|CBI39127.3|	unnamed protein product [Vitis vinifera]
1031	NNFB_1031	hx_isotig09285	1	p2	(CA)8	16	575	590	TCTGTGAAACCACTCCTCCC	60.088	20	ctgacgtggccttttcttgt	60.291	20	258	-	-
1032	NNFB_1032	hx_isotig09293	1	c	(GAA)9gaggggatctggtctggttg(T)12	59	746	804	CACCGTGTACTGCTCTCTGC	59.648	20	CTGACAAACAGTTCTCATTCCG	59.774	22	145	gi|225450685|ref|XP_002283180.1|	hypothetical protein isoform 1 [Vitis vinifera]
1033	NNFB_1033	hx_isotig09317	1	p2	(TC)9	18	125	142	AAAATGGGCTCGAAATCAAA	59.525	20	GCTCCAACTAGCCTCACCAG	60.012	20	265	gi|225446995|ref|XP_002266937.1|	hypothetical protein isoform 2 [Vitis vinifera]
1034	NNFB_1034	hx_isotig09318	1	p3	(TCA)5	15	793	807	TGACGAAGATGATGGGTTCA	60.048	20	gaatccatggacatcgacct	59.744	20	246	gi|225458639|ref|XP_002282817.1|	hypothetical protein [Vitis vinifera]
1035	NNFB_1035	hx_isotig09331	1	p2	(GA)7	14	52	65	GACGGACGAGAGAACGAGAG	60.135	20	TTCGTTaAATTCCTCGGTGG	59.931	20	276	gi|330318596|gb|AEC10965.1|	50S ribosomal protein L29 [Camellia sinensis]
1036	NNFB_1036	hx_isotig09337	1	p3	(TGA)5	15	688	702	TTATGATTGAATGGGCTGGG	60.66	20	AACTCCAACCCAAGCACAAG	60.149	20	247	-	-
1037	NNFB_1037	hx_isotig09369	1	p2	(AG)6	12	158	169	CCTCATACGACTGGGCAACT	60.134	20	gCCATGGACTTTAGGtTGGA	59.933	20	164	gi|225438613|ref|XP_002280917.1|	hypothetical protein [Vitis vinifera]
1038	NNFB_1038	hx_isotig09373	1	p3	(TGG)8	24	193	216	GTGGAAGGCATGAAACCAGT	59.973	20	GGGAGAGAGATGAACCACCA	60.048	20	117	gi|113205290|gb|ABI34329.1|	Integrase core domain containing protein [Solanum demissum]
1039	NNFB_1039	hx_isotig09382	1	p2	(GA)15	30	757	786	gatggatgtggCTGGTTTTT	59.797	20	TTTTGCAGCACCAATAAAAGG	60.116	21	206	gi|224137944|ref|XP_002326479.1|	predicted protein [Populus trichocarpa]
1040	NNFB_1040	hx_isotig09387	1	p3	(GGA)10	30	654	683	CGGTGGAAATCAAAGAGcAT	60.074	20	gttagaactcggccaacgac	59.74	20	252	gi|225435508|ref|XP_002282983.1|	hypothetical protein [Vitis vinifera]
1041	NNFB_1041	hx_isotig09390	1	p3	(CTT)5	15	286	300	TTTCCCCCATGAATTCGTAA	60.124	20	GGAGTGAAAGCGAAGACGAG	60.134	20	248	gi|255573351|ref|XP_002527602.1|	nucleic acid binding protein, putative [Ricinus communis]
1042	NNFB_1042	hx_isotig09410	1	p2	(AG)8	16	185	200	ACAGAGCCAGCGGAGTAGAA	60.156	20	CTCTGAAGGCTCCACTTTCG	60.126	20	168	gi|225452570|ref|XP_002280653.1|	hypothetical protein [Vitis vinifera]
1043	NNFB_1043	hx_isotig09423	1	p4	(AAAG)5	20	118	137	CATAATGGCACACCTTTCCA	59.395	20	AGTAGGTTGCTTGGAGCTGG	59.496	20	154	gi|255543657|ref|XP_002512891.1|	zinc finger protein, putative [Ricinus communis]
1044	NNFB_1044	hx_isotig09426	1	p3	(GTG)5	15	430	444	TGGATGGAGAAAGGAAGGTG	60.042	20	GCAACGCTATTAGCTCGGAC	60.01	20	264	gi|302142003|emb|CBI19206.3|	unnamed protein product [Vitis vinifera]
1045	NNFB_1045	hx_isotig09429	1	p2	(CT)7	14	693	706	ACCTTCGGGTTGATCTTCCT	59.935	20	CAGACCCTCTCCTGCTgTTC	59.986	20	236	gi|225426494|ref|XP_002277461.1|	hypothetical protein [Vitis vinifera]
1046	NNFB_1046	hx_isotig09447	1	p3	(TCC)6	18	36	53	CTCGCCGTCTTGATCTCCT	60.504	19	GAAGAATCGCCACCATGACT	60.081	20	118	gi|225453285|ref|XP_002269069.1|	hypothetical protein [Vitis vinifera]
1047	NNFB_1047	hx_isotig09453	1	p2	(TC)10	20	163	182	ATCGAGGTCAGCAGCAaCTT	60.02	20	CGCTGGTTTAAGGCAAAGAG	60.011	20	153	gi|324388033|gb|ADY38795.1|	serine/threonine protein phosphatase [Coffea arabica]
1048	NNFB_1048	hx_isotig09462	1	p3	(GCT)5	15	219	233	TTGTCCTGTCGGGATAAAGC	60.074	20	GGGACCAGTTTCCTTTGACA	59.943	20	274	gi|225426326|ref|XP_002269278.1|	hypothetical protein [Vitis vinifera]
1049	NNFB_1049	hx_isotig09475	1	p3	(GAA)6	18	535	552	GAGTTGCAGCGGTGGTTATT	60.14	20	TCGAAGACATACTTTGGGGC	60.074	20	222	-	-
1050	NNFB_1050	hx_isotig09496	1	p3	(GCT)5	15	403	417	ATGAACACTCCCTCCAGCAG	60.261	20	GTACCACCAGCATCTGCTCA	59.862	20	138	gi|224088894|ref|XP_002308576.1|	predicted protein [Populus trichocarpa]
1051	NNFB_1051	hx_isotig09515	1	p3	(CTC)7	21	64	84	ttaGGGTTCTCaCTGGAGTCG	59.338	21	ACAAGGGTGTAAGGACTGCG	60.171	20	251	gi|224141571|ref|XP_002324141.1|	predicted protein [Populus trichocarpa]
1052	NNFB_1052	hx_isotig09515	2	p3	(CTA)5	15	413	427	CGCCTCCTCGTCTACTTCAC	60.012	20	AGCAATGACAGAGCAGAGCA	59.887	20	111	gi|224141571|ref|XP_002324141.1|	predicted protein [Populus trichocarpa]
1053	NNFB_1053	hx_isotig09530	1	p2	(CT)9	18	353	370	TACGTCTCCTCCGCATTCTT	59.836	20	GTGGTTGCGAGACCTTCATT	60.119	20	233	gi|296082305|emb|CBI21310.3|	unnamed protein product [Vitis vinifera]
1054	NNFB_1054	hx_isotig09555	1	p3	(TCG)5	15	463	477	GGGCAAGTATGATTCCGAGA	60.036	20	GAAACAGGGAAATCCAAGCA	60.051	20	272	gi|297744196|emb|CBI37166.3|	unnamed protein product [Vitis vinifera]
1055	NNFB_1055	hx_isotig09555	2	p3	(CTT)13	39	635	673	TGCTTGGATTTCCCTGTTTC	60.051	20	AGGTAAACCCGAGGAGCAAT	59.962	20	207	gi|297744196|emb|CBI37166.3|	unnamed protein product [Vitis vinifera]
1056	NNFB_1056	hx_isotig09568	1	p3	(AAG)6	18	100	117	TGCTACGGTGCTGAAAAGTG	60.05	20	AACACGTAcCCACTTGCCTC	60.035	20	147	gi|225463998|ref|XP_002264163.1|	hypothetical protein [Vitis vinifera]
1057	NNFB_1057	hx_isotig09607	1	p3	(CTT)5	15	266	280	TTGAGGAGGATTTGGATTGG	59.864	20	CTTCAGCTTCTCACAACCCC	59.844	20	229	-	-
1058	NNFB_1058	hx_isotig09613	1	p3	(AGA)5	15	31	45	TGGAAGGGAGTATTTCttGAGG	59.588	22	ttCAGCAACTggggatCTCT	59.803	20	226	gi|225423708|ref|XP_002277599.1|	hypothetical protein [Vitis vinifera]
1059	NNFB_1059	hx_isotig09614	1	p2	(CT)7	14	73	86	GgAAAATGGAAGCGGAATTT	60.26	20	CTTCTTGCCCTTCTCCTCCT	59.95	20	234	gi|225453706|ref|XP_002270993.1|	hypothetical protein [Vitis vinifera]
1060	NNFB_1060	hx_isotig09622	1	p3	(AGA)6	18	705	722	TCGAAACCTCCACTTTTTGG	60.081	20	CGATCAGGTACTTCTTCGCC	59.836	20	178	gi|225440918|ref|XP_002282873.1|	hypothetical protein [Vitis vinifera]
1061	NNFB_1061	hx_isotig09625	1	p2	(AC)8	16	88	103	GCCTCAAACACAAAGAAGGC	59.859	20	TGGTTTCCAAACTCCCTCTG	60.081	20	192	gi|296083205|emb|CBI22841.3|	unnamed protein product [Vitis vinifera]
1062	NNFB_1062	hx_isotig09666	1	p2	(GA)9	18	23	40	ggtgccgcagggtttaag	61.574	18	GTTGTTCCATaagcggagga	60.074	20	155	gi|326495882|dbj|BAJ90563.1|	predicted protein [Hordeum vulgare subsp. vulgare]
1063	NNFB_1063	hx_isotig09678	1	p2	(TC)8	16	771	786	ATACAACAATGCTCCAGCCC	59.962	20	GGTTGGAAAGAAGGCAACAG	59.711	20	157	gi|255560509|ref|XP_002521269.1|	conserved hypothetical protein [Ricinus communis]
1064	NNFB_1064	hx_isotig09687	1	p3	(GCA)5	15	50	64	CTGCACAGACACCAACGTCT	59.94	20	TTGATTTCGGATCTTTTGCC	60.016	20	136	-	-
1065	NNFB_1065	hx_isotig09722	1	p4	(AAAT)5	20	244	263	AATGCGGGCCTATCTTTTTC	60.408	20	GCTTGCCTTCCACTTTATGG	59.708	20	227	gi|297741186|emb|CBI31917.3|	unnamed protein product [Vitis vinifera]
1066	NNFB_1066	hx_isotig09732	1	p2	(AG)6	12	412	423	CTGGAGAAGAGTTTGGGCTG	59.982	20	GGGGTcTAAAAGaCACAAGGG	59.85	21	280	-	-
1067	NNFB_1067	hx_isotig09733	1	p2	(GA)7	14	625	638	TtCCCATAACCAGAGCCAAG	60.066	20	ACGCCCGAATAACAACTGAT	59.457	20	182	-	-
1068	NNFB_1068	hx_isotig09738	1	p2	(TC)9	18	112	129	ATCACACAGACCCATCTCCC	59.774	20	ggagaattacggggtgagGt	60.19	20	199	gi|225440974|ref|XP_002277307.1|	hypothetical protein [Vitis vinifera]
1069	NNFB_1069	hx_isotig09757	1	p2	(CT)6	12	784	795	GCGGCACTAGCATTTTCTTC	59.988	20	GCAACTCCAAAGTCCAAACC	59.574	20	275	gi|225462560|ref|XP_002267649.1|	hypothetical protein [Vitis vinifera]
1070	NNFB_1070	hx_isotig09778	1	p2	(GA)6	12	185	196	CAGACGGTCTCCGACTTCTC	59.986	20	AATTGCCCATCTGTAGTCCG	59.955	20	226	gi|297746096|emb|CBI16152.3|	unnamed protein product [Vitis vinifera]
1071	NNFB_1071	hx_isotig09796	1	p3	(CTT)5	15	581	595	GCCGTTTTGTTCCACTGTTT	60.015	20	AACACCGACGAAGATCCAAC	59.973	20	203	gi|225458745|ref|XP_002285053.1|	similar to SLY1 (SLEEPY1) [Vitis vinifera]
1072	NNFB_1072	hx_isotig09803	1	p3	(TGA)5	15	30	44	CCAACTACATCTTCTGCACCA	58.787	21	ATGGtACTGGACCGTTGCTC	59.997	20	133	gi|255563204|ref|XP_002522605.1|	Flavonol synthase/flavanone 3-hydroxylase, putative [Ricinus communis]
1073	NNFB_1073	hx_isotig09854	1	p2	(AG)6	12	552	563	GCCATTGGCAGCTAGAGAGA	60.646	20	gggagcaaagtgctcgaata	60.352	20	254	gi|166203411|gb|ABY84674.1|	fertilization-independent endosperm protein [Nicotiana tabacum]
1074	NNFB_1074	hx_isotig09858	1	p3	(TGA)6	18	414	431	AGCGTATGGAGGAaGAAGCA	59.978	20	CCAACACATTTGATGATCGc	59.931	20	228	gi|225431328|ref|XP_002269957.1|	hypothetical protein [Vitis vinifera]
1075	NNFB_1075	hx_isotig09881	1	p2	(CT)9	18	222	239	TCCTCAACCCAACGATTGAT	60.317	20	GAAGCAAAAAGGAGCAGGAG	59.195	20	267	gi|255564072|ref|XP_002523034.1|	conserved hypothetical protein [Ricinus communis]
1076	NNFB_1076	hx_isotig09889	1	p3	(CTT)5	15	575	589	GGCTTCTTGTTGTAGCGAGC	60.162	20	CAGCTGAGAAGAGGCCAAAG	60.269	20	268	gi|355479559|gb|AES60762.1|	Histone H2B [Medicago truncatula]
1077	NNFB_1077	hx_isotig09905	1	p3	(AGG)6	18	192	209	GGTGGAAGGAGGAGGAGAAG	60.186	20	GACCGTCTCAAGCAGTAGCC	60.02	20	230	-	-
1078	NNFB_1078	hx_isotig09913	1	p3	(CTC)5	15	131	145	TTCGTTCGCTTCCTCAAAAT	59.823	20	TACCATTCAGGTAGGCGGAG	60.088	20	221	gi|225450691|ref|XP_002283241.1|	hypothetical protein [Vitis vinifera]
1079	NNFB_1079	hx_isotig09933	1	p4	(CTCG)5	20	769	788	ATATCTTGGCCGTCTCGATG	60.059	20	AAGAGAACCAGcgTTCTGGA	59.989	20	225	gi|351727855|ref|NP_001236919.1|	uncharacterized protein LOC100500620 [Glycine max]
1080	NNFB_1080	hx_isotig09942	1	p2	(CT)6	12	745	756	TTCACCCAGTTCCAAATTCC	59.767	20	ATTCCGTAAAGCATGTTGGC	59.967	20	199	gi|225437571|ref|XP_002270567.1|	hypothetical protein [Vitis vinifera]
1081	NNFB_1081	hx_isotig09947	1	p2	(TC)6	12	69	80	TCCTCGATTTCTCTGCCAAT	59.773	20	GAGTCCTCAGCATTTGCCtC	59.957	20	254	gi|192911946|gb|ACF06581.1|	translational initiation factor eIF1 [Elaeis guineensis]
1082	NNFB_1082	hx_isotig09949	1	p3	(AAG)7	21	108	128	AATGGCCAGGaaaacAACAG	59.971	20	ctttcttggaggagacgaCg	59.982	20	236	gi|225427087|ref|XP_002275738.1|	hypothetical protein [Vitis vinifera]
1083	NNFB_1083	hx_isotig09949	2	p3	(CGA)8	24	319	342	cGtcgtctcctccaagaaag	59.982	20	CTCTTGTCGGGATGCAAAAT	60.074	20	159	gi|225427087|ref|XP_002275738.1|	hypothetical protein [Vitis vinifera]
1084	NNFB_1084	hx_isotig09950	1	p3	(ATC)5	15	66	80	aggcatctcaattctcgcag	60.504	20	CACGCCAAGTACTGGCaaat	61.08	20	230	gi|225433608|ref|XP_002273954.1|	hypothetical protein [Vitis vinifera]
1085	NNFB_1085	hx_isotig09956	1	p2	(AG)7	14	611	624	CCAAACGAAGAGAAAGCGTC	59.993	20	GGTTTAACGTCCCGcTGTAA	59.996	20	235	gi|255568699|ref|XP_002525321.1|	glycine-rich RNA-binding protein, putative [Ricinus communis]
1086	NNFB_1086	hx_isotig09968	1	p2	(TC)6	12	67	78	ATTCTTCGTCTGCACCGTCT	59.874	20	ACCTTCACATGAgCCAAAGG	60.111	20	256	gi|224125838|ref|XP_002319687.1|	predicted protein [Populus trichocarpa]
1087	NNFB_1087	hx_isotig09968	2	p3	(CCT)6	18	486	503	AGCCACTGAACCCTAACCCT	59.994	20	TTTCCCACTTTCCGACTTTG	60.081	20	184	gi|224125838|ref|XP_002319687.1|	predicted protein [Populus trichocarpa]
1088	NNFB_1088	hx_isotig09976	1	p2	(GA)10	20	370	389	CGGGCTAGCATCTCAAAGTC	59.978	20	TTATTACAGGCCATCCGACG	60.846	20	220	gi|255565587|ref|XP_002523783.1|	Vacuolar protein sorting-associated protein VPS4, putative [Ricinus communis]
1089	NNFB_1089	hx_isotig09986	1	p2	(CT)11	22	60	81	AGGAATGAAAAACACACAATCG	58.997	22	GAGGGAAAACGaAgGGAGTC	60.052	20	274	gi|225463960|ref|XP_002270792.1|	hypothetical protein [Vitis vinifera]
1090	NNFB_1090	hx_isotig10007	1	p2	(CT)7	14	83	96	ACCAAATGAGATCCAAACGC	59.939	20	TTTTTCTGTCGCCCAACTTT	59.724	20	117	gi|253760977|ref|XP_002489033.1|	hypothetical protein SORBIDRAFT_0351s002020 [Sorghum bicolor]
1091	NNFB_1091	hx_isotig10036	1	p3	(AGT)6	18	317	334	CATGCAAGCCtGTTTtCTCA	59.988	20	aaGCTTTTTGACTGGGTTTGTC	59.674	22	141	-	-
1092	NNFB_1092	hx_isotig10042	1	p2	(AG)8	16	757	772	CATGCAaGCCTGTATCCCTT	60.096	20	ATCGAAGAATTTGGACAGCG	60.214	20	128	gi|297833806|ref|XP_002884785.1|	hypothetical protein ARALYDRAFT_478351 [Arabidopsis lyrata subsp. lyrata]
1093	NNFB_1093	hx_isotig10057	1	p3	(GAA)5	15	417	431	TGCAGAGGATAGCAAGCTCA	59.847	20	tgccaatgattcttcactgc	59.805	20	267	gi|225425654|ref|XP_002269342.1|	hypothetical protein [Vitis vinifera]
1094	NNFB_1094	hx_isotig10067	2	p2	(AC)6	12	535	546	GATCCGCTctgcAATGaaat	60.185	20	TGGGTTTCTCTTGTTGACCC	59.943	20	275	gi|225456390|ref|XP_002280389.1|	hypothetical protein [Vitis vinifera]
1095	NNFB_1095	hx_isotig10069	1	p2	(TC)12	24	644	667	CATGTCGTTCAATGGAGGTG	59.96	20	CAGCCTAGACGAtTATCCACG	59.738	21	268	gi|225429714|ref|XP_002281982.1|	hypothetical protein [Vitis vinifera]
1096	NNFB_1096	hx_isotig10081	1	p2	(GA)9	18	762	779	CAAATGTCTGAGCCGTAGCA	60.011	20	ttttCTGTGTCGtTTTATTCTTATTTG	59.171	27	139	-	-
1097	NNFB_1097	hx_isotig10087	1	p2	(TC)6	12	625	636	CAGCGAGTATTGCTTCCACA	60.011	20	ACGATGGGTGCCAAAtaaaa	60.188	20	254	-	-
1098	NNFB_1098	hx_isotig10094	1	p4	(ATTA)5	20	563	582	TTCCGGAGTTTGCTGAAGAT	59.813	20	TCAGACAAGGCAATGTGCTC	59.992	20	225	gi|224082148|ref|XP_002306582.1|	predicted protein [Populus trichocarpa]
1099	NNFB_1099	hx_isotig10106	1	p2	(GA)10	20	571	590	CTTCCTTGGAGTGAGGGGA	60.175	19	TGGAGTTCaAAGGAAGCACTG	60.416	21	198	gi|225469230|ref|XP_002265574.1|	hypothetical protein [Vitis vinifera]
1100	NNFB_1100	hx_isotig10111	1	p3	(TTC)6	18	33	50	CCTTTTTCTTCTTCTTCTCTCCA	58.333	23	CTGCTGGGTATGGTGAAGGT	59.989	20	260	gi|225447781|ref|XP_002265790.1|	hypothetical protein [Vitis vinifera]
1101	NNFB_1101	hx_isotig10117	1	p2	(GT)7	14	710	723	GCCCgTTACTATGACCGATG	60.352	20	CACCATCTAAGGTATCTCACTTGC	59.222	24	219	gi|296087396|emb|CBI33770.3|	unnamed protein product [Vitis vinifera]
1102	NNFB_1102	hx_isotig10136	1	p2	(CT)7	14	681	694	GGGGTCAAAGAAAAGCcTTC	60.053	20	GGCTTAGCAGCAGTAATGGG	59.867	20	213	-	-
1103	NNFB_1103	hx_isotig10149	1	p2	(CT)7	14	754	767	CATCCTCTGGTGGCTTGTTT	60.111	20	AAACGCAAGGTTTCCATTTA	57.314	20	112	gi|296882314|gb|ADH83380.1|	alpha-L-arabinofuranosidase [Medicago truncatula]
1104	NNFB_1104	hx_isotig10164	1	p2	(GA)6	12	763	774	CATCCGATCTCCCTTGTGTT	59.927	20	cgtatccacgacccttcagt	59.989	20	155	gi|225448099|ref|XP_002276733.1|	similar to Pm27 [Vitis vinifera]
1105	NNFB_1105	hx_isotig10203	1	p2	(AG)7	14	551	564	gccattacagaaaaggccaa	60.074	20	ttCCttGtgcATCTCTGGTG	59.831	20	184	gi|255564276|ref|XP_002523135.1|	kinesin heavy chain, putative [Ricinus communis]
1106	NNFB_1106	hx_isotig10254	1	p3	(GAC)5	15	658	672	aTGTAAGCGTGCACtgttcG	59.935	20	TGCaaaatgggAACTTAggg	59.931	20	116	gi|224139040|ref|XP_002322965.1|	predicted protein [Populus trichocarpa]
1107	NNFB_1107	hx_isotig10264	1	p3	(ATC)6	18	247	264	GCCTCCAGTTCTTCAACAGC	59.997	20	CCTCGAGTACGAGCTTCCTG	60.149	20	207	-	-
1108	NNFB_1108	hx_isotig10265	1	p3	(AGG)5	15	34	48	ATTCGTACCAGCTGCACCC	61.083	19	GTCTAGGGCCTTTTGCTCCT	59.848	20	107	gi|255546499|ref|XP_002514309.1|	DNA binding protein, putative [Ricinus communis]
1109	NNFB_1109	hx_isotig10265	2	p3	(CCT)5	15	301	315	TCACCTCATCATCACCCTCA	60.046	20	AGGGAGTGAAAGGGTCTGGT	59.968	20	270	gi|255546499|ref|XP_002514309.1|	DNA binding protein, putative [Ricinus communis]
1110	NNFB_1110	hx_isotig10272	1	p3	(TCG)8	24	354	377	TCACTATCGTCGCTGTCGTC	60.016	20	GAAGCTGGAGGCAGAAGATG	60.096	20	219	gi|225451573|ref|XP_002275110.1|	hypothetical protein [Vitis vinifera]
1111	NNFB_1111	hx_isotig10274	1	p2	(CT)10	20	41	60	CCTAGATCGCAaCCTGACCT	59.308	20	GGTGACGGTGGAGGATAAGA	59.927	20	108	gi|225443754|ref|XP_002265689.1|	hypothetical protein [Vitis vinifera]
1112	NNFB_1112	hx_isotig10279	1	c	(T)11ccttcacaaacctctgtgaagagagccagccatgcaggagtaaaactgttggagttttaagaattgaagtgtaattcataaacatttgtaaaac(CAT)6	123	446	568	ccctggatggttctgcatag	60.474	20	tggatgctcttcaattctacca	59.708	22	272	-	-
1113	NNFB_1113	hx_isotig10290	1	p2	(CT)11	22	275	296	GAATGAGAACTCCCAACGGA	60.05	20	AATCCGCAGGTTGTCTAAGC	59.34	20	268	-	-
1114	NNFB_1114	hx_isotig10303	1	p2	(CT)6	12	461	472	AAAAGAGTtCATTGGGGgCT	59.94	20	AAcagGcGAAAAGaAGGAGA	59.052	20	119	-	-
1115	NNFB_1115	hx_isotig10304	1	p2	(GA)9	18	47	64	TTTTTCTCTTGTCTGTTTCTTGG	57.731	23	TGTCACTAGGCATCATCCCA	60.072	20	229	gi|15241168|ref|NP_197478.1|	tubulin alpha-3/alpha-5 chain [Arabidopsis thaliana]
1116	NNFB_1116	hx_isotig10316	1	c	(TG)6(AG)7	26	514	539	TTGTCTGCAGAAGTGGTTGG	59.873	20	AACACAAACGGGGAAAAACA	60.241	20	197	gi|296081356|emb|CBI16789.3|	unnamed protein product [Vitis vinifera]
1117	NNFB_1117	hx_isotig10319	1	p2	(TC)13	26	286	311	TCATAACCCAAATCCCCAAA	59.988	20	CACAGCAAGTCAGAATCAAACA	58.975	22	194	-	-
1118	NNFB_1118	hx_isotig10329	1	p3	(CAT)5	15	258	272	TTCCCTTGACTTTCCTTCCA	59.641	20	AAGAGTCGGTGGAATGGTTG	59.966	20	279	gi|255553522|ref|XP_002517802.1|	DNA topoisomerase II, putative [Ricinus communis]
1119	NNFB_1119	hx_isotig10334	1	p3	(GAA)8	24	714	737	GGAGAGATGACCCACAGCTC	59.799	20	CgTCGCCaCTGTTCTCTTTC	60.975	20	151	gi|255562381|ref|XP_002522197.1|	2-dehydro-3-deoxyphosphooctonate aldolase, putative [Ricinus communis]
1120	NNFB_1120	hx_isotig10350	1	p2	(GA)9	18	710	727	GAGTTCACATCTGCCCCCTA	60.073	20	ATTTTTCACACACCGCaaCA	60.011	20	229	-	-
1121	NNFB_1121	hx_isotig10356	1	p3	(AGG)5	15	130	144	GACCAACGACGATCTTGGAG	60.656	20	CAACAAAACTGCCCTTCCAT	59.971	20	117	gi|295311704|ref|YP_003587364.1|	ribosomal protein S19 [Cucurbita pepo]
1122	NNFB_1122	hx_isotig10379	1	p3	(TCA)5	15	716	730	TCTGCTTTGACCTACCGCTT	60.015	20	AGCtTCTCGCTGCTCATCTC	60.004	20	162	gi|225470846|ref|XP_002266597.1|	similar to nascent polypeptide associated complex alpha [Vitis vinifera]
1123	NNFB_1123	hx_isotig10396	1	p3	(CAT)5	15	519	533	TTACCTttCACCTTGGCCTG	60.103	20	CATAGGCTGCCAAACTCTCA	59.024	20	114	-	-
1124	NNFB_1124	hx_isotig10398	1	p3	(CTT)5	15	256	270	ATTTAATCGCTGTCGCTGCT	60.01	20	CAAGATCCACGGAGAAGAGC	59.95	20	105	-	-
1125	NNFB_1125	hx_isotig10398	2	p2	(CT)7	14	518	531	TGCTTGTGCTCCTCTTtGTG	60.175	20	TAGAGCCATGCCTGTGAGTG	60.008	20	209	-	-
1126	NNFB_1126	hx_isotig10411	1	p2	(AT)6	12	555	566	AATACATGGGAACAGCCTGC	59.962	20	aGAAGGGGATAAGCAGCCAT	60.06	20	273	gi|255558438|ref|XP_002520244.1|	Transcriptional corepressor SEUSS, putative [Ricinus communis]
1127	NNFB_1127	hx_isotig10456	1	p2	(TC)7	14	159	172	GGAGGAGTAGGGAAAGGCAG	60.204	20	ATTCGATGcCAGGTGAAAAG	60.074	20	237	-	-
1128	NNFB_1128	hx_isotig10458	1	p2	(AG)14	28	294	321	AGACCTGGGAGTTACAGCGA	59.867	20	CATTCCTGCAACCACATCAC	59.967	20	228	gi|330318662|gb|AEC10991.1|	fiber protein fb11 [Camellia sinensis]
1129	NNFB_1129	hx_isotig10465	1	p2	(AG)6	12	187	198	CAGACAGGGGATCTCCAGAA	60.191	20	GCAGTAGCCTGAAACCTTGG	59.875	20	141	gi|297744156|emb|CBI37126.3|	unnamed protein product [Vitis vinifera]
1130	NNFB_1130	hx_isotig10468	1	p3	(TTC)6	18	183	200	AGCAagCTCAGATGATGGGT	59.834	20	GTGGAACCGAAACCAGAAAA	59.948	20	241	gi|296089109|emb|CBI38812.3|	unnamed protein product [Vitis vinifera]
1131	NNFB_1131	hx_isotig10516	1	p3	(GTC)5	15	407	421	TCCATGGCCAGATATGATGA	59.841	20	TCCAATTGAAGAGCCCTTTG	60.184	20	236	-	-
1132	NNFB_1132	hx_isotig10522	1	p3	(GAG)11	33	253	285	GAATCTGCCTCGTCTTCGTC	59.957	20	tTCCCTATCTTGAACGACGG	60.066	20	198	gi|225453529|ref|XP_002278670.1|	hypothetical protein isoform 1 [Vitis vinifera]
1133	NNFB_1133	hx_isotig10522	2	p3	(AGC)6	18	464	481	CCGTCGTTCAAGATAGGGAa	60.066	20	TCCGCCTTACTTGATTTGCT	59.845	20	169	gi|225453529|ref|XP_002278670.1|	hypothetical protein isoform 1 [Vitis vinifera]
1134	NNFB_1134	hx_isotig10522	3	p3	(GGA)5	15	645	659	GCAAATCAAGTAAGGCGGAG	59.845	20	CTTCCTCGAGTACGAGTCGG	60.005	20	217	gi|225453529|ref|XP_002278670.1|	hypothetical protein isoform 1 [Vitis vinifera]
1135	NNFB_1135	hx_isotig10530	1	p3	(TTC)5	15	614	628	TGGGGTTGTTTTCAATGGTT	60.066	20	ACAAGAACCTGTCTCCCCCT	59.968	20	239	gi|225437499|ref|XP_002274788.1|	hypothetical protein [Vitis vinifera]
1136	NNFB_1136	hx_isotig10533	1	p2	(TC)8	16	335	350	GCAAATGAAAGCAACCCATT	59.945	20	aCCgaCGCTAACAATCAACC	60	20	226	gi|225430344|ref|XP_002285269.1|	hypothetical protein isoform 2 [Vitis vinifera]
1137	NNFB_1137	hx_isotig10535	1	p3	(CAG)5	15	497	511	CTGGTGTGATGGTTGGAGTG	59.997	20	ACCCAATACCTGGTGGTTGa	60.088	20	197	gi|255580264|ref|XP_002530962.1|	conserved hypothetical protein [Ricinus communis]
1138	NNFB_1138	hx_isotig10569	1	p2	(AC)6	12	691	702	GGGCGAAATTACGTGAGAGA	60.214	20	ccagctgagctacctgaacc	60.012	20	269	gi|9838492|ref|NP_064104.1|	orf110b [Beta vulgaris subsp. vulgaris]
1139	NNFB_1139	hx_isotig10584	1	p3	(ATT)5	15	709	723	CACCTAGGCACAGCAGATGA	60.008	20	AGATTgGGTCCCCATACCAC	60.832	20	253	gi|296086246|emb|CBI31687.3|	unnamed protein product [Vitis vinifera]
1140	NNFB_1140	hx_isotig10592	1	p2	(CT)7	14	316	329	CCTggggtttAAgTTGTGGA	59.824	20	TTGGGATTTAGACCCAGCAG	60.066	20	249	gi|225447566|ref|XP_002269946.1|	hypothetical protein [Vitis vinifera]
1141	NNFB_1141	hx_isotig10593	1	p2	(GA)6	12	45	56	TCCAGAATGATGCTCTGATACC	59.154	22	TACTAGGGAGTGCCACCAGG	60.126	20	186	-	-
1142	NNFB_1142	hx_isotig10601	1	p2	(GA)10	20	295	314	TTTGATGTTCCCGTGTTTCa	59.941	20	CTGAGCGACCGATGTATTGA	59.823	20	237	gi|225461185|ref|XP_002283144.1|	hypothetical protein [Vitis vinifera]
1143	NNFB_1143	hx_isotig10604	1	p3	(TCT)5	15	296	310	aggatgattcgatgctcacc	60.042	20	gtcagaaaactGCTGAcccG	60.833	20	267	-	-
1144	NNFB_1144	hx_isotig10610	1	p2	(TC)8	16	622	637	GCTTGGAATCGATGGATGTT	59.9	20	TGCCCTCCTCATTTTCAATC	60.014	20	252	gi|307135965|gb|ADN33824.1|	signal recognition particle receptor subunit beta [Cucumis melo subsp. melo]
1145	NNFB_1145	hx_isotig10647	1	p2	(TA)6	12	238	249	TGGCTTCTCTCACAATTCCA	59.369	20	CCTTTCTCAACATCCCCTCA	60.042	20	268	gi|255580425|ref|XP_002531039.1|	ATP binding protein, putative [Ricinus communis]
1146	NNFB_1146	hx_isotig10654	1	p3	(TCT)9	27	347	373	TaaaaTGTGCCGAATAgggg	59.789	20	CTGCTACAGCAGTCCGAACA	60.199	20	262	gi|147864601|emb|CAN81553.1|	hypothetical protein VITISV_028618 [Vitis vinifera]
1147	NNFB_1147	hx_isotig10663	1	p3	(ATC)5	15	346	360	CTCGTTGTCGTGTTGTTGCT	59.946	20	GGCAGTTTCAGAAAGCAAGG	59.993	20	272	gi|297825503|ref|XP_002880634.1|	zinc finger (CCCH-type) family protein [Arabidopsis lyrata subsp. lyrata]
1148	NNFB_1148	hx_isotig10669	1	p3	(AAG)5	15	271	285	AAAGCGGAGAAGAGGCTACC	59.983	20	GATGGTGGGCTTCTTGTTGT	59.973	20	243	gi|225435036|ref|XP_002284281.1|	similar to Histone H2B isoform 2 [Vitis vinifera]
1149	NNFB_1149	hx_isotig10670	1	p3	(AAG)5	15	513	527	AAaTGGGAGGAAAAaGAGGC	59.532	20	TTCTTCTTCTTGCCTCTGCC	59.694	20	234	-	-
1150	NNFB_1150	hx_isotig10670	2	p3	(AAG)6	18	678	695	AAGAAGAAGCAGGTCGTTGG	59.473	20	TTGTTTCTGCCTCTCCTGCT	60.134	20	209	-	-
1151	NNFB_1151	hx_isotig10696	1	p3	(GGT)5	15	530	544	CTGTAGCCCAACAACCACCT	60.028	20	ACGACGCAGAAGAGAAGGAA	60.134	20	246	gi|255584378|ref|XP_002532923.1|	Phytol kinase 1, chloroplast precursor, putative [Ricinus communis]
1152	NNFB_1152	hx_isotig10713	1	p3	(CCA)5	15	130	144	ACGATGATATGTGGCAACGA	59.955	20	AGAAGTGGCTGGGCTGTAGA	60.012	20	219	gi|297737998|emb|CBI27199.3|	unnamed protein product [Vitis vinifera]
1153	NNFB_1153	hx_isotig10731	1	p5	(TTTTG)5	25	499	523	AACCACGAAACAAGTGGAGG	60.005	20	AGTCTGAACTCTGAACGCCG	60.589	20	185	gi|297741833|emb|CBI33146.3|	unnamed protein product [Vitis vinifera]
1154	NNFB_1154	hx_isotig10740	1	p2	(AG)8	16	116	131	AACCAGACCACGAAACCAAG	60.005	20	CCAGCACAAACTGTAGGGGT	60.028	20	151	gi|225461902|ref|XP_002266574.1|	hypothetical protein [Vitis vinifera]
1155	NNFB_1155	hx_isotig10745	1	p2	(AG)10	20	48	67	TGTCTTGTTTTCTTCTTTCTTtGC	59.141	24	TGTTTCGGCTTCCAGAGAGT	59.989	20	171	gi|147843797|emb|CAN79460.1|	hypothetical protein VITISV_022546 [Vitis vinifera]
1156	NNFB_1156	hx_isotig10748	1	p2	(GA)9	18	660	677	TACCGAAGAGGCCAAGAGTG	60.388	20	AGGCGAGATaAAAATGCACC	59.186	20	156	gi|255557343|ref|XP_002519702.1|	conserved hypothetical protein [Ricinus communis]
1157	NNFB_1157	hx_isotig10751	1	c	(AGA)5aggatcgaaagtagac(GAA)5	46	151	196	TCGGAGCTCCAAAAGAAGAA	60.066	20	GCGAGCAGCTGAGAGAAAGT	60.043	20	277	-	-
1158	NNFB_1158	hx_isotig10752	1	p3	(TAT)6	18	221	238	GTAGTGGTGCTGCATGTGCT	59.936	20	TCTCTTCACCCATTGCCTCT	59.803	20	278	gi|302143997|emb|CBI23102.3|	unnamed protein product [Vitis vinifera]
1159	NNFB_1159	hx_isotig10760	1	p3	(CAA)7	21	26	46	GCCTCAACTCATTTGCTGTTC	59.874	21	GTGACACGGCGGTTTCTATT	60	20	194	-	-
1160	NNFB_1160	hx_isotig10769	1	p2	(GA)8	16	74	89	aaGGAGaaaaCaCaaaacaaatGA	59.119	24	GTGCGACAGGATCTTCATCA	59.794	20	269	gi|297736998|emb|CBI26199.3|	unnamed protein product [Vitis vinifera]
1161	NNFB_1161	hx_isotig10776	1	p3	(AAG)5	15	594	608	AAGCAAAGACCcTGACCCTT	60.11	20	tcccaaaaccctaatagccc	60.143	20	261	-	-
1162	NNFB_1162	hx_isotig10778	1	p2	(AG)7	14	208	221	ACCGAGAGAAGGGGAGAGAG	59.945	20	CTCCTTCAACCCAAACCAAA	59.942	20	262	-	-
1163	NNFB_1163	hx_isotig10783	1	p2	(TC)7	14	650	663	CTGTGGCTTTGGCAGTTACA	59.904	20	AAATCCGAGCTGTCAAAGGA	59.813	20	274	gi|224105605|ref|XP_002313869.1|	stress-enhanced protein 1 [Populus trichocarpa]
1164	NNFB_1164	hx_isotig10786	1	p2	(AG)6	12	52	63	GGTTAGGGTTAGGACTTAGGAGC	58.785	23	CCCTGCCTCGCTTACAGTAG	60.03	20	139	gi|225432586|ref|XP_002281350.1|	hypothetical protein [Vitis vinifera]
1165	NNFB_1165	hx_isotig10793	1	p3	(AGA)5	15	47	61	TGGACGAAGAAAGGAAACCA	60.605	20	CCCAGGATCTAGCATTTCCA	60.029	20	124	gi|225448679|ref|XP_002280180.1|	hypothetical protein [Vitis vinifera]
1166	NNFB_1166	hx_isotig10794	1	p2	(AG)10	20	592	611	GACCCACAGTTGTCAATCCC	60.223	20	AATTCAAATCAGATTGCGCC	60.045	20	187	gi|255564466|ref|XP_002523229.1|	cysteine desulfurylase, putative [Ricinus communis]
1167	NNFB_1167	hx_isotig10804	1	p3	(AGA)6	18	555	572	GGATgCGTGgagatcAGAAT	60.042	20	ATAAATTGATCTGGCCGACG	59.923	20	222	-	-
1168	NNFB_1168	hx_isotig10827	1	p3	(GAT)5	15	706	720	TGAAGGGGCtAGATAGGCAA	59.801	20	CagAAACCCATTTCCAGTTCA	59.956	21	140	gi|113205142|gb|AAT40504.2|	Polyprotein, putative [Solanum demissum]
1169	NNFB_1169	hx_isotig10840	1	p2	(TC)6	12	303	314	CGAAAagAGAAATGAAGGCG	59.953	20	CGACATGGTGACTGATTTGC	60.12	20	273	gi|125620188|gb|ABN46986.1|	metallothionein-like protein 3 [Nelumbo nucifera]
1170	NNFB_1170	hx_isotig10849	1	p3	(AAT)5	15	90	104	AGAGAAAAGGGCTTCTTGGC	59.962	20	GATGGTGATGCAACAAGTCG	60.12	20	162	gi|224138952|ref|XP_002326731.1|	predicted protein [Populus trichocarpa]
1171	NNFB_1171	hx_isotig10855	1	p4	(ATAG)8	32	446	477	GCTATCGGCATCATTGGAGt	60.066	20	caccaatgacctctgtcctg	59.097	20	246	gi|224070005|ref|XP_002303100.1|	predicted protein [Populus trichocarpa]
1172	NNFB_1172	hx_isotig10858	1	p2	(GA)7	14	136	149	TCTCCTTTATCCGCCCTCTT	60.166	20	CGCAAATTAGCAGGAGAAGG	59.975	20	234	gi|225429337|ref|XP_002272147.1|	hypothetical protein [Vitis vinifera]
1173	NNFB_1173	hx_isotig10862	1	p3	(GCT)6	18	707	724	TAATCACCTCCGATGAAGCC	60.036	20	CGATCATAACACATCCACCG	59.799	20	168	gi|297742495|emb|CBI34644.3|	unnamed protein product [Vitis vinifera]
1174	NNFB_1174	hx_isotig10878	1	p3	(CAG)5	15	327	341	tGCATTAGTCAAGACGAGCG	60.157	20	TTCTGGAAtTCAGGCGTAcC	60.074	20	240	gi|225429027|ref|XP_002267686.1|	hypothetical protein [Vitis vinifera]
1175	NNFB_1175	hx_isotig10883	1	p5	(TGGGC)5	25	75	99	TACGgAAGGAATCCAATCCA	60.266	20	CAGAGTGGTGCGGTAAAGGT	60.171	20	193	gi|225448495|ref|XP_002272886.1|	hypothetical protein [Vitis vinifera]
1176	NNFB_1176	hx_isotig10903	1	p3	(TCT)5	15	247	261	CGTAATAAAAGCCGCTCTCG	60	20	TTGAATGATTGGATGCCTCA	60.009	20	142	gi|296089718|emb|CBI39537.3|	unnamed protein product [Vitis vinifera]
1177	NNFB_1177	hx_isotig10906	1	p3	(TCC)5	15	415	429	CTTCTCTTCCCACTTCGTCG	59.982	20	CTCTCGctgcCAAttcTAGG	60.11	20	225	gi|225459247|ref|XP_002285762.1|	hypothetical protein [Vitis vinifera]
1178	NNFB_1178	hx_isotig10914	1	p2	(AG)6	12	190	201	TTCAGGATGAAGCATAGCGA	59.523	20	AAATTGTAGAGTGGGGCGAC	59.056	20	198	-	-
1179	NNFB_1179	hx_isotig10916	1	p3	(AGA)5	15	166	180	CCACCCGACCAAACAGATTA	60.745	20	TTGCAATGAGTGCTGGTAGC	60.019	20	170	-	-
1180	NNFB_1180	hx_isotig10927	1	p2	(TC)11	22	717	738	TAGGTGGAGTGGGTGTAGGC	59.989	20	CACCATTGCAAAGACTGACTG	59.35	21	177	gi|224125176|ref|XP_002329912.1|	predicted protein [Populus trichocarpa]
1181	NNFB_1181	hx_isotig10939	1	p3	(GAA)8	24	588	611	gggacgaaaactggaacaaa	59.948	20	ctctcccaccttctttgcac	59.844	20	266	-	-
1182	NNFB_1182	hx_isotig10946	1	p3	(CAT)5	15	725	739	CTCTGTGGCTGCGTCaTAAA	60.011	20	TGGTGGGAAAAGTTCTTTTTGT	59.886	22	267	gi|297738993|emb|CBI28238.3|	unnamed protein product [Vitis vinifera]
1183	NNFB_1183	hx_isotig10961	1	p2	(GA)8	16	35	50	GCACTTAGAAAGAGGTGTAGGAGg	59.851	24	CagGcGAAGCaACACATagA	60.011	20	208	gi|225444916|ref|XP_002279603.1|	hypothetical protein [Vitis vinifera]
1184	NNFB_1184	hx_isotig10983	1	p3	(GTA)5	15	598	612	TCCTTATCCAATTCAACCGC	59.901	20	CTTCGGCCGCTACAAACTAC	59.904	20	279	-	-
1185	NNFB_1185	hx_isotig10995	1	p2	(TC)11	22	596	617	TATCACCACTGGACCCCAAT	60.05	20	AACACAGTTCCTCCCTCCCT	59.968	20	213	gi|225451481|ref|XP_002271098.1|	hypothetical protein [Vitis vinifera]
1186	NNFB_1186	hx_isotig11025	1	p2	(GA)6	12	364	375	cccattaggccatgctaaaa	59.922	20	tgttggttttggttgttGGA	59.834	20	267	-	-
1187	NNFB_1187	hx_isotig11032	1	c	(AAG)6aggatgatgagtttgtagt(TGA)6	55	633	687	TGCTTCACTGCTTGAGGATG	60.136	20	CGAAGAAGGATaaaaccccc	59.772	20	265	gi|224069142|ref|XP_002302910.1|	cc-nbs-lrr resistance protein [Populus trichocarpa]
1188	NNFB_1188	hx_isotig11033	1	p3	(CAT)5	15	621	635	AGGGTGTTCAAAGGAGAGGG	60.48	20	TGTAAGAAGGGCAAAAATCCA	59.573	21	167	gi|225442589|ref|XP_002284408.1|	hypothetical protein [Vitis vinifera]
1189	NNFB_1189	hx_isotig11066	1	p2	(AG)7	14	688	701	GTAGGTCGGAGCTGGGTACA	60.134	20	CTCTTTCCACCTTCGTCTCG	59.982	20	118	gi|255559380|ref|XP_002520710.1|	bsu-protein phosphatase, putative [Ricinus communis]
1190	NNFB_1190	hx_isotig11086	1	p2	(TG)8	16	723	738	GGGAGAGGATTCAGGGACTC	60.012	20	GGTGTGGGAGTGGGAAAATA	59.647	20	195	gi|225429848|ref|XP_002283189.1|	hypothetical protein [Vitis vinifera]
1191	NNFB_1191	hx_isotig11104	1	p3	(ACC)6	18	585	602	CACCACCATAACCACTGCTG	60.025	20	CGAAGATGGGAGGACAAAAA	60.044	20	170	gi|224078196|ref|XP_002305502.1|	predicted protein [Populus trichocarpa]
1192	NNFB_1192	hx_isotig11115	1	p3	(TGA)10	30	290	319	CCTAATTACCTCCGCCATCA	59.916	20	CCGAGACGCTTGGGTATAAG	59.724	20	223	gi|225449989|ref|XP_002273592.1|	hypothetical protein [Vitis vinifera]
1193	NNFB_1193	hx_isotig11120	1	p2	(AG)6	12	108	119	cTCCGCCTCCtttCTTCTCT	60.088	20	ACGACTTGCTCTGACGCTTT	60.201	20	214	gi|296088489|emb|CBI37480.3|	unnamed protein product [Vitis vinifera]
1194	NNFB_1194	hx_isotig11128	1	p3	(GTC)5	15	726	740	TAGCTTTGATTGAAAGGgCG	60.335	20	CGGGAAGAAGTGGAGAGAGA	59.525	20	136	gi|355496335|gb|AES77538.1|	hypothetical protein MTR_7g011850 [Medicago truncatula]
1195	NNFB_1195	hx_isotig11129	1	p2	(CT)7	14	592	605	TCCTACGCCTATGATGACCC	59.917	20	CCCACTCATCATAATTTTCCAA	58.807	22	239	gi|297734316|emb|CBI15563.3|	unnamed protein product [Vitis vinifera]
1196	NNFB_1196	hx_isotig11142	1	p2	(TC)6	12	70	81	CCCGAAGACCATTTTGTTGT	59.83	20	TCGATATTGGGAGAAGTCCG	60.029	20	159	gi|225441391|ref|XP_002278205.1|	hypothetical protein [Vitis vinifera]
1197	NNFB_1197	hx_isotig11168	1	p6	(CTGTGT)5	30	699	728	TCCGATCGTGGAGTCTATCC	60.034	20	ccccTtCtttcaCCTTCaca	60.081	20	195	gi|296087701|emb|CBI34957.3|	unnamed protein product [Vitis vinifera]
1198	NNFB_1198	hx_isotig11196	1	p2	(GA)10	20	719	738	CTGTTCCATTAACGCCAGGT	59.993	20	GAGCGAAAAGATAGCATGGC	59.951	20	100	gi|225452011|ref|XP_002283616.1|	hypothetical protein [Vitis vinifera]
1199	NNFB_1199	hx_isotig11236	1	p2	(TC)7	14	169	182	AGGCCCAATGCAGTGTAAAT	59.457	20	TTACCCAAAACAAAATGCCG	60.701	20	277	-	-
1200	NNFB_1200	hx_isotig11256	1	p2	(AG)6	12	94	105	GCACATGCAACGAAGAAAAA	59.856	20	CGTTTCGTATTGGGTCTGGT	59.853	20	233	-	-
1201	NNFB_1201	hx_isotig11275	1	p3	(AGC)6	18	469	486	TTGGAAAGCCCTAAGGTTGA	59.679	20	tCTCTCAAAAACCAAGGAATCA	58.809	22	277	-	-
1202	NNFB_1202	hx_isotig11278	1	p2	(GA)11	22	654	675	GGGATTAACGGGGTTCAAAT	59.888	20	gatgcatattgccattgtcg	59.921	20	120	gi|296085983|emb|CBI31424.3|	unnamed protein product [Vitis vinifera]
1203	NNFB_1203	hx_isotig11291	1	p2	(TC)6	12	624	635	caggatcaattgcaagagca	59.948	20	TCGTCCACTTCACTGTTCCA	60.285	20	277	gi|28569704|emb|CAD68109.1|	phytochelatin synthase [Solanum tuberosum]
1204	NNFB_1204	hx_isotig11297	1	p3	(TCT)5	15	37	51	TTCGCGAATCGTTTCTTTTT	59.832	20	TGTGCGAGTCAAGGATCAAG	59.984	20	155	gi|157168620|gb|ABV25698.1|	Sal m 1 allergen [Salvia miltiorrhiza]
1205	NNFB_1205	hx_isotig11304	1	p3	(TCC)9	27	690	716	gtTCATAGGCttttgcaGcc	59.851	20	GTTACTGTGTTAGGGCCGGA	59.993	20	251	gi|296087261|emb|CBI33635.3|	unnamed protein product [Vitis vinifera]
1206	NNFB_1206	hx_isotig11325	1	p3	(TCT)12	36	93	128	GTCCTTCCCCACCATCTTCT	60.314	20	CCACCTCAGACCCTCCATTA	59.92	20	173	gi|147860323|emb|CAN83570.1|	hypothetical protein VITISV_041707 [Vitis vinifera]
1207	NNFB_1207	hx_isotig11368	1	p2	(AG)8	16	33	48	TTCTGAGCTTTGAAATACAGGC	58.653	22	CGACGATGTCATGCCAATAC	59.955	20	245	gi|224052982|ref|XP_002297648.1|	predicted protein [Populus trichocarpa]
1208	NNFB_1208	hx_isotig11404	1	p2	(TC)6	12	153	164	TTCTGCTTCCCAGAGCTGTC	60.678	20	AGGGAATGAGGCTGGATTCt	60.037	20	262	gi|302142279|emb|CBI19482.3|	unnamed protein product [Vitis vinifera]
1209	NNFB_1209	hx_isotig11405	1	c	(GAT)5(AAT)5	30	346	375	TCCCAAGACCCCTTATAGCC	60.278	20	gGCAACAGAAGTAAATGGTTGA	59.134	22	248	-	-
1210	NNFB_1210	hx_isotig11422	1	p3	(CTG)5	15	136	150	gtctgAGCGAaCGCATAACA	60.019	20	CGTTAACGACGAGGAGAACC	59.734	20	265	gi|351725897|ref|NP_001238132.1|	uncharacterized protein LOC100306136 [Glycine max]
1211	NNFB_1211	hx_isotig11423	1	p2	(AG)8	16	604	619	TGGTCTCGACAGCATTGAAG	59.984	20	GGTCAATCATcCCACTTGCT	59.934	20	220	gi|255554204|ref|XP_002518142.1|	potassium channel beta, putative [Ricinus communis]
1212	NNFB_1212	hx_isotig11443	1	p2	(TC)6	12	146	157	CCATCTCCACCACAACCTCT	59.962	20	ACAAtttgtccttgatcggc	59.939	20	254	gi|296087190|emb|CBI33564.3|	unnamed protein product [Vitis vinifera]
1213	NNFB_1213	hx_isotig11444	1	p3	(TCT)7	21	555	575	GAGAAGCTCAaaCACAGCCC	59.997	20	TGACCTACCGTCCCTTTGAC	59.966	20	194	gi|255537884|ref|XP_002510007.1|	Receptor protein kinase CLAVATA1 precursor, putative [Ricinus communis]
1214	NNFB_1214	hx_isotig11447	1	p3	(AGA)5	15	37	51	AACAGTTAAATTTCTACTTAATTtCCG	57.07	27	AGATTTGCAACGGATTTCCA	60.448	20	135	gi|225430582|ref|XP_002264384.1|	hypothetical protein [Vitis vinifera]
1215	NNFB_1215	hx_isotig11448	1	p3	(TCT)5	15	266	280	GTCAAAATCGTTGGTGTGCC	61.348	20	CGCAGGTGGAAGAAAAGAAG	59.986	20	167	gi|13623892|dbj|BAB41076.1|	MAR-binding protein [Nicotiana tabacum]
1216	NNFB_1216	hx_isotig11478	1	p4	(TATC)5	20	152	171	tgttatgggttggtgcactg	60.427	20	cccccTTCTcctccTAACAC	59.928	20	238	-	-
1217	NNFB_1217	hx_isotig11485	1	p2	(AG)7	14	443	456	GGTCCTAGGTGAGACCCACA	59.962	20	AGGCAGACAGACCGCTAAAA	60.015	20	278	-	-
1218	NNFB_1218	hx_isotig11513	1	p2	(CT)8	16	152	167	TTTGTTGAGGATGCGATGAG	59.799	20	AGGCCCgaGtTTTCCAGTAT	59.962	20	261	gi|302142712|emb|CBI19915.3|	unnamed protein product [Vitis vinifera]
1219	NNFB_1219	hx_isotig11538	1	p3	(CTT)6	18	625	642	ggggagaaaGTTAggttGcc	59.94	20	gcggaaaaagcagagagaga	59.836	20	207	-	-
1220	NNFB_1220	hx_isotig11542	1	p3	(CAG)5	15	356	370	TCTCGAGCATGAAGAAGGCT	60.24	20	TCGTCAAAAAGATGGTGCTG	59.84	20	115	gi|350538715|ref|NP_001234356.1|	cullin 4 [Solanum lycopersicum]
1221	NNFB_1221	hx_isotig11552	1	p2	(CT)8	16	640	655	TTCATGGATGAGCGTTTCAA	60.197	20	ATATGGTGGGTTCCCTAGCC	60.039	20	223	gi|224121816|ref|XP_002330660.1|	predicted protein [Populus trichocarpa]
1222	NNFB_1222	hx_isotig11558	1	p3	(ACC)5	15	196	210	TtGCTGCCACTTGCAATAAG	60.014	20	GTTGAGGACATGGGTATGGG	60.05	20	168	-	-
1223	NNFB_1223	hx_isotig11563	1	p3	(CAG)6	18	721	738	TGTCAATGGCCACTCTTTCA	60.24	20	attggcaagtggctgagatg	61.208	20	168	-	-
1224	NNFB_1224	hx_isotig11573	1	p2	(GA)7	14	694	707	CTTTTTCTTTGTTGAGCGCC	59.996	20	TTGCCGGGACTACTACGTCT	59.757	20	169	gi|255574857|ref|XP_002528335.1|	Vesicle transport protein SEC20, putative [Ricinus communis]
1225	NNFB_1225	hx_isotig11585	1	p3	(AAG)6	18	219	236	Aggcgaagttttgcaggtta	59.883	20	GCTTTGGCTCATCTTCTGCT	59.723	20	247	gi|225435155|ref|XP_002281741.1|	hypothetical protein [Vitis vinifera]
1226	NNFB_1226	hx_isotig11618	1	p2	(TC)7	14	31	44	CTCTCTCTCaaTCTCtaTCTCTCTCTC	57.093	27	CGCCGTCAGATATCAGTGTG	60.287	20	195	-	-
1227	NNFB_1227	hx_isotig11623	1	p3	(TTG)5	15	324	338	ATTCCAGATGCACCTTGCTC	60.226	20	TGCGCACAGTAATCCAGTGT	60.333	20	147	-	-
1228	NNFB_1228	hx_isotig11635	1	c	(TC)6cctctctgtatggcagaataatgaatctcaagctttctactcgctg(CT)9	76	659	734	CTAGATTAAGGCAGCGGGTG	59.861	20	CCCTGAGAACCAGAAACCAA	60.081	20	217	-	-
1229	NNFB_1229	hx_isotig11705	1	p2	(TG)7	14	406	419	TCTTGGTGTTGGGAAAGCAT	60.495	20	CCTGGTGGTTAAGTTCGAATG	59.48	21	280	-	-
1230	NNFB_1230	hx_isotig11710	1	p2	(GA)7	14	76	89	CCAGAACCAGAGACAGAGCC	59.986	20	AGGGcCTTTCCGTTGTAGAT	59.962	20	114	gi|225434702|ref|XP_002279903.1|	similar to ATP-dependent helicase [Vitis vinifera]
1231	NNFB_1231	hx_isotig11733	1	p2	(AG)6	12	667	678	CAATCGGCCAAGTTGAAGAT	60.074	20	CCTCTCCAACTCCAAACAGC	59.844	20	189	gi|224060915|ref|XP_002300287.1|	predicted protein [Populus trichocarpa]
1232	NNFB_1232	hx_isotig11749	1	p5	(AGAGA)5	25	595	619	CCGAGAATTGGCCTTTGTTA	60.067	20	CCTTGTTATTTCTGTCGCCC	59.569	20	208	gi|225432836|ref|XP_002279818.1|	hypothetical protein [Vitis vinifera]
1233	NNFB_1233	hx_isotig11755	1	p3	(ATC)6	18	124	141	GCATTGTGCCttttCCTGtt	60.118	20	tgTgcccaaccccatATAGT	60.074	20	172	-	-
1234	NNFB_1234	hx_isotig11760	1	p3	(AGA)6	18	698	715	CCAGCTGTGATCCCAAAGTT	60.111	20	TGGATTTCTCTGTAAGTCTCTCAAA	58.642	25	212	gi|992917|gb|AAA75528.1|	acetyl CoA carboxylase [Glycine max]
1235	NNFB_1235	hx_isotig11768	1	p2	(TC)11	22	112	133	CAGACCCTGTGCGCTAATtt	60.27	20	AACCTTGCCTGCCCTTTTAT	59.966	20	184	gi|224104801|ref|XP_002313570.1|	predicted protein [Populus trichocarpa]
1236	NNFB_1236	hx_isotig11791	1	p3	(AAG)5	15	211	225	GAAGAGAGAACCACGCAACC	59.851	20	CAAACTTGTTCTGCATTGCG	60.436	20	207	-	-
1237	NNFB_1237	hx_isotig11855	1	p3	(TCT)7	21	249	269	GCTGTCCCACTCCGTACAAT	59.997	20	GCGTCAAAGCTTGATTCTCC	59.962	20	242	gi|225470384|ref|XP_002269938.1|	hypothetical protein [Vitis vinifera]
1238	NNFB_1238	hx_isotig11875	1	p3	(CTT)6	18	96	113	CCAGAAAACTGCCATCTTGTT	59.228	21	TCGTGTCTTGTCATGTCGGT	60.162	20	175	gi|351734466|ref|NP_001237056.1|	uncharacterized protein LOC100306069 [Glycine max]
1239	NNFB_1239	hx_isotig11886	1	p2	(CT)10	20	153	172	TTTAAGGAGAGAGGCCCCAT	60.032	20	TCCACTCCAGTCTCCAGCtT	59.986	20	149	gi|340343839|gb|AEK31219.1|	cellulose synthase A [Eucalyptus camaldulensis]
1240	NNFB_1240	hx_isotig11908	1	p2	(AG)17	34	242	275	TACAGCACCCCATTTGGTTT	60.227	20	TGCaAcCCAACCTTACaACA	60.004	20	118	-	-
1241	NNFB_1241	hx_isotig11918	1	p3	(CTT)6	18	311	328	TTTGAACTGAGTCGTGTCCG	59.873	20	CTCCAGTCGGTGCCATATTT	59.955	20	189	-	-
1242	NNFB_1242	hx_isotig11975	1	p2	(AT)6	12	207	218	AATTCCAAATTCTGCTCCCC	60.265	20	AGGCCGTAATCGGCTTAAAT	59.956	20	155	gi|224100813|ref|XP_002312024.1|	predicted protein [Populus trichocarpa]
1243	NNFB_1243	hx_isotig12003	1	p3	(GGA)5	15	514	528	CTGATGAATCAGCCAAAGCA	59.948	20	TTCTTCGCTTCAACCAGCTT	60.132	20	257	gi|225436575|ref|XP_002274822.1|	hypothetical protein [Vitis vinifera]
1244	NNFB_1244	hx_isotig12017	1	p2	(AC)9	18	87	104	GCAAACTGAAAGCAATCAAaa	58.084	21	ATCATCCATGcCTTATCCCA	60.118	20	173	-	-
1245	NNFB_1245	hx_isotig12023	1	p2	(TA)6	12	505	516	GCGATGGAGATAGGAGATGC	59.762	20	ATGGCTGGTCTCACTTCACC	60.12	20	207	-	-
1246	NNFB_1246	hx_isotig12025	1	p2	(GA)8	16	554	569	AACTACCAACGGCCTCCTTT	59.998	20	TCTCGTTTTCATCGACCCTC	60.195	20	239	gi|147821641|emb|CAN70431.1|	hypothetical protein VITISV_030910 [Vitis vinifera]
1247	NNFB_1247	hx_isotig12026	1	p3	(GAA)5	15	591	605	GGTCCATTGAATTCGGACTG	60.317	20	GGAAATACCAGCACCCAGAA	59.933	20	200	gi|157313302|gb|ABV32544.1|	alpha-L-arabinofuranosidase protein [Prunus persica]
1248	NNFB_1248	hx_isotig12029	1	p2	(TC)9	18	611	628	TTTTACGAGGTTGCTCTGGG	60.241	20	TGCAATTTCTTGATGCCTTG	59.809	20	273	-	-
1249	NNFB_1249	hx_isotig12032	1	p2	(AG)9	18	655	672	CAATTAGCTGCAGCCATCAA	59.976	20	TTTCTTTAATTTGATGGATTTCTCA	58.323	25	224	gi|255555935|ref|XP_002519003.1|	conserved hypothetical protein [Ricinus communis]
1250	NNFB_1250	hx_isotig12033	2	p2	(GA)11	22	613	634	ATAATGGACCTGAAAGGGGC	60.152	20	TCgTCATTTTGCACCTCATC	59.654	20	207	-	-
1251	NNFB_1251	hx_isotig12055	1	p3	(TTC)6	18	120	137	CCTCCACCTCCGATCTTTCT	60.586	20	AGGGAGGCGAAGATCAAAGT	60.212	20	220	-	-
1252	NNFB_1252	hx_isotig12057	1	p2	(GA)7	14	616	629	ACCCAACTGAGAGTTCCCCT	59.968	20	CAGTCTTCAAAGACACGCGA	60.175	20	272	gi|224104917|ref|XP_002313618.1|	predicted protein [Populus trichocarpa]
1253	NNFB_1253	hx_isotig12066	1	p2	(CT)6	12	254	265	GAGAGCCAAAACCAGTCACC	59.703	20	CAGATCTGGATGGGTTTTGAA	59.918	21	163	-	-
1254	NNFB_1254	hx_isotig12094	1	p3	(AAG)5	15	164	178	TTGGATACACACCGGGAAAT	60.051	20	GTGGAGGATACTGCTGGCAT	60.104	20	237	gi|224128738|ref|XP_002328954.1|	predicted protein [Populus trichocarpa]
1255	NNFB_1255	hx_isotig12099	1	p3	(GGT)5	15	119	133	CGGACTTGTTcTTCTGAGGC	59.989	20	CAGGCTTGGAACAAGCTTTC	59.993	20	274	gi|82791227|gb|ABB90590.1|	acetyl-CoA carboxylase [Aquilegia formosa]
1256	NNFB_1256	hx_isotig12102	1	p3	(CAG)5	15	530	544	GCTGTTGCCATTTCTTCACA	59.847	20	GGAAAGGTTTGTGCTGGGTA	59.971	20	234	-	-
1257	NNFB_1257	hx_isotig12105	1	p4	(ATAC)5	20	476	495	ACCAGCTCTCCGATGATGAC	60.231	20	CGTACCCCAATTaAGCAATGA	59.84	21	277	gi|297742921|emb|CBI35788.3|	unnamed protein product [Vitis vinifera]
1258	NNFB_1258	hx_isotig12114	1	p2	(TC)11	22	656	677	GGTGCCTCCATTTTGAGACT	59.141	20	ATTTTGGCTTCCTGCACAAC	60.118	20	163	gi|147783157|emb|CAN66374.1|	hypothetical protein VITISV_043425 [Vitis vinifera]
1259	NNFB_1259	hx_isotig12117	1	p3	(ATG)6	18	488	505	GCCCAACTGAACAGTGGTTT	60.012	20	tcgcagttcttgcagtgttc	60.183	20	267	gi|255566855|ref|XP_002524411.1|	methionine aminopeptidase, putative [Ricinus communis]
1260	NNFB_1260	hx_isotig12119	1	p3	(GAA)5	15	429	443	TtGTTGAAGATGATGCGAGG	59.799	20	ACCTGAGTgGGAGAGAGCAA	59.986	20	259	gi|297738080|emb|CBI27281.3|	unnamed protein product [Vitis vinifera]
1261	NNFB_1261	hx_isotig12136	1	p3	(TCA)5	15	518	532	ATCAACGTGCCAAAAACACA	60.011	20	AGTGAAGGTGACGAGGGAGA	59.835	20	152	gi|255541346|ref|XP_002511737.1|	conserved hypothetical protein [Ricinus communis]
1262	NNFB_1262	hx_isotig12175	1	p2	(TC)8	16	150	165	TCAGTTCCCAGTCCATGTCA	60.088	20	AAAGTGTTGGATTTGTGCCA	59.024	20	270	gi|255582813|ref|XP_002532180.1|	conserved hypothetical protein [Ricinus communis]
1263	NNFB_1263	hx_isotig12184	1	p3	(AAG)5	15	142	156	GTACAACGGGAACGGAGAGA	60.111	20	CGCTTCGAGAGACAAACCTC	60.134	20	100	gi|255597780|ref|XP_002536854.1|	hypothetical protein RCOM_1789310 [Ricinus communis]
1264	NNFB_1264	hx_isotig12190	1	p3	(CCT)5	15	365	379	AGTTCCTGTTGATGATCGGC	60.081	20	ATGAGAGCCTGGGCTAGTGA	59.973	20	241	gi|225435142|ref|XP_002284629.1|	hypothetical protein [Vitis vinifera]
1265	NNFB_1265	hx_isotig12199	1	p3	(TCA)5	15	167	181	aatgccattccctactgcat	59.415	20	CAAGGCTTCTGCAAAGGTTC	59.993	20	247	gi|313474112|dbj|BAJ40866.1|	bHLH transcriptional factor [Coptis japonica]
1266	NNFB_1266	hx_isotig12212	1	p2	(TA)8	16	217	232	CTCCATTTGGACAGGCAACT	60.111	20	AGGGAGGCTGATCCTTGATT	60.037	20	184	-	-
1267	NNFB_1267	hx_isotig12234	1	p2	(AG)6	12	626	637	AGACATGATGGCCTGAATACG	59.97	21	TGGTATTCCAACCGGTTCTC	59.79	20	244	-	-
1268	NNFB_1268	hx_isotig12243	1	p2	(TA)7	14	389	402	TTTTGAAGGTGCCAACTCCT	59.711	20	CCACACTGAAGCCCTAATGG	60.508	20	280	gi|224154489|ref|XP_002337484.1|	predicted protein [Populus trichocarpa]
1269	NNFB_1269	hx_isotig12248	1	p2	(TC)6	12	604	615	TTCCTTTTGTTGATGCCTCC	60.051	20	GAGCGGTCTGATACGGAGAG	59.973	20	178	-	-
1270	NNFB_1270	hx_isotig12254	1	p2	(TC)9	18	146	163	CTCCCACCTGACAACCAAAC	60.399	20	GTGTCTCTCCTGAGGCCAAG	59.986	20	190	gi|115454761|ref|NP_001050981.1|	Os03g0698500 [Oryza sativa Japonica Group]
1271	NNFB_1271	hx_isotig12261	1	p2	(AG)7	14	688	701	GCCATTTAAGAGTGGGACGA	60.074	20	GGTCGCAGGACTCAATACCT	59.166	20	108	gi|255586586|ref|XP_002533927.1|	protein binding protein, putative [Ricinus communis]
1272	NNFB_1272	hx_isotig12292	1	p2	(TC)6	12	58	69	GCATCCCATCCGTTTTCTAA	59.901	20	GCCGGAATAAAGAAGAAGGG	60.034	20	159	-	-
1273	NNFB_1273	hx_isotig12299	1	p3	(CGT)5	15	198	212	tccctttcttcgctatccct	60.166	20	AACCATTGGAACTCCACCCT	60.607	20	275	gi|297816866|ref|XP_002876316.1|	EMB1624 [Arabidopsis lyrata subsp. lyrata]
1274	NNFB_1274	hx_isotig12306	1	p3	(TCC)5	15	371	385	TCCCCATCATACTCCTGCTC	60.034	20	GAACAAGGAGATGCGGTTGT	60.119	20	185	gi|147854320|emb|CAN83427.1|	hypothetical protein VITISV_009103 [Vitis vinifera]
1275	NNFB_1275	hx_isotig12318	1	p3	(AAG)5	15	315	329	TCAGGGAGGTGAGGATATGG	59.879	20	GCAGATTCTCCAGCTTCCAC	59.957	20	246	-	-
1276	NNFB_1276	hx_isotig12327	1	p2	(CA)6	12	550	561	catctccccgccTACAAATA	59.916	20	tcaagttcacaatgacaccga	60.144	21	229	-	-
1277	NNFB_1277	hx_isotig12331	1	p2	(TC)7	14	110	123	GTTGCGTACATTGGGTTCCT	59.859	20	GGCAGTGTTGGATTTCCAGT	59.973	20	178	-	-
1278	NNFB_1278	hx_isotig12337	1	p3	(TGT)5	15	576	590	TCTCCCCTTCTTGAGGGAGT	60.186	20	CGTCAAACCACTGGAATCCT	59.966	20	273	gi|198400327|gb|ACH87172.1|	zinc finger protein LSD2-like protein [Camellia sinensis]
1279	NNFB_1279	hx_isotig12342	1	p3	(AGA)5	15	668	682	cAAGAGGGAAATCCACTCCA	60.042	20	AATACTGAAACACAATGGCCG	59.875	21	237	gi|225438607|ref|XP_002280782.1|	hypothetical protein [Vitis vinifera]
1280	NNFB_1280	hx_isotig12368	1	p2	(GA)7	14	563	576	ATTCTTGTTGCCTGTCCTCG	60.255	20	CATGACCAGCCaacTACCAG	59.161	20	235	-	-
1281	NNFB_1281	hx_isotig12381	1	p2	(GT)9	18	591	608	ATACTGTGGTGGAAGGccaG	59.989	20	GCACCTTGACAACTATGCCA	59.722	20	249	-	-
1282	NNFB_1282	hx_isotig12384	1	p2	(TC)8	16	184	199	cTCGTGTTGCTGATCTtCCA	59.984	20	AATTCGTATACACCGGGCTG	59.845	20	225	gi|302142420|emb|CBI19623.3|	unnamed protein product [Vitis vinifera]
1283	NNFB_1283	hx_isotig12388	1	p2	(AG)10	20	95	114	ATCATTGAACTTGCGACGTG	59.722	20	ACGAAACCGAGTTTTGCATC	60.118	20	280	gi|302141752|emb|CBI18955.3|	unnamed protein product [Vitis vinifera]
1284	NNFB_1284	hx_isotig12393	1	p2	(CT)8	16	509	524	GACAAAACCAtcAACCAGGG	60.21	20	AGAGAGAAGGGGCTGGAGAG	60.088	20	248	-	-
1285	NNFB_1285	hx_isotig12400	1	p2	(AG)9	18	65	82	aactagggtttcagggtggc	60.361	20	tttggagcacccattctctt	59.67	20	204	-	-
1286	NNFB_1286	hx_isotig12406	1	p3	(AAG)10	30	375	404	TCAGATCGGAgaTGTTtCCA	59.166	20	agtagctccggtggtagggt	60.016	20	185	-	-
1287	NNFB_1287	hx_isotig12414	1	p3	(CAT)7	21	629	649	TGTCTGTCTCATCGTCCCAG	59.82	20	TCCATTACAGAGGAGCCCAT	59.508	20	229	gi|267631890|gb|ACY78680.1|	calcium-dependent protein kinase 1 [Panax ginseng]
1288	NNFB_1288	hx_isotig12415	1	p3	(CAC)5	15	164	178	TGACTAGGCAGGGGAGATCA	60.758	20	CATGCATCATGGAATGGAAG	59.883	20	274	-	-
1289	NNFB_1289	hx_isotig12415	2	p3	(TTC)5	15	668	682	AGCGCCAACAATCTCACTCT	60.02	20	TCTGCACTTGGTGTTAGAGAAAA	59.074	23	159	-	-
1290	NNFB_1290	hx_isotig12418	1	p2	(CT)8	16	136	151	TCGCATTCAAATGCAGTGTT	60.265	20	CCtTCTCTCTGTGcCTGTCC	59.986	20	183	-	-
1291	NNFB_1291	hx_isotig12457	1	p2	(CT)8	16	514	529	CAACAAAGCAAGAACGACGA	60.027	20	CTACCAGCAAGGCAGAAACC	59.875	20	276	-	-
1292	NNFB_1292	hx_isotig12457	2	p2	(TC)8	16	688	703	TCGACCGAATCTGGTACTCC	60.073	20	cgggggAGTGAGAGAAGAAC	61.16	20	276	gi|224073606|ref|XP_002304119.1|	predicted protein [Populus trichocarpa]
1293	NNFB_1293	hx_isotig12487	1	p3	(GAA)6	18	114	131	ATACGGCTCAGTCGTTGGTC	60.142	20	gCTGTGACAGTTCCAAGCAA	60.032	20	143	gi|332322201|emb|CCA66222.1|	hypothetical protein [Beta vulgaris subsp. vulgaris]
1294	NNFB_1294	hx_isotig12519	1	p2	(TC)11	22	213	234	CCAGCACATATTGCCACAAC	59.995	20	GCTTCTGGAACGCTGAAAAC	60	20	189	gi|297739876|emb|CBI30058.3|	unnamed protein product [Vitis vinifera]
1295	NNFB_1295	hx_isotig12533	1	p2	(TA)6	12	209	220	ctgcagatttgaggaaagcc	59.955	20	TTTTAAGCATACGGATCGGG	59.922	20	276	-	-
1296	NNFB_1296	hx_isotig12534	1	p3	(ATT)5	15	608	622	TATTTCAACGGCGAAAGAGG	60.202	20	TGAATCCAACGCACACATCT	60.12	20	221	gi|225457646|ref|XP_002275328.1|	hypothetical protein [Vitis vinifera]
1297	NNFB_1297	hx_isotig12551	1	p2	(GA)9	18	664	681	CGGATGTGCCACTAGGAGAT	60.096	20	TCGTTCGATAACTTCATCACTCA	59.761	23	271	-	-
1298	NNFB_1298	hx_isotig12576	1	p2	(TC)14	28	409	436	TGAAGAAGTTGGGCATAGGG	60.066	20	ATATCGACCCACCACCAAAA	60.051	20	221	gi|255569357|ref|XP_002525646.1|	Epidermis-specific secreted glycoprotein EP1 precursor, putative [Ricinus communis]
1299	NNFB_1299	hx_isotig12617	1	p2	(CT)8	16	25	40	GCTGCGTTTGATTCTGCAC	60.565	19	TTCTCCAttCCCTATGGACG	59.887	20	261	-	-
1300	NNFB_1300	hx_isotig12617	2	p2	(TC)7	14	495	508	GCTagttgcttgggctaacg	60.039	20	CCAATGctccTTACGGTGTT	59.993	20	247	-	-
1301	NNFB_1301	hx_isotig12654	1	p3	(AGA)9	27	564	590	TGTCGATGGAGGGATAGAGG	60.027	20	GATTCTCAAAACCCTGGCAA	60.051	20	205	gi|355479512|gb|AES60715.1|	hypothetical protein MTR_1g063980 [Medicago truncatula]
1302	NNFB_1302	hx_isotig12662	1	p3	(TCT)8	24	246	269	ACATGGCTTCCCAACAGAAC	59.973	20	AAAGGGCATCTTTTACCCGT	59.835	20	190	gi|297741532|emb|CBI32664.3|	unnamed protein product [Vitis vinifera]
1303	NNFB_1303	hx_isotig12665	1	p3	(ACC)5	15	273	287	ctcccTGAACGAcccaaaTA	59.926	20	CTTCTTCCAAAGCgGAGATG	59.948	20	196	gi|225453382|ref|XP_002273241.1|	hypothetical protein [Vitis vinifera]
1304	NNFB_1304	hx_isotig12669	1	p2	(GA)7	14	199	212	GGCTCGTCTCTGAAAGTGCT	59.751	20	GTTGAGCGAAAGCCGTCTAC	60.022	20	275	-	-
1305	NNFB_1305	hx_isotig12681	1	p2	(AT)9	18	92	109	GGCAAAACTGGAGAGAAGGG	61.123	20	GCACTGCTCGGAACTTCTTC	60.142	20	271	gi|225454300|ref|XP_002275491.1|	hypothetical protein [Vitis vinifera]
1306	NNFB_1306	hx_isotig12738	1	p3	(TGG)5	15	87	101	tccgacgtgaaatcActatca	59.138	21	gaaaaaccaaaaccgttgga	59.817	20	137	-	-
1307	NNFB_1307	hx_isotig12756	1	p3	(CAC)5	15	607	621	TGAGATCCATCGCATGGTAA	60.033	20	CATGGTGGAGGAGTGTCCTT	59.962	20	177	gi|296082299|emb|CBI21304.3|	unnamed protein product [Vitis vinifera]
1308	NNFB_1308	hx_isotig12785	1	p2	(CT)9	18	612	629	CCTGGAAACCTGGTTCGTAA	59.964	20	GGCAGCTGTGTCTGTGTGAT	59.905	20	131	-	-
1309	NNFB_1309	hx_isotig12788	1	p3	(TCA)5	15	641	655	TAGGTTTCGGATGGGTCTTG	59.926	20	TGGATGATGGTTTCCTTTCA	58.897	20	191	-	-
1310	NNFB_1310	hx_isotig12821	1	p3	(TGC)5	15	188	202	gaccaccGGTTGTTCTCTGT	60.009	20	CTCCCCAATCAGCTGTGAAT	60.073	20	210	gi|225443144|ref|XP_002263356.1|	hypothetical protein [Vitis vinifera]
1311	NNFB_1311	hx_isotig12835	1	p3	(AGA)5	15	483	497	AAACACCAACCATTTCCCAA	60.066	20	ATCAtTTCCTTTcGCCTGTG	60.074	20	197	-	-
1312	NNFB_1312	hx_isotig12836	1	p2	(CT)9	18	200	217	CCAATCTCTCTCCCATGGTT	58.94	20	TAGGCCAGCCTCATTCTTGT	59.836	20	188	-	-
1313	NNFB_1313	hx_isotig12851	1	p3	(GAA)5	15	363	377	AAAGGTTTGCACATGAAAaTGA	59.496	22	GCCAGAATGCATTGGTCTCT	60.226	20	158	-	-
1314	NNFB_1314	hx_isotig12865	1	p3	(AAG)6	18	219	236	TCCAACTTGACCAATGTTTCC	59.822	21	CGAgaTTGCGTGCTCAATaA	59.976	20	230	gi|114217397|dbj|BAF31234.1|	beta-D-galactosidase [Persea americana]
1315	NNFB_1315	hx_isotig12872	1	p2	(TC)6	12	601	612	TATCGCAGAGAACACGAACG	60.011	20	TCCGCTGCATAATCTTACCC	60.06	20	205	-	-
1316	NNFB_1316	hx_isotig12925	1	p2	(CT)6	12	77	88	TTGTCGTCTCGTCGTCAGTC	60.03	20	TCTCTCCTGTCTCCGTCGTT	59.986	20	137	-	-
1317	NNFB_1317	hx_isotig12950	1	p2	(AC)8	16	124	139	TATCACGAAGACCCCTTCCA	60.452	20	ctcattGGACATGGTTGGTG	59.806	20	136	-	-
1318	NNFB_1318	hx_isotig12967	1	p3	(CTT)7	21	97	117	TTCTAAAACAGGGGCTGCAC	60.249	20	atttcagaagagaagggggc	59.651	20	248	-	-
1319	NNFB_1319	hx_isotig12981	1	c	(CAG)8(CAA)6	42	226	267	tcaacaccctcgttctctcc	60.238	20	AAGTCTGAAAGCCaAAGCCA	59.993	20	148	gi|296089292|emb|CBI39064.3|	unnamed protein product [Vitis vinifera]
1320	NNFB_1320	hx_isotig13011	1	p3	(TCT)5	15	249	263	GTTGAAGGTCCCTTGGGTTT	60.204	20	GATTTGcAGGGGTGGTTAGA	59.933	20	239	-	-
1321	NNFB_1321	hx_isotig13024	1	p3	(TGG)6	18	262	279	ACCGGTGGTGGTGAGTAAAC	59.745	20	TCAGCGTCGCAATGTAAGTC	60.019	20	265	gi|326492275|dbj|BAK01921.1|	predicted protein [Hordeum vulgare subsp. vulgare]
1322	NNFB_1322	hx_isotig13039	1	p2	(AC)7	14	252	265	ATACACACACTCTTCGGCCC	59.997	20	AGTGTGTTCCACCCAGGAAG	60.002	20	251	-	-
1323	NNFB_1323	hx_isotig13052	1	p2	(TA)6	12	200	211	TTACTGCACGAGTGGCTGAC	60.056	20	TCTTACCCTGCTTGTCCCAG	60.246	20	228	-	-
1324	NNFB_1324	hx_isotig13057	1	p3	(TGT)5	15	317	331	AGTTGGAGAGTGGTTGTGGG	60.002	20	AACGAAGAGGAGCTCACCAA	59.989	20	132	gi|147838572|emb|CAN74312.1|	hypothetical protein VITISV_037520 [Vitis vinifera]
1325	NNFB_1325	hx_isotig13068	1	p3	(GTG)5	15	431	445	TTGGGCCTGTACTCCGATAG	60.088	20	tggtgacggtggtagTGGTA	59.873	20	231	gi|297740954|emb|CBI31266.3|	unnamed protein product [Vitis vinifera]
1326	NNFB_1326	hx_isotig13074	1	p3	(GCA)5	15	351	365	CGTATGCATTTCGCTTCGTA	59.864	20	TCTATGGAAAGCCTGATGCC	60.177	20	235	-	-
1327	NNFB_1327	hx_isotig13129	1	p2	(TC)7	14	645	658	CGGAGTCACTTTTAGACGGC	59.875	20	TGAGAAAATTGAAAGTCCCCA	59.532	21	185	gi|225458772|ref|XP_002285122.1|	hypothetical protein [Vitis vinifera]
1328	NNFB_1328	hx_isotig13135	1	p4	(TTTA)5	20	504	523	ACcGgAGACGATtGAaCAGT	59.579	20	TCAGATTCAGTCCACCCCTT	59.505	20	155	gi|225436156|ref|XP_002263183.1|	hypothetical protein [Vitis vinifera]
1329	NNFB_1329	hx_isotig13159	1	p3	(CTT)7	21	412	432	CCcAAAATTGACCATTCACC	60.029	20	CCAGATCATAACCCGAGGaA	59.887	20	280	-	-
1330	NNFB_1330	hx_isotig13176	1	p2	(CT)11	22	631	652	CGATAGCGCTCCAGATCTTC	60.081	20	AAGGAATCTCCTCCCAAAGC	59.651	20	189	gi|225456094|ref|XP_002281306.1|	hypothetical protein [Vitis vinifera]
1331	NNFB_1331	hx_isotig13180	1	p2	(TC)8	16	547	562	ATCCACTTTGGTCTCATGCC	59.934	20	ACCGTTGACACCAACAGTCA	60.047	20	232	gi|225461279|ref|XP_002284299.1|	hypothetical protein [Vitis vinifera]
1332	NNFB_1332	hx_isotig13187	1	p2	(CT)6	12	657	668	TGGTGCATTGCCGTATCTAA	60.096	20	aGGAAAGCACGAAAACTTGC	59.499	20	275	gi|147771141|emb|CAN74183.1|	hypothetical protein VITISV_034261 [Vitis vinifera]
1333	NNFB_1333	hx_isotig13192	1	p3	(GAA)12	36	541	576	TGCTCTTTCTCATGTCGTCG	60.136	20	TGCTGctACTGCtTcCTTCA	59.888	20	239	-	-
1334	NNFB_1334	hx_isotig13193	1	p3	(CAG)5	15	404	418	TTCAGGTTTCCAACAATTTGC	59.967	21	TGATTTAGAAAGGCAAGGGG	59.155	20	270	-	-
1335	NNFB_1335	hx_isotig13198	1	p4	(AATA)5	20	106	125	AGCGAGCGCTATAtcACCAT	59.858	20	GGCATCTGCAGAAAAAGAGG	59.955	20	204	-	-
1336	NNFB_1336	hx_isotig13209	1	p2	(TC)7	14	570	583	TCAATCCTCGAATCCGAAAC	60.014	20	AACAGAGAAGAGGGCGAACA	59.989	20	180	gi|298205053|emb|CBI38349.3|	unnamed protein product [Vitis vinifera]
1337	NNFB_1337	hx_isotig13212	1	c	(TC)6cctctctctcgctctctccttctccttt(TTC)6	58	77	134	TTCAAACAGtACCTGAGCGG	58.923	20	CTGGTTCAGCAtcCAGAGGT	60.261	20	171	-	-
1338	NNFB_1338	hx_isotig13215	1	p2	(GA)6	12	543	554	AAaGCGAAGcAGGTTCAAAa	59.996	20	CGGtagGGGCAAACTTGTAA	59.99	20	226	-	-
1339	NNFB_1339	hx_isotig13275	1	p3	(GCT)5	15	573	587	GATCGACCgAAgACACGAAT	60.081	20	aagcgtcaagtaggATCGGA	59.836	20	215	gi|147843022|emb|CAN83311.1|	hypothetical protein VITISV_031606 [Vitis vinifera]
1340	NNFB_1340	hx_isotig13307	1	p3	(AGC)5	15	183	197	CAAAAACAAAGCAAAATGCAA	58.893	21	CCATCTGGTTCTGGTTCTGG	60.501	20	189	gi|225458649|ref|XP_002282833.1|	hypothetical protein [Vitis vinifera]
1341	NNFB_1341	hx_isotig13310	1	p4	(CTTT)5	20	141	160	AATTCCCCCACTATTTTCGC	60.15	20	ACCACTATCCCTCCCACTCC	60.194	20	163	gi|297738663|emb|CBI27908.3|	unnamed protein product [Vitis vinifera]
1342	NNFB_1342	hx_isotig13322	1	c	(ATA)5aaaagggaatgcataatcatgccggaggaga(TGG)5	61	61	121	CTTTCCACCCCCTGAAAGAT	60.298	20	GAGGCGTAGATGATGGTGGT	59.957	20	144	-	-
1343	NNFB_1343	hx_isotig13337	1	p3	(TTC)7	21	36	56	TTCTGTTTCTCTGTTCCCCTTC	59.729	22	AAGTAGAGATCCAGACGCGG	59.454	20	248	-	-
1344	NNFB_1344	hx_isotig13337	2	p3	(TAC)7	21	315	335	CGACCATCCTCGCTCTAAAa	60.344	20	AGGGAGTAGCCCATTGGATT	59.789	20	172	-	-
1345	NNFB_1345	hx_isotig13372	1	c	(AG)8aatttgttgtt(TTG)5	42	597	638	GAAGCACCGATCCATGAGTT	60.081	20	CTTCTCCCATTGCCTTCTTG	59.807	20	250	gi|224110640|ref|XP_002315588.1|	predicted protein [Populus trichocarpa]
1346	NNFB_1346	hx_isotig13388	1	p3	(GTA)5	15	402	416	TCCAACCATTTCTTGCCAAC	60.874	20	TgggTCTCActtttgAGCCT	59.844	20	165	-	-
1347	NNFB_1347	hx_isotig13393	1	p2	(TG)6	12	612	623	AAAAGGCCAAAAATGCCTCT	60.075	20	TCAAgaCCCCAGCTACATCA	59.241	20	188	-	-
1348	NNFB_1348	hx_isotig13398	1	p2	(AG)9	18	533	550	CGGATAGGAAGGTCAGCAAA	60.206	20	CCTCGACTACCCACCAAAGA	60.103	20	216	gi|147802490|emb|CAN75156.1|	hypothetical protein VITISV_042643 [Vitis vinifera]
1349	NNFB_1349	hx_isotig13412	1	p2	(TC)9	18	584	601	GTTTCAGACGACGGTTTGGT	60.012	20	ATAAGCGTAAtTTTTcAGTGCAT	57.188	23	172	-	-
1350	NNFB_1350	hx_isotig13425	2	p3	(CAA)6	18	506	523	CACCCTCGTCTACTCCCGTA	60.126	20	aGAGGagttggAgttggggt	59.968	20	167	-	-
1351	NNFB_1351	hx_isotig13436	1	p2	(AG)13	26	392	417	ATGCAGACCACCTTTTCGTC	60.119	20	TCGTTCCAGGACTCTGCTTT	59.989	20	152	gi|68685649|gb|AAY99339.1|	pol-polyprotein [Silene latifolia]
1352	NNFB_1352	hx_isotig13463	1	c	(TCT)5tcaactacaattctttgttggtcgtcgtggtt(TC)6	59	604	662	TTAGACATCCCCGAATCAGC	60.036	20	GAGGTTGATCATTCTTTATCGGA	59.455	23	146	gi|225425863|ref|XP_002266185.1|	hypothetical protein [Vitis vinifera]
1353	NNFB_1353	hx_isotig13485	1	p2	(TC)11	22	289	310	TTtCTGCTCATTGCCATTTG	59.809	20	CTGCTGTGGATGTCTGGCTA	60.008	20	254	-	-
1354	NNFB_1354	hx_isotig13498	1	p4	(CTTT)5	20	30	49	tcaaaatgggaaccgtaagtt	58.479	21	TTCTGGCAAAGCAAGGAGTT	59.993	20	255	-	-
1355	NNFB_1355	hx_isotig13511	1	p3	(CCA)8	24	319	342	AGGGAATGGGATTTACTGGG	60.011	20	CACAGACGACCCaAgCACTA	59.897	20	271	gi|296081368|emb|CBI16801.3|	unnamed protein product [Vitis vinifera]
1356	NNFB_1356	hx_isotig13513	1	p3	(AAG)5	15	566	580	TTtCGATTAGGGCGAAAATG	60.033	20	CCTTCACCGGTTTCTCACTC	59.697	20	241	-	-
1357	NNFB_1357	hx_isotig13527	1	p3	(CTG)10	30	342	371	cccgaaaaccctactgACAA	59.964	20	AAGCTTTAGACGAGCCTCCC	59.983	20	212	-	-
1358	NNFB_1358	hx_isotig13538	1	p2	(GA)12	24	563	586	AGGAGAGGGAGGTGGAgaaa	60.186	20	ATTTCCTCACATTGGCCATC	59.756	20	164	-	-
1359	NNFB_1359	hx_isotig13548	1	p2	(AG)9	18	482	499	CAGGGTGTGATGTggatcag	59.954	20	CGCTTGCTTGTAGGTGTGTG	60.507	20	258	-	-
1360	NNFB_1360	hx_isotig13625	1	p3	(AGA)7	21	331	351	gttcccttggatcttctccc	59.874	20	gtgtgccacccatttcttct	59.973	20	262	-	-
1361	NNFB_1361	hx_isotig13639	1	p3	(GGA)5	15	351	365	GGTATTGGTGGTGCTAGCGT	60.022	20	TGAATCTCGAACTcCCCAAC	60.05	20	229	gi|224085051|ref|XP_002307471.1|	predicted protein [Populus trichocarpa]
1362	NNFB_1362	hx_isotig13647	1	p3	(AAG)8	24	222	245	ACCCAAAGAAACGACGACTG	60.149	20	GTGATGAGGAGGGTGAAGGA	60.048	20	217	-	-
1363	NNFB_1363	hx_isotig13688	1	p2	(TG)8	16	557	572	agcaaggccaaagatgaaga	59.955	20	GATCACAgctgaaaccaagc	58.444	20	255	gi|331236894|ref|XP_003331105.1|	ubiquitin [Puccinia graminis f. sp. tritici CRL 75-36-700-3]
1364	NNFB_1364	hx_isotig13689	1	p2	(TC)7	14	603	616	ACCTTTCTCTCGGTGCTGAA	59.989	20	GCACCGTAAAGCAACAAcct	60.176	20	155	-	-
1365	NNFB_1365	hx_isotig13722	1	p2	(AG)6	12	492	503	atcacagggtttgcttcgag	60.255	20	CACCATCAAGCAAGCGTAAA	59.872	20	137	-	-
1366	NNFB_1366	hx_isotig13735	1	p2	(AG)10	20	125	144	CCGCCCACTAAAGAGTCAAA	60.241	20	GTAGTTGACGCAGGGGGATA	59.955	20	275	gi|5764049|emb|CAB53347.1|	alpha-1,3-mannosyl-glycoprotein beta-1,2-N-acetylglucosaminyltransferase [Nicotiana tabacum]
1367	NNFB_1367	hx_isotig13748	2	p3	(CTT)6	18	582	599	TCGGCCAGAAAACTAAATGG	60.067	20	TTGCTTTTCTGCCTTGAACA	59.585	20	179	-	-
1368	NNFB_1368	hx_isotig13761	1	p4	(GAGC)5	20	94	113	tgatggcctgcacgtataaa	60.096	20	CgaCACAACTCTTTCAGGCA	60.025	20	210	-	-
1369	NNFB_1369	hx_isotig13762	1	p3	(TCG)6	18	580	597	CCATAGCTGACGGGCTAGAG	59.993	20	TGTGTATGTGTGGGGGTCTG	60.285	20	268	-	-
1370	NNFB_1370	hx_isotig13775	1	p3	(CTT)5	15	266	280	GCCAAGAGCTTCGAGAGAGA	59.973	20	AGCGGCAATCCATAACAAAG	60.096	20	244	-	-
1371	NNFB_1371	hx_isotig13778	1	c	(GAA)9(GAG)5	42	337	378	GCAGTGACACAAGGAATCCA	59.682	20	gtacaaaccggaactgtggg	60.269	20	244	gi|147768825|emb|CAN69265.1|	hypothetical protein VITISV_040483 [Vitis vinifera]
1372	NNFB_1372	hx_isotig13784	1	p3	(GAT)6	18	616	633	TCAAGCACCACAGAAGATGC	59.992	20	CACACTGCACGGAAACTCTG	60.5	20	279	-	-
1373	NNFB_1373	hx_isotig13791	1	p3	(GAA)5	15	581	595	GCTCCTAAATGACCCACCAA	59.933	20	TGTTCTTCAACCACCACTGC	59.726	20	147	gi|147789894|emb|CAN76132.1|	hypothetical protein VITISV_022809 [Vitis vinifera]
1374	NNFB_1374	hx_isotig13803	1	p2	(CT)6	12	642	653	GGTTACTGCTCGTGGTGGTT	60.035	20	AGACAAACTTCCGGTGGAAC	59.04	20	123	gi|147765313|emb|CAN66945.1|	hypothetical protein VITISV_020092 [Vitis vinifera]
1375	NNFB_1375	hx_isotig13804	1	p2	(CT)8	16	331	346	taccgtgccttcatcctctc	60.218	20	atgaagagccctgtcaccag	60.261	20	220	gi|355498300|gb|AES79503.1|	hypothetical protein MTR_7g068190 [Medicago truncatula]
1376	NNFB_1376	hx_isotig13841	1	p2	(TC)6	12	182	193	CCCTTCTGAAAGATGCAGGA	60.331	20	ATGAGCAAGCACACAACTGG	59.905	20	255	gi|225455832|ref|XP_002275136.1|	hypothetical protein [Vitis vinifera]
1377	NNFB_1377	hx_isotig13872	1	p2	(AG)8	16	609	624	AAGATTCTTTTGCCCGGAAT	59.909	20	CAACAAATCCAAAGCAAGCC	60.617	20	173	-	-
1378	NNFB_1378	hx_isotig13878	1	c	(TGA)6gccacctttaaatgaaa(ATG)5	50	393	442	CACAAAATGAAGGTGGGGAT	59.647	20	CTTGCttTTTGTCCGTGTCA	59.881	20	161	-	-
1379	NNFB_1379	hx_isotig13889	1	p3	(ATG)5	15	293	307	ggcactggtgaaccttcaat	59.973	20	TCAACTCCTCCATCCAGGTC	60.048	20	280	gi|147822139|emb|CAN77045.1|	hypothetical protein VITISV_035256 [Vitis vinifera]
1380	NNFB_1380	hx_isotig13925	1	p2	(GA)7	14	492	505	TCAATTCCCAATTCTTTGGC	59.878	20	GtTTGCCATCACCCGTAACT	59.859	20	190	-	-
1381	NNFB_1381	hx_isotig13933	1	p3	(TGG)6	18	475	492	CTTCTGGAGCTTGGACTTGG	59.982	20	CCCAAGGGACACTAGCAAGA	60.246	20	182	-	-
1382	NNFB_1382	hx_isotig13946	1	p2	(TC)12	24	546	569	CCTTCTTCAGCTTCCGTGAC	59.989	20	CGAAACGAGGATCTTTTCCA	60.184	20	164	gi|255577841|ref|XP_002529794.1|	hypothetical protein RCOM_0251410 [Ricinus communis]
1383	NNFB_1383	hx_isotig13967	1	p3	(TGG)5	15	557	571	TCGGATgacgggaactaaag	60.066	20	agaaaggaaaaCGCCGAAAT	60.075	20	192	-	-
1384	NNFB_1384	hx_isotig13970	1	p3	(ACG)7	21	253	273	CCAAGGGTTTCGGTAGTCAA	59.964	20	GTCAAGAAAGGCAGCCAAAG	59.993	20	268	gi|242032417|ref|XP_002463603.1|	hypothetical protein SORBIDRAFT_01g002760 [Sorghum bicolor]
1385	NNFB_1385	hx_isotig13971	1	p3	(AGA)6	18	467	484	AGCAGCAGCAGAAGAAGACC	59.898	20	gGTTGAACTTGCgTCCAtTT	59.978	20	233	gi|224059090|ref|XP_002299710.1|	predicted protein [Populus trichocarpa]
1386	NNFB_1386	hx_isotig13977	1	p2	(AG)6	12	575	586	AGGTCGACACTGAGAAGGGA	59.835	20	CGAAGGGGTTAGGACTAGGG	59.949	20	131	-	-
1387	NNFB_1387	hx_isotig14060	1	p3	(TTC)5	15	201	215	TCTCTTCCCCAAGAATGGTG	60.042	20	CGTGGAGGTTGTTGATGATG	59.96	20	173	-	-
1388	NNFB_1388	hx_isotig14084	1	p3	(CAT)9	27	460	486	CCTCATCATCATCATTCCCC	60.096	20	ACAGTCGGACCCTGAAAATG	59.966	20	146	gi|225436349|ref|XP_002269322.1|	hypothetical protein [Vitis vinifera]
1389	NNFB_1389	hx_isotig14087	1	p2	(TC)8	16	97	112	caattcatgtcatttaatcaccaa	58.785	24	AAAcaagaaggtggctctcg	59.473	20	125	gi|225424760|ref|XP_002266599.1|	hypothetical protein [Vitis vinifera]
1390	NNFB_1390	hx_isotig14129	1	p3	(GGA)5	15	286	300	ACATGTTGCAAGTGAGCCTG	59.905	20	CCAGCAGCTGTAGTCCCTTC	60.012	20	244	-	-
1391	NNFB_1391	hx_isotig14139	1	p2	(AG)7	14	508	521	CACAGTACCACAAGCCATGC	60.183	20	TGGTTGTAACCGTGTCTTCTc	57.715	21	222	gi|255582882|ref|XP_002532213.1|	Vacuolar protein, putative [Ricinus communis]
1392	NNFB_1392	hx_isotig14157	1	p2	(AG)8	16	554	569	ATTCCCGGTGTCAGCATAAG	59.955	20	cccAACCAAGCCCACTATaA	59.817	20	272	-	-
1393	NNFB_1393	hx_isotig14166	1	p2	(GA)14	28	87	114	TCAGAGtGGACAAGCCAATG	59.831	20	AAAgcgggggtCAAGTCTaT	59.962	20	278	gi|225464505|ref|XP_002272128.1|	hypothetical protein [Vitis vinifera]
1394	NNFB_1394	hx_isotig14183	1	p2	(AG)8	16	233	248	TGGTCCGGTAATTCAGTTCC	59.79	20	GTCGCTTGCAAACATGAAGA	59.995	20	270	gi|225453378|ref|XP_002271102.1|	hypothetical protein [Vitis vinifera]
1395	NNFB_1395	hx_isotig14216	1	p3	(TTG)6	18	381	398	TCACCAAGGTCTCCTCTCGT	59.835	20	GCCCAAAACCaaGATCAGaa	60.051	20	232	-	-
1396	NNFB_1396	hx_isotig14221	1	p3	(GAA)6	18	188	205	CCCATAGTGTTCTGCTGCAA	59.864	20	CGAGttCCAATCATCCCAGT	59.927	20	199	gi|89179406|gb|ABD63142.1|	Retrotransposon gag protein [Asparagus officinalis]
1397	NNFB_1397	hx_isotig14229	1	p2	(TC)6	12	437	448	ttttccttttctgccaggag	59.424	20	AGCTCCCATTCTCTCTGCAA	60.096	20	255	-	-
1398	NNFB_1398	hx_isotig14256	1	p2	(GA)10	20	285	304	cctctctcacggtacgaagc	60.012	20	GGGTCTGATACCGCAGACAT	59.957	20	277	-	-
1399	NNFB_1399	hx_isotig14317	1	p3	(CCA)5	15	288	302	TTGAGAAACCCCTTGTTTGG	59.942	20	attcaggaccagtgggagtG	59.962	20	270	-	-
1400	NNFB_1400	hx_isotig14329	1	p2	(CT)10	20	200	219	CGGGATGAGAGAAAGAGACG	59.943	20	GAGCCACAAATCGAGAGGAc	59.81	20	279	gi|225425196|ref|XP_002266098.1|	hypothetical protein [Vitis vinifera]
1401	NNFB_1401	hx_isotig14340	1	p3	(CTG)6	18	613	630	CCCCCAAGTCCATAATTCCT	60.011	20	TGCTCAAGGGTTTTCTTTCTTC	59.871	22	263	-	-
1402	NNFB_1402	hx_isotig14370	1	p3	(CTT)15	45	520	564	AGGCTTGCTACTTGCCCTTT	60.393	20	TGCAGTATAGCCACGCAAAA	60.412	20	186	-	-
1403	NNFB_1403	hx_isotig14403	1	p2	(AG)7	14	135	148	ACACAGTTGCACTGGTGGAG	59.782	20	TTCTCCGTAGGAGTGGCAAT	59.694	20	244	-	-
1404	NNFB_1404	hx_isotig14404	1	p3	(AGA)5	15	117	131	TCCTtCGCGTTTCTCTTGTT	59.993	20	CATTCTTCTCGAGGACGAGC	60.096	20	190	gi|224059498|ref|XP_002299876.1|	predicted protein [Populus trichocarpa]
1405	NNFB_1405	hx_isotig14405	1	p2	(AG)6	12	504	515	AGCAGAGGGAAGGGATTCAT	60.037	20	tcgttttaattcgacctcgc	60.209	20	244	-	-
1406	NNFB_1406	hx_isotig14421	1	p2	(GT)6	12	639	650	GTGCTTCTCCATGCTTCCTC	59.957	20	CTGCTAaggtgtgaccTCCC	59.721	20	231	-	-
1407	NNFB_1407	hx_isotig14436	1	p3	(ATC)6	18	496	513	CCAGCAAGATGGTGATGATg	60.072	20	TCTCCGCCATGATGTTCATA	60.033	20	143	gi|296085640|emb|CBI29439.3|	unnamed protein product [Vitis vinifera]
1408	NNFB_1408	hx_isotig14478	1	p2	(AG)6	12	587	598	AaTGGGTTCTAGGGCTTCGT	59.962	20	GTCTTCCTTCTCCCTTCGCT	59.957	20	106	-	-
1409	NNFB_1409	hx_isotig14505	1	p3	(TCT)11	33	447	479	TGGGGGCAGTTTAGTCTTTG	60.103	20	GGTCACGAACAGaGAGGAGC	59.993	20	215	-	-
1410	NNFB_1410	hx_isotig14507	1	c	(AG)7attgcttaatcaattattttatacttttaatattacagagagagagggagagtgaaaactgaatacacagacgagggg(GA)6	104	187	290	GAGGAAAGCAGAAAGCtgga	59.694	20	GACAGCGAGAAAGGGTTTTG	59.853	20	272	gi|297734072|emb|CBI15319.3|	unnamed protein product [Vitis vinifera]
1411	NNFB_1411	hx_isotig14517	1	p2	(GA)6	12	124	135	ggtttcaccgttcaccattc	60.218	20	CGAGGGTCTAGGTGCTGTTC	59.867	20	129	-	-
1412	NNFB_1412	hx_isotig14531	1	p3	(TCA)6	18	185	202	TCCAATCAGAACAAAAGCACA	59.307	21	AATAGTGAACTCCGGCGAGA	59.836	20	216	-	-
1413	NNFB_1413	hx_isotig14550	1	p2	(TC)6	12	596	607	TCCGTTATCTGTAGGTGCCC	59.955	20	GACAGGACATTCACCGGAGT	59.969	20	218	gi|313184298|emb|CBL94163.1|	putative RNA-directed DNA polymerase (Reverse transcriptase) [Malus x domestica]
1414	NNFB_1414	hx_isotig14551	1	p3	(CCG)5	15	385	399	TTGCTACAACCAACATCGGA	60.111	20	TGATCgtggTGATGATGATG	58.811	20	267	gi|255571031|ref|XP_002526466.1|	conserved hypothetical protein [Ricinus communis]
1415	NNFB_1415	hx_isotig14551	2	p3	(ATC)6	18	585	602	GCAGCAACAACAGGAAGAGG	60.975	20	gaaaagcaaaaaGATGCAGaaa	58.676	22	249	gi|255571031|ref|XP_002526466.1|	conserved hypothetical protein [Ricinus communis]
1416	NNFB_1416	hx_isotig14554	1	c	(AG)10cacacctttcttatcagcatcgacttgtta(T)10	60	501	560	AAGAGGCAGGTCCTCAAGGT	60.252	20	TGGAAGAGAGAAATGGCGAG	60.474	20	276	gi|225447310|ref|XP_002280056.1|	hypothetical protein [Vitis vinifera]
1417	NNFB_1417	hx_isotig14574	1	p2	(AG)6	12	167	178	CCTaaaCaaaTccccAAcGa	59.795	20	cggtttttAagcaaTCcgag	59.715	20	125	gi|339777231|gb|AEK05512.1|	MYB transcription factor [Dimocarpus longan]
1418	NNFB_1418	hx_isotig14594	1	p3	(AGA)5	15	260	274	CCATCGTCCAGAAAACCCTA	59.926	20	ACTGGTATCTTGTccggtcg	59.989	20	271	gi|16903142|gb|AAL30425.1|AF435088_1	beta-1,3-glucanase [Prunus persica]
1419	NNFB_1419	hx_isotig14602	1	p2	(AG)6	12	213	224	ATTCAACAAAGCAAATGCCC	59.945	20	AGCGGTTCGTAAACCAGTTG	60.168	20	275	-	-
1420	NNFB_1420	hx_isotig14605	1	p3	(TCT)6	18	336	353	GGCCATTTCAGGTACTCCAA	59.933	20	AGTTCGACAAAGCCGAAGAA	59.993	20	280	gi|297842803|ref|XP_002889283.1|	ribosomal protein S15 family protein [Arabidopsis lyrata subsp. lyrata]
1421	NNFB_1421	hx_isotig14607	1	p3	(GTA)5	15	57	71	GACGAAACGAAGAAAATGGG	59.546	20	CGGCTATAAGATCGCAGAGG	59.96	20	220	gi|297735138|emb|CBI17500.3|	unnamed protein product [Vitis vinifera]
1422	NNFB_1422	hx_isotig14631	1	p2	(CT)6	12	513	524	aGCTACCAgcaGTGTCACCA	59.493	20	GCGGTTTTCGAATTTCACAT	59.945	20	149	-	-
1423	NNFB_1423	hx_isotig14645	1	p3	(CGA)5	15	340	354	CACTTCCTTTCTTCGGCAaC	59.853	20	TAGGGTTCTGGTTTCATGGG	59.784	20	238	-	-
1424	NNFB_1424	hx_isotig14675	1	p2	(TC)6	12	515	526	TTtGAGAAGGGAGGAGGGTT	60.045	20	GCAGTAAGGGGCAGTAGCAG	60.037	20	170	gi|255581728|ref|XP_002531666.1|	conserved hypothetical protein [Ricinus communis]
1425	NNFB_1425	hx_isotig14693	1	p2	(TC)7	14	621	634	AGAAATCGCCATTATCGTCG	60.06	20	CCGGTGAAGGAGAGAGAAGA	59.525	20	111	gi|255538898|ref|XP_002510514.1|	5'-3' exoribonuclease, putative [Ricinus communis]
1426	NNFB_1426	hx_isotig14698	1	p3	(AGA)5	15	607	621	GACTGAGGCCTCTTCCTGTG	59.986	20	GAAAATGGCAGCAAAGGTGT	60.118	20	150	gi|225460065|ref|XP_002271557.1|	hypothetical protein [Vitis vinifera]
1427	NNFB_1427	hx_isotig14768	1	p2	(GA)7	14	547	560	AAAGAGAGGCAGTCTTGGCA	60.134	20	acattcccactttccaccaa	60.21	20	263	gi|224098535|ref|XP_002334548.1|	predicted protein [Populus trichocarpa]
1428	NNFB_1428	hx_isotig14770	1	p3	(GCA)5	15	514	528	CATCAATCATTGCCAAGTCG	60.073	20	GGAAGGATTGCTGGTTGGTA	59.933	20	251	gi|225463870|ref|XP_002268712.1|	hypothetical protein [Vitis vinifera]
1429	NNFB_1429	hx_isotig14778	1	p3	(AGC)5	15	44	58	CCGGGTTGAGAAAGAGAGAA	59.401	20	CTGGCCTGAACTTTGAAGGA	60.366	20	174	gi|125560671|gb|EAZ06119.1|	hypothetical protein OsI_28356 [Oryza sativa Indica Group]
1430	NNFB_1430	hx_isotig14808	1	p2	(AG)6	12	520	531	CggAAGCATTGGAACCTCTA	60.206	20	TCCTCTTcccAGCTCGtttA	59.948	20	201	gi|225435395|ref|XP_002285368.1|	hypothetical protein [Vitis vinifera]
1431	NNFB_1431	hx_isotig14812	1	p3	(TCC)7	21	493	513	gactgcgaataccgcaaaat	60.103	20	ATAAGCGTGGTGGGATGAAG	59.955	20	203	gi|296082369|emb|CBI21374.3|	unnamed protein product [Vitis vinifera]
1432	NNFB_1432	hx_isotig14817	1	p3	(ACT)6	18	601	618	AGAGGAGGAGGCCAAGAAAG	59.95	20	GGAAAAATGGTGAGCCAGAT	58.984	20	275	gi|355495267|gb|AES76470.1|	RING finger protein [Medicago truncatula]
1433	NNFB_1433	hx_isotig14819	1	p2	(AC)11	22	54	75	AGGACCATGCatttggctac	59.962	20	CCTTCAAATTCACACCCACC	60.21	20	238	-	-
1434	NNFB_1434	hx_isotig14831	1	p3	(CAG)5	15	208	222	TACTGCAATGGCGTCTGTTC	59.871	20	GGGTCGAGATCTCCAACGTA	60.073	20	138	gi|297742519|emb|CBI34668.3|	unnamed protein product [Vitis vinifera]
1435	NNFB_1435	hx_isotig14846	1	p4	(TCCA)6	24	517	540	CAGCTATCGCTGGTTTGTCA	60.011	20	cctaaagcatcattgggcat	59.923	20	154	-	-
1436	NNFB_1436	hx_isotig14852	1	p2	(AG)7	14	496	509	ATGGTAAGTGACCCTGCGAG	60.134	20	aAAAATCAGCACGGGAGATG	60.074	20	236	gi|297800592|ref|XP_002868180.1|	hypothetical protein ARALYDRAFT_915207 [Arabidopsis lyrata subsp. lyrata]
1437	NNFB_1437	hx_isotig14875	1	p3	(CTT)6	18	147	164	GCTGAATCATCCAACCCATT	59.756	20	catcccattagctgacctcc	59.508	20	173	-	-
1438	NNFB_1438	hx_isotig14880	1	p3	(GGA)5	15	590	604	AAAAaCGAGGGAGTGCATTG	60.11	20	CACACACACcCAcCTGAAGA	60.627	20	231	-	-
1439	NNFB_1439	hx_isotig14881	1	p2	(AG)7	14	481	494	CTACAAAGATCGCATCCCGT	60.096	20	gacggaggggaattatccat	59.981	20	248	-	-
1440	NNFB_1440	hx_isotig14886	1	p3	(GAA)6	18	196	213	ACAGACTTCGGTGATCCCAC	59.969	20	GAACTCGACCCAAAATTCCA	59.91	20	244	gi|147768448|emb|CAN78327.1|	hypothetical protein VITISV_034970 [Vitis vinifera]
1441	NNFB_1441	hx_isotig14904	1	p2	(CT)7	14	307	320	CAGTATTCCGAGCCACacaa	59.716	20	caatctCccacAGtcccaCT	59.962	20	243	-	-
1442	NNFB_1442	hx_isotig14905	1	p2	(GA)7	14	289	302	AAAGAGAATCCCACGCACAC	60.119	20	AAACACCAGACATGGCATCA	59.967	20	152	-	-
1443	NNFB_1443	hx_isotig14910	1	p3	(GAT)5	15	454	468	TTTAATCCTGTCCCTGGTGC	59.933	20	CTAAGGCCAAAACACCCAAA	59.968	20	146	-	-
1444	NNFB_1444	hx_isotig14936	1	p3	(TCT)5	15	201	215	TTTAGTGGGGGCATAGTTGC	59.96	20	CCCAATGGATATCCTAACCCA	60.749	21	263	-	-
1445	NNFB_1445	hx_isotig14937	1	p2	(AG)6	12	613	624	ACTCCAAGaaacctGTGCgt	59.769	20	gccgatgtctttgatcgagt	60.226	20	109	gi|147821641|emb|CAN70431.1|	hypothetical protein VITISV_030910 [Vitis vinifera]
1446	NNFB_1446	hx_isotig14947	1	p2	(CT)6	12	138	149	GCAGCGATATGGAGGGTAAG	59.691	20	AGGAGaaaCgtgggttgatg	59.966	20	210	gi|296081787|emb|CBI20792.3|	unnamed protein product [Vitis vinifera]
1447	NNFB_1447	hx_isotig14976	1	p3	(GAA)5	15	543	557	CGGGCTGAGTTTCATCATTT	60.074	20	GTAAGCTCGCTCATGGCTTC	60.125	20	154	gi|224054220|ref|XP_002298151.1|	predicted protein [Populus trichocarpa]
1448	NNFB_1448	hx_isotig14985	1	p2	(CT)11	22	41	62	TATTTATTCCTCCCCGGCTC	60.24	20	CTGCCTGTCCGAATCTAAGG	59.83	20	269	gi|225468476|ref|XP_002266132.1|	hypothetical protein [Vitis vinifera]
1449	NNFB_1449	hx_isotig14995	1	p2	(TC)7	14	265	278	GTGGTGGGTGAttccTATGC	60.203	20	TGTGAACCCCAACATTTTGAT	60.081	21	152	-	-
1450	NNFB_1450	hx_isotig15012	1	p3	(GAT)6	18	212	229	CCAGAGACACTTCAATCCCAA	60.096	21	TCCCCTTTGCAATCGTTCTA	60.576	20	268	gi|302141745|emb|CBI18948.3|	unnamed protein product [Vitis vinifera]
1451	NNFB_1451	hx_isotig15027	1	p2	(CT)13	26	574	599	GGCATCTTGTCACAATGGAA	59.502	20	CCAGAGTGGAGAACAGGAGG	59.828	20	111	gi|225426438|ref|XP_002270348.1|	hypothetical protein [Vitis vinifera]
1452	NNFB_1452	hx_isotig15031	1	p4	(AATG)6	24	504	527	CCAAAAACCCAGATGAGGAA	59.903	20	CCAGATGGAttTACCGGAGA	59.887	20	164	gi|225440900|ref|XP_002282752.1|	hypothetical protein [Vitis vinifera]
1453	NNFB_1453	hx_isotig15034	1	p2	(TC)7	14	364	377	TGGgACAAGTAGGTCTTGTGTT	58.625	22	TCAACATCAAGAAGCACCGA	60.39	20	189	gi|255548898|ref|XP_002515505.1|	clathrin assembly protein, putative [Ricinus communis]
1454	NNFB_1454	hx_isotig15089	1	p2	(GA)9	18	593	610	TCATCACGCAGGGTATCGTA	60.096	20	ggcAGCTGATTTGTGATTTCT	59.33	21	221	gi|225459431|ref|XP_002285824.1|	hypothetical protein [Vitis vinifera]
1455	NNFB_1455	hx_isotig15143	1	p2	(TC)8	16	534	549	AAGAAGCGGAGTAGGGAAGG	59.842	20	TTAAAAGGCTGCAGCGAAGT	60.152	20	267	gi|255559895|ref|XP_002520966.1|	RNA binding protein, putative [Ricinus communis]
1456	NNFB_1456	hx_isotig15149	1	p2	(GA)7	14	576	589	tgatatcggccctcgtattc	59.885	20	actgcatcctccatttcacc	59.934	20	133	gi|225452940|ref|XP_002284198.1|	hypothetical protein isoform 2 [Vitis vinifera]
1457	NNFB_1457	hx_isotig15162	1	p3	(AGT)5	15	564	578	CAGGGTCAGACTGTGCAAGA	60.022	20	GGGAAGAAATGGCTAATCGG	60.764	20	219	-	-
1458	NNFB_1458	hx_isotig15176	1	p2	(CT)8	16	538	553	CGGACTAGGGTTAGGGCTTC	60.089	20	gCGCACATTAGAAAGAtccC	59.674	20	196	gi|224125544|ref|XP_002319612.1|	predicted protein [Populus trichocarpa]
1459	NNFB_1459	hx_isotig15188	1	p3	(AAC)5	15	112	126	ctgcagattccaaCTTCTCAA	58.09	21	TGCCTTGTCGTTCTTCTCCT	59.989	20	152	gi|255541530|ref|XP_002511829.1|	conserved hypothetical protein [Ricinus communis]
1460	NNFB_1460	hx_isotig15212	1	p2	(GA)6	12	239	250	GCAACAGCACCCTTGAGAAT	60.263	20	ATGCACCAGGTCACACAAAA	60.008	20	264	gi|224125176|ref|XP_002329912.1|	predicted protein [Populus trichocarpa]
1461	NNFB_1461	hx_isotig15220	1	p2	(CT)8	16	316	331	ggcactatccctcaagttgc	59.7	20	TTTGCATGAATGAGCAAAGC	59.96	20	263	gi|297738713|emb|CBI27958.3|	unnamed protein product [Vitis vinifera]
1462	NNFB_1462	hx_isotig15245	1	p2	(GA)8	16	569	584	TGGAGATTGATCCCTTGGAG	60.003	20	ACTCGCACAGTCTCTCGCTT	60.352	20	122	-	-
1463	NNFB_1463	hx_isotig15253	1	p2	(GA)8	16	88	103	TGATTTATCAAtACTGGGCCAAC	60.089	23	GATGGTTTTCAGGTGGCTGT	59.973	20	268	gi|147768962|emb|CAN73624.1|	hypothetical protein VITISV_042460 [Vitis vinifera]
1464	NNFB_1464	hx_isotig15283	1	p2	(GA)7	14	463	476	GCCAAAAAGCCAAAAACAAA	60.089	20	acatcctaccccctACACCC	59.935	20	230	gi|242054715|ref|XP_002456503.1|	hypothetical protein SORBIDRAFT_03g037490 [Sorghum bicolor]
1465	NNFB_1465	hx_isotig15305	1	p2	(AG)6	12	406	417	GGCAATGCAGATGTAGGACA	59.679	20	ATGTCTTCAATGGCCTCTGG	60.073	20	203	-	-
1466	NNFB_1466	hx_isotig15350	1	p2	(AG)7	14	570	583	ATGCCCATTATGTGCTTTCC	59.791	20	GGCTTAAAGGAAGTCCCACC	59.94	20	231	-	-
1467	NNFB_1467	hx_isotig15357	1	p2	(GA)6	12	29	40	gggtataagttttGCCTAGCTAGTTT	58.914	26	GTCTGCAGTAAGGGCTGCtT	59.644	20	129	gi|224124114|ref|XP_002330108.1|	ABC transporter family protein [Populus trichocarpa]
1468	NNFB_1468	hx_isotig15399	1	p4	(TGTC)5	20	303	322	TCTTTTTCCCATGAGCCAAC	60.051	20	AACAGGTCATTTGCTTTGCC	60.118	20	238	gi|225433542|ref|XP_002266789.1|	hypothetical protein [Vitis vinifera]
1469	NNFB_1469	hx_isotig15400	1	p3	(CTT)5	15	256	270	GTTCGAACCCAGAAGCAGAG	59.989	20	AGGAGAGAGGGAGGAAGCAG	60.088	20	121	-	-
1470	NNFB_1470	hx_isotig15403	1	p3	(AGA)5	15	38	52	GGAGGAGAGGTGCAACAGAG	59.986	20	CAGGTTGAAAAACATCCGGT	59.83	20	156	-	-
1471	NNFB_1471	hx_isotig15415	1	p3	(AGA)6	18	310	327	CATTTCCCTTTTtAACGCCA	59.937	20	CGACATCGCAAAGAAGTCAA	59.988	20	261	gi|297744751|emb|CBI38013.3|	unnamed protein product [Vitis vinifera]
1472	NNFB_1472	hx_isotig15434	1	p2	(GA)6	12	573	584	CCTAAATTCCGAGGGCTTTC	60.034	20	AAACCCCAGACCCAGAGAGT	59.968	20	223	gi|225457869|ref|XP_002279229.1|	hypothetical protein [Vitis vinifera]
1473	NNFB_1473	hx_isotig15445	1	p2	(TC)7	14	358	371	ACACTCgAAcGCTTCATCCT	59.874	20	TCACaGCATCGTCCTGAAAG	59.984	20	270	-	-
1474	NNFB_1474	hx_isotig15455	1	p3	(TCA)6	18	461	478	GTATCAGGCCCTCTCGGTTT	60.464	20	atcaaagccaatgacaagcc	60.081	20	221	gi|225424627|ref|XP_002285484.1|	hypothetical protein [Vitis vinifera]
1475	NNFB_1475	hx_isotig15474	1	p3	(GAT)5	15	534	548	TGTGGGAAATGCCAACAATA	59.786	20	aAAATGGTTGCCACTGGTTC	59.836	20	185	gi|121699836|ref|XP_001268183.1|	MFS transporter, putative [Aspergillus clavatus NRRL 1]
1476	NNFB_1476	hx_isotig15517	1	p2	(AG)7	14	43	56	TCTATGCTGAAGAAGCAGCAG	58.568	21	CCTTCACGATCCACCAATCT	59.927	20	278	-	-
1477	NNFB_1477	hx_isotig15528	1	p3	(CTT)6	18	241	258	CTCGCTCCTTAATCAACGCT	59.615	20	ATGttGACCGAAGAGATCCG	60.073	20	268	-	-
1478	NNFB_1478	hx_isotig15598	1	p4	(ATTT)5	20	531	550	GCAGCAGGTACGTTCTAGGC	60.044	20	TGagGGTGTTTTTGATTCACTG	60.008	22	116	gi|224082728|ref|XP_002306815.1|	predicted protein [Populus trichocarpa]
1479	NNFB_1479	hx_isotig15644	1	p2	(AG)7	14	182	195	GGAAATTTTGTCCGATGACAG	59.42	21	AGGTGCAAATGTGTTCCTCC	59.973	20	241	gi|225468234|ref|XP_002265269.1|	similar to Os08g0326100 [Vitis vinifera]
1480	NNFB_1480	hx_isotig15661	1	p3	(CTC)5	15	254	268	GGGTGTAAGGGTTGCTTTCA	59.971	20	GGCCACAGGAgaCACAATTT	59.973	20	169	-	-
1481	NNFB_1481	hx_isotig15686	1	p2	(AG)6	12	406	417	TGGACagCctAATTAACGGG	59.953	20	AAACCGTAATTGCACCCAAA	60.223	20	206	-	-
1482	NNFB_1482	hx_isotig15731	1	p3	(CAG)6	18	51	68	CCATGGCaaaGcccTAACt	60.081	19	TAAGCTTCTCCCCGTCTTCA	59.948	20	262	gi|255539262|ref|XP_002510696.1|	calcium ion binding protein, putative [Ricinus communis]
1483	NNFB_1483	hx_isotig15742	1	p4	(AGAT)6	24	375	398	CCATCAATGGCCTTTTCAAG	60.439	20	aacagtccagttgcctttcc	59.187	20	270	gi|355494796|gb|AES75999.1|	hypothetical protein MTR_6g068920 [Medicago truncatula]
1484	NNFB_1484	hx_isotig15772	1	p2	(CT)6	12	287	298	ACACCCCCTCCTCTGTTTCT	59.968	20	CCACCAGCAACAACAAAATG	60.004	20	199	gi|224092402|ref|XP_002309593.1|	predicted protein [Populus trichocarpa]
1485	NNFB_1485	hx_isotig15783	1	p2	(AG)7	14	592	605	TGGTCCCTCGGATCAATTAG	59.887	20	AGCGTAGGTCAGGCGTCTC	60.571	19	218	gi|225462428|ref|XP_002263945.1|	hypothetical protein [Vitis vinifera]
1486	NNFB_1486	hx_isotig15864	1	c	(TTTG)5tttttg(T)11	37	510	546	AGTGGCTCCTCAAGAAGCAG	59.745	20	ATGCAACGCTTCATTCCATA	59.14	20	260	-	-
1487	NNFB_1487	hx_isotig15868	1	p2	(CT)8	16	549	564	AAGATGACGGAGGCATCAAC	60.081	20	CCAAATTACATAAACATTTGCTGA	58.2	24	260	gi|225435076|ref|XP_002284421.1|	hypothetical protein [Vitis vinifera]
1488	NNFB_1488	hx_isotig15879	1	p2	(CT)6	12	154	165	CCCTTTTGTtCCCTCCATTT	60.159	20	GGAAGTGGGTGTTTGGATTG	60.21	20	164	-	-
1489	NNFB_1489	hx_isotig15884	1	p2	(AG)12	24	531	554	GTCTCTTCTCCTCCGGACCT	59.807	20	GTCTCCTTCGTTGCGACTTC	59.997	20	172	-	-
1490	NNFB_1490	hx_isotig15888	1	p3	(GCT)5	15	132	146	AGAGCGTCTTGCATTGTCCT	60.02	20	ACAGTCCCGAAGAATCCCTT	59.935	20	245	-	-
1491	NNFB_1491	hx_isotig15894	1	p3	(GGT)6	18	495	512	CGAAGTTGAGAACAGGGCTC	59.989	20	gagaGGaaaTGGaaaCGCAG	59.813	20	241	gi|147841235|emb|CAN75609.1|	hypothetical protein VITISV_002943 [Vitis vinifera]
1492	NNFB_1492	hx_isotig15920	1	p3	(AGA)8	24	525	548	GGTCTTTGCCAGAGCTTGAG	60.134	20	CTGGTCGAAATGGAGTGGAT	59.927	20	171	gi|242090165|ref|XP_002440915.1|	hypothetical protein SORBIDRAFT_09g016440 [Sorghum bicolor]
1493	NNFB_1493	hx_isotig15973	1	p2	(CA)6	12	230	241	atgcgaccagccttctctaa	59.978	20	GGGGTGCAAATcattgaatc	60.141	20	235	-	-
1494	NNFB_1494	hx_isotig15994	1	p2	(TC)11	22	446	467	CTCGTCAACTCCTCCCTCAG	59.978	20	AATTGCttttACCACGCGAC	60.138	20	194	gi|297835444|ref|XP_002885604.1|	hypothetical protein ARALYDRAFT_342541 [Arabidopsis lyrata subsp. lyrata]
1495	NNFB_1495	hx_isotig16003	1	p2	(AG)7	14	517	530	ccaCGtgagCCACTCactaa	59.897	20	GAAAGCACTTTGGCCACTTT	59.359	20	262	-	-
1496	NNFB_1496	hx_isotig16019	1	p2	(GA)11	22	568	589	CACCAAGCATAGACCCCAcT	59.989	20	gCTTCCTCTCTCCTTCGCTC	60.756	20	118	-	-
1497	NNFB_1497	hx_isotig16022	1	c	(TA)6(TG)6	24	510	533	GGAAAACAAAGTGAAGGCCA	60.088	20	TTggTGATaAATGGGCAATTC	59.652	21	215	gi|297738742|emb|CBI27987.3|	unnamed protein product [Vitis vinifera]
1498	NNFB_1498	hx_isotig16028	1	p2	(AG)9	18	88	105	CACACACACAGCCCTACACC	60.072	20	GATGGCTTCCTCTCCCTACC	60.037	20	146	gi|224059498|ref|XP_002299876.1|	predicted protein [Populus trichocarpa]
1499	NNFB_1499	hx_isotig16028	2	p2	(AT)6	12	398	409	AAGGACGATTTCGATGATGC	60.043	20	ATGGGACGAAACGaAATCAA	60.309	20	272	gi|224059498|ref|XP_002299876.1|	predicted protein [Populus trichocarpa]
1500	NNFB_1500	hx_isotig16033	1	p2	(GA)8	16	65	80	GGAGAAGAAGAGAGGGGGAA	59.749	20	CTCTGCATCGAAAGACCCTC	59.95	20	206	-
1501	NNFB_1501	hx_isotig16038	1	p3	(AAG)6	18	515	532	ATCTGATGCAACGGAAGAGC	60.37	20	CACCGACTCAACCTTGTTCA	59.72	20	215	gi|255541152|ref|XP_002511640.1|	conserved hypothetical protein [Ricinus communis]
1502	NNFB_1502	hx_isotig16048	1	p2	(GA)8	16	230	245	AAATGGATGCAAGCCATAGG	59.923	20	CAGGACAACTGCCGTGTAAA	59.758	20	236	gi|225438505|ref|XP_002279024.1|	hypothetical protein [Vitis vinifera]
1503	NNFB_1503	hx_isotig16069	1	p3	(TAC)6	18	511	528	ttgcttcatcttcccagctt	59.955	20	TTCGAAAGAtCACGAGCTGA	59.673	20	195	-	-
1504	NNFB_1504	hx_isotig16078	1	p3	(GAA)6	18	461	478	CgggaggATTGAATCAGAAA	60.006	20	ctttctctgcgtctggcttc	60.277	20	239	gi|225427876|ref|XP_002276432.1|	hypothetical protein [Vitis vinifera]
1505	NNFB_1505	hx_isotig16093	1	p3	(AGA)5	15	484	498	ATGAAGTTGGAACCCTCACG	59.966	20	TTGCGTTATGTATCTGGGCA	60.096	20	203	gi|255546868|ref|XP_002514492.1|	LRX2, putative [Ricinus communis]
1506	NNFB_1506	hx_isotig16096	1	p3	(TTC)5	15	85	99	tctttcacagcttctggggt	59.844	20	aaaaagcgtttcgcactcat	59.889	20	147	-	-
1507	NNFB_1507	hx_isotig16100	1	p3	(ATC)5	15	308	322	GAGTAAACCTttttcGGCCC	59.945	20	TGACAGCACTGCATCAACTG	59.595	20	248	-	-
1508	NNFB_1508	hx_isotig16107	1	p3	(TGG)5	15	374	388	AGCTGCCAAAGCTGCTAAAA	60.285	20	GCATGGCACATTATTGATGG	59.775	20	219	gi|296089788|emb|CBI39607.3|	unnamed protein product [Vitis vinifera]
1509	NNFB_1509	hx_isotig16130	1	p3	(CTT)11	33	161	193	AACCTCGGTTCGATCTCTCA	59.803	20	AAGCGCTGAATTTTGCAGAT	59.988	20	274	gi|147858960|emb|CAN80825.1|	hypothetical protein VITISV_015452 [Vitis vinifera]
1510	NNFB_1510	hx_isotig16133	1	p2	(GA)6	12	474	485	AGATGCCAGAATCCACGAAC	60.081	20	TTGGAATGATCCAAACGTCA	59.9	20	206	-	-
1511	NNFB_1511	hx_isotig16157	1	p2	(TC)11	22	474	495	GCCCACAAGTTGTAaCCACA	59.465	20	gcgagatattatcaacctctCCa	59.606	23	233	-	-
1512	NNFB_1512	hx_isotig16162	1	p3	(CCA)5	15	272	286	GCACACACGCCTAACTGATG	60.333	20	ATCACTTGGTGGCGGTATTG	60.776	20	254	-	-
1513	NNFB_1513	hx_isotig16162	2	p2	(TC)8	16	559	574	CACCAAGTGATGGTAGCCCT	59.989	20	TTGTGTCTGTCTGTCTGTGTGC	59.99	22	222	-	-
1514	NNFB_1514	hx_isotig16188	1	p3	(CTG)5	15	584	598	CAAGAGAGGCCAACTCGAAC	59.989	20	TGAAGGAACAACAGGCAGAA	59.415	20	105	gi|224127870|ref|XP_002320184.1|	predicted protein [Populus trichocarpa]
1515	NNFB_1515	hx_isotig16201	1	p2	(CT)7	14	492	505	GGACAGGATCAGGAAGGTGA	60.048	20	tggaatgAAcatgggtatgc	59.205	20	216	gi|255564476|ref|XP_002523234.1|	molybdopterin synthase large subunit, putative [Ricinus communis]
1516	NNFB_1516	hx_isotig16215	1	p2	(TC)8	16	80	95	TCCTCAGAGGGAGAACTGGA	59.913	20	GAACGCAGTACAAGCAACGA	60.058	20	266	-	-
1517	NNFB_1517	hx_isotig16220	1	p2	(TC)9	18	348	365	AGACAGgAATtCTTTCGGCA	59.813	20	TTGAGGAGAGCGGTGAAACT	59.989	20	243	-	-
1518	NNFB_1518	hx_isotig16225	1	p3	(TTC)6	18	148	165	CACAACACAATGGAAGGTGG	59.848	20	CCATTTTGGAGGGGGATAGT	60.011	20	168	gi|224137636|ref|XP_002327175.1|	predicted protein [Populus trichocarpa]
1519	NNFB_1519	hx_isotig16227	1	p3	(TTC)5	15	45	59	TTTtCccTTTTCTTTTGTTTTTC	57.998	23	CCACTTGGGATCAGCTCAAT	60.073	20	262	-	-
1520	NNFB_1520	hx_isotig16244	1	p2	(GA)12	24	434	457	CGTACAGAGTTCGCCTCTCC	60.012	20	CAGCTGAGACAAGTTGAGCG	59.922	20	206	gi|225447957|ref|XP_002267621.1|	hypothetical protein [Vitis vinifera]
1521	NNFB_1521	hx_isotig16254	1	p3	(CGA)6	18	247	264	GGTAGATGCGGTCAACCTGT	59.997	20	TAGCAAGccCTAGTCATGGG	60.227	20	208	gi|225462060|ref|XP_002275924.1|	hypothetical protein [Vitis vinifera]
1522	NNFB_1522	hx_isotig16256	1	p3	(TTC)7	21	231	251	GCGTACCAttttGAGGAAGC	59.713	20	AGTCCGATGCATTACGGAAG	60.096	20	257	gi|225447637|ref|XP_002271315.1|	hypothetical protein [Vitis vinifera]
1523	NNFB_1523	hx_isotig16263	1	p2	(TC)9	18	531	548	TTCTACTATGGTGGGCCTGG	59.948	20	AAACAATACACTTTTAAGGACTTCTGA	58.136	27	158	gi|255562015|ref|XP_002522016.1|	conserved hypothetical protein [Ricinus communis]
1524	NNFB_1524	hx_isotig16266	1	p2	(TC)7	14	37	50	TTCGAATTGTACTCGTGTTTCG	60.166	22	GTGGACAGGAATCCGAGAAA	60.05	20	249	gi|225466659|ref|XP_002273859.1|	hypothetical protein [Vitis vinifera]
1525	NNFB_1525	hx_isotig16288	1	p2	(CT)8	16	251	266	CCAATTTCGAACATCCGACT	59.933	20	AACCAGAAAAGCGAGTGGAA	59.853	20	279	-	-
1526	NNFB_1526	hx_isotig16356	1	p4	(GAAA)5	20	315	334	ACCATGCATTTCTtGATCCG	60.864	20	ACCAAATCACCACAGCTGAA	59.139	20	199	-	-
1527	NNFB_1527	hx_isotig16359	1	p3	(GCA)5	15	353	367	GCTAGACACCAGGCAGGAAG	60.012	20	TTACTTGCTGTTGCAGGTGG	59.904	20	233	gi|255539545|ref|XP_002510837.1|	Transcriptional corepressor SEUSS, putative [Ricinus communis]
1528	NNFB_1528	hx_isotig16361	1	p2	(TC)6	12	561	572	TGGATTTTGGGTGGAGGATA	60.126	20	TGAGACCGACAACCATTGAG	59.676	20	178	-	-
1529	NNFB_1529	hx_isotig16385	1	p2	(TC)6	12	27	38	GAGATTGGAGATGGATGTTCTTTC	60.317	24	TGGAGCAAAGGGTATTTTCG	60.067	20	163	gi|255570224|ref|XP_002526072.1|	conserved hypothetical protein [Ricinus communis]
1530	NNFB_1530	hx_isotig16454	2	p3	(TCT)5	15	547	561	AGCCCCTTCTTTCCACTTGT	60.11	20	CGTCACAGCTCTGAGAGTCC	58.699	20	186	gi|225444381|ref|XP_002267539.1|	hypothetical protein [Vitis vinifera]
1531	NNFB_1531	hx_isotig16469	1	p2	(GA)6	12	481	492	ATTCGCCCcgCTATTAGATT	59.921	20	TCTTCTTccgaaccctctca	59.92	20	254	gi|225454485|ref|XP_002281055.1|	hypothetical protein [Vitis vinifera]
1532	NNFB_1532	hx_isotig16471	1	p3	(TGA)5	15	177	191	AACAGAGCGGAATGGAGAAA	59.813	20	TTTGtTTACCAATAGATGACCCA	58.421	23	189	-	-
1533	NNFB_1533	hx_isotig16476	1	p3	(CTT)7	21	37	57	GAAGCTGAAATATCATTCCATCAG	59.148	24	TgGTGAGGAGAGGGTAGCTG	60.399	20	216	gi|296084092|emb|CBI24480.3|	unnamed protein product [Vitis vinifera]
1534	NNFB_1534	hx_isotig16482	1	p3	(GAC)7	21	291	311	ATGGAGGTTATGAGGATGCG	59.917	20	CCATTGCACTTAAGGGATCAA	59.946	21	267	-	-
1535	NNFB_1535	hx_isotig16484	1	p2	(TC)10	20	557	576	ATGGCCATAATCTCAGTGCC	59.923	20	gagaaattaagagagtaagaggggaa	58.978	26	250	-	-
1536	NNFB_1536	hx_isotig16520	1	p2	(TC)6	12	116	127	CAGGGGTCTCTTCACCCTTT	60.48	20	TCAACGAGCACATGAAGAGG	59.984	20	199	gi|50404477|gb|AAT76903.1|	IAA type protein [Elaeis guineensis]
1537	NNFB_1537	hx_isotig16530	1	p4	(TTCA)5	20	335	354	ACCCTTCTCAAAGGAaCCGT	59.972	20	AAGTTCGCTTCTGGCGACTA	60.154	20	218	gi|355477399|gb|AES58602.1|	Maturase [Medicago truncatula]
1538	NNFB_1538	hx_isotig16560	1	c	(CT)6(AT)6	24	458	481	GTGACTTGCCGGTTTGCTAT	60.14	20	TGGCAGGAATCTACACATGG	59.522	20	266	-	-
1539	NNFB_1539	hx_isotig16567	1	p3	(CTC)5	15	455	469	TGGATGCTCAATCAATGGAA	60.009	20	ccatggagcaggaagtttgt	60.111	20	219	gi|147809856|emb|CAN67107.1|	hypothetical protein VITISV_021182 [Vitis vinifera]
1540	NNFB_1540	hx_isotig16574	1	p3	(TCA)5	15	173	187	AaGCAAGGCCTGTAAGTGGA	59.875	20	GCGGAGGAAGATATGGATGA	59.998	20	193	gi|296084280|emb|CBI24668.3|	unnamed protein product [Vitis vinifera]
1541	NNFB_1541	hx_isotig16595	1	p3	(TCC)5	15	253	267	ATAAGCCTCCTTGCCCTCTC	59.811	20	CCTGAACTCGTCACCCAAGT	60.151	20	102	-	-
1542	NNFB_1542	hx_isotig16600	1	p2	(CT)12	24	563	586	TCTTTCCATTTGAGCAAGGC	60.331	20	gtaagacgctaaaataaatacgca	57.046	24	178	-	-
1543	NNFB_1543	hx_isotig16628	1	p2	(TC)6	12	94	105	ttCCttGTTGTTCTGTGCCA	60.278	20	cttttCCAGCGGAgaaGTTG	59.986	20	205	-	-
1544	NNFB_1544	hx_isotig16655	1	p2	(TG)7	14	206	219	ATGTCTTGTGGCATGGTCAA	59.967	20	CCAAGAAAGAGAACCCCAcA	60.081	20	195	-	-
1545	NNFB_1545	hx_isotig16774	1	p2	(AG)6	12	144	155	tcaacgtaaagcaagcaacaa	59.541	21	TCAGGTTCTTCTCCCTctGC	59.53	20	208	gi|6434831|gb|AAF08330.1|AF021809_1	putative sucrose transporter [Vitis vinifera]
1546	NNFB_1546	hx_isotig16798	1	p2	(CT)11	22	559	580	GAGCTCGAATGCCGTAACTC	59.985	20	ACAATTTTCGATCATGGCCT	59.391	20	185	gi|355490946|gb|AES72149.1|	Auxin-independent growth protein [Medicago truncatula]
1547	NNFB_1547	hx_isotig16808	1	p3	(TTC)5	15	506	520	GGCTTACCCCAATTTCCAAT	60.02	20	TTTTGCTGAATCTCCCATCC	60.014	20	187	-	-
1548	NNFB_1548	hx_isotig16849	1	p2	(AG)9	18	357	374	TGCCTTTCAAGTTTCCCAAC	60.088	20	ACTTTCCGTTCCTTCCTTCC	59.553	20	264	gi|195655667|gb|ACG47301.1|	adenylyl-sulfate kinase [Zea mays]
1549	NNFB_1549	hx_isotig16852	1	p2	(AT)6	12	539	550	GCTTCTGAGGCATGTGACAA	59.992	20	GCAGCGCCCTAATCAATAAA	60.192	20	199	gi|284433762|gb|ADB85087.1|	vacuolar ATP synthase subunit G1 [Jatropha curcas]
1550	NNFB_1550	hx_isotig16868	1	p2	(CT)8	16	441	456	CCTCTTTCGCTTGCTTTGTT	59.632	20	CACAAGTTTAGTTTAGTCCGCCA	60.554	23	238	gi|255588035|ref|XP_002534484.1|	transcription factor, putative [Ricinus communis]
1551	NNFB_1551	hx_isotig16891	1	p2	(CT)8	16	544	559	ccGTGAACaaaaTGGtttGG	61.145	20	tggggatgggtgtttttcta	60.162	20	197	-	-
1552	NNFB_1552	hx_isotig16892	1	p2	(AG)6	12	90	101	gaaaaataaccccgGaaagg	59.653	20	CTTGGTGGAGATGGAAGCAT	60.073	20	270	gi|225435201|ref|XP_002284859.1|	hypothetical protein [Vitis vinifera]
1553	NNFB_1553	hx_isotig16925	1	p2	(AG)9	18	111	128	TctggacCGacttAAcctgg	60.103	20	TgggTTCGAACAGGtttttC	59.948	20	150	-	-
1554	NNFB_1554	hx_isotig16940	1	p2	(AG)8	16	249	264	ttccttttccccctctcagt	60.045	20	CTTTGATGCAAAGGCTGACA	59.988	20	215	-	-
1555	NNFB_1555	hx_isotig16942	1	p3	(TCT)5	15	466	480	TGCTGAGGTTTCCAtgaTGA	60.201	20	aaatcccacccagctttctt	59.94	20	263	gi|224063721|ref|XP_002301271.1|	predicted protein [Populus trichocarpa]
1556	NNFB_1556	hx_isotig16995	1	p3	(ATG)5	15	48	62	GAAAATTCCTAATAATTGATTTTGTTC	57.133	27	AGCCCtTTGGGTCTGAATCT	60.074	20	108	gi|225429512|ref|XP_002278652.1|	hypothetical protein [Vitis vinifera]
1557	NNFB_1557	hx_isotig16995	2	p2	(GA)6	12	568	579	GTAGCACGATGACCTGCTGA	60.016	20	TCGTTGACAAAAGGCTTTGC	61.311	20	239	gi|225429512|ref|XP_002278652.1|	hypothetical protein [Vitis vinifera]
1558	NNFB_1558	hx_isotig16999	1	p3	(TGA)5	15	282	296	TGGGTTATTCCATGCAGACA	59.924	20	AATTTTGCTGCTTCAATGGC	60.217	20	261	gi|296086529|emb|CBI32118.3|	unnamed protein product [Vitis vinifera]
1559	NNFB_1559	hx_isotig17017	1	p3	(GAC)7	21	553	573	CGGTTGCtcACCACAATATG	59.988	20	GTTGCCCTTCTTCCTCTTCC	60.19	20	231	-	-
1560	NNFB_1560	hx_isotig17018	1	p2	(AG)6	12	525	536	TTGAGGTCCAGTTGGAGGAC	60.088	20	TGTGGGATAACATGGTGGAA	59.623	20	132	gi|225440851|ref|XP_002282200.1|	hypothetical protein [Vitis vinifera]
1561	NNFB_1561	hx_isotig17033	1	c	(AG)6ggagagagg(GA)6	33	259	291	TGCACATCCTGAACCAGAAG	59.831	20	GGGAGAAATAGCACATCCGA	60.036	20	280	-	-
1562	NNFB_1562	hx_isotig17095	1	p3	(GAG)5	15	247	261	GGAGGAGCTGGAGGAAGAGT	59.952	20	GCTGGTGCATGGTATGTTTG	59.995	20	150	gi|224088188|ref|XP_002308361.1|	hypothetical protein POPTRDRAFT_762826 [Populus trichocarpa]
1563	NNFB_1563	hx_isotig17103	1	p2	(GA)7	14	362	375	ttttggggagttgtagacgc	60.11	20	ggcaactttttgcccctaat	60.312	20	262	-	-
1564	NNFB_1564	hx_isotig17121	1	p2	(AG)6	12	490	501	TTTGGGAAAGTGGTTTCCTG	59.942	20	tgatgcaggattctgagctg	60.096	20	271	-	-
1565	NNFB_1565	hx_isotig17129	1	p2	(TC)11	22	522	543	CCGAGTTCTTGACTCCTTGC	59.989	20	AGCAAAAGCAGACCAGAAGG	59.615	20	160	-	-
1566	NNFB_1566	hx_isotig17135	1	p2	(CT)8	16	377	392	CCTTGGGTACTGCTGTGGAT	59.989	20	cactGAGGCaaaaTCTGCAA	59.988	20	205	-	-
1567	NNFB_1567	hx_isotig17160	1	p2	(CT)6	12	230	241	TCTTCCCGCCCTCTCTATTT	60.166	20	GAGTGAAACATGATTGGGGC	60.326	20	248	-	-
1568	NNFB_1568	hx_isotig17175	1	p2	(CT)8	16	451	466	AACAGGCCAATGGAGATCAG	60.073	20	agcaactgtcactccaaagtca	59.953	22	269	-	-
1569	NNFB_1569	hx_isotig17181	1	p3	(CGA)6	18	378	395	AACCGTTACCTGAATGCGTC	60	20	AAGGGATGAAATTGGGGTTC	59.996	20	149	gi|255585731|ref|XP_002533547.1|	DNA binding protein, putative [Ricinus communis]
1570	NNFB_1570	hx_isotig17202	1	c	(GCT)5ggtaagagcagggaacagcagcca(GAG)6	57	482	538	TGCCcccTGTAAAaTGAGAC	59.933	20	CAGAATCGGTTGCAATCAGC	61.726	20	232	gi|189502782|gb|ABR57240.2|	putative allantoate amidohydrolase [Phaseolus vulgaris]
1571	NNFB_1571	hx_isotig17229	1	p2	(GA)9	18	410	427	TCCGCCTCACTATCCTTCAC	60.218	20	ACAAGAAAAGGGGAGGCATT	59.94	20	260	gi|297742087|emb|CBI33874.3|	unnamed protein product [Vitis vinifera]
1572	NNFB_1572	hx_isotig17235	1	p3	(TTC)5	15	81	95	GCATCACTCTCTTCCTCACCA	60.402	21	TTGGAGACGAGCTTGAGGTT	59.989	20	238	-	-
1573	NNFB_1573	hx_isotig17243	1	p3	(TTC)6	18	73	90	TCCTCTCTCCCCAGAACTGA	59.913	20	TTGCTAAACCTTCCTGTGGG	60.103	20	273	gi|225457899|ref|XP_002279381.1|	hypothetical protein [Vitis vinifera]
1574	NNFB_1574	hx_isotig17254	1	p3	(TCT)6	18	374	391	CGGGTTTGACTGTAATGGCT	59.993	20	TGGATCATGCTTTGCACAAT	60.08	20	224	-	-
1575	NNFB_1575	hx_isotig17314	1	p2	(AG)6	12	199	210	cccTTCTTATCaaaGGCCTGA	60.559	21	AGGTTTGTGGCAGTTCATCC	59.973	20	237	-	-
1576	NNFB_1576	hx_isotig17324	2	p3	(AAG)6	18	301	318	GTCAAaGgTGTAGAAGCGCC	59.882	20	AGATTTGGGGTTTTGATCCC	59.996	20	245	gi|225455665|ref|XP_002263896.1|	hypothetical protein [Vitis vinifera]
1577	NNFB_1577	hx_isotig17334	1	p2	(TC)6	12	144	155	aatttgTTAACGACGCCGAC	60.003	20	GGGCTTTCCTCAAGCTCTTT	59.962	20	228	gi|297739011|emb|CBI28256.3|	unnamed protein product [Vitis vinifera]
1578	NNFB_1578	hx_isotig17344	1	p6	(GAGAAG)7	42	73	114	AGAGAGGgAGAGGgAaCGAG	59.945	20	GCTTCAGGCTCCACAACTTC	59.997	20	267	gi|224094981|ref|XP_002310314.1|	predicted protein [Populus trichocarpa]
1579	NNFB_1579	hx_isotig17349	1	c	(A)12cagatgctagctatcagccagagaaaagaactatatagc(AGA)7	72	56	127	tcAATCTGAGTTAAGCCGCC	60.352	20	GAGGaaAGCCATGGATGAGa	60.158	20	222	gi|225453498|ref|XP_002275186.1|	hypothetical protein [Vitis vinifera]
1580	NNFB_1580	hx_isotig17357	1	p3	(CAG)5	15	469	483	ACGATCTGGATCAACCGAAG	60.073	20	ACCTGTGACAGCTGAGGCTT	60.057	20	211	gi|225426552|ref|XP_002272303.1|	hypothetical protein [Vitis vinifera]
1581	NNFB_1581	hx_isotig17422	1	p2	(AT)8	16	456	471	ATGAGCCGGTTCGTTACTTG	60.132	20	TTCAGGGTTCTCCTGAAAAA	57.367	20	241	-	-
1582	NNFB_1582	hx_isotig17444	1	p3	(GAA)8	24	359	382	CTGAGGATTCAGGAAGCGAC	59.95	20	TCCACCTTATGCAAGCCTTT	59.708	20	199	gi|225423408|ref|XP_002273322.1|	hypothetical protein [Vitis vinifera]
1583	NNFB_1583	hx_isotig17450	1	p2	(GA)11	22	530	551	TCCAAATCATGGCTTTCCTC	60.014	20	CGAGTCACTGCACTTTGACA	58.567	20	181	-	-
1584	NNFB_1584	hx_isotig17503	1	p3	(CCA)5	15	171	185	CTTCCCAGAAGCATTTTTGC	59.823	20	AGCTAAAACGGAGGTGGAGG	60.621	20	276	-	-
1585	NNFB_1585	hx_isotig17503	2	p2	(TC)6	12	495	506	CCCAATTCCAAAATGGCTAA	59.767	20	AAGCAAAAGACGAGTTGAATCC	59.768	22	177	-	-
1586	NNFB_1586	hx_isotig17506	1	p2	(AC)6	12	518	529	GGTTATCCTTGGTTTTGccA	59.801	20	TTCTCAGTTGGCTTTTCCTCA	59.978	21	123	-	-
1587	NNFB_1587	hx_isotig17508	1	p2	(GA)6	12	450	461	TTTtCGAATTTtATTGGCGG	59.907	20	GAAAGCGCTTGAAAGGACTG	60.132	20	171	gi|224078113|ref|XP_002305489.1|	predicted protein [Populus trichocarpa]
1588	NNFB_1588	hx_isotig17531	1	p2	(CT)6	12	487	498	CCCATCTTCCAGGAAACAAA	59.903	20	GGAATCGTAGCCTCAATGTCA	60.088	21	128	-	-
1589	NNFB_1589	hx_isotig17547	1	p2	(AC)7	14	93	106	CGTAGCAAGAACTTACTCAGAACA	57.981	24	GGAGTGGATTCGGTAGTGGA	59.927	20	273	-	-
1590	NNFB_1590	hx_isotig17572	1	p3	(ACC)5	15	125	139	ATCAATCTCACCCAGATCGC	60.042	20	ACAGGGTTATGGACCTGCTG	59.989	20	161	gi|297739266|emb|CBI28917.3|	unnamed protein product [Vitis vinifera]
1591	NNFB_1591	hx_isotig17588	1	p2	(TC)9	18	528	545	AGGAGATTGTCCTCCCGTTT	59.935	20	CTCTctCGTTTCTTTGAGGGA	58.656	21	208	gi|255542930|ref|XP_002512528.1|	importin alpha, putative [Ricinus communis]
1592	NNFB_1592	hx_isotig17594	1	p2	(GA)9	18	138	155	TGGGGGCTACTacTGCTCTg	60.41	20	TGCAGGCTAAGCATTTTGTG	60.014	20	267	-	-
1593	NNFB_1593	hx_isotig17615	1	p3	(TAA)7	21	193	213	GTTCAAGACCATCACAGCCA	59.682	20	GATTTGCTCACCAGGGAAAA	60.051	20	149	gi|255583496|ref|XP_002532506.1|	scythe/bat3, putative [Ricinus communis]
1594	NNFB_1594	hx_isotig17652	1	p3	(GAT)5	15	473	487	TTCCTCTTCACGGAGACAGC	60.533	20	CAATTCGATCCCACCTTCAC	60.317	20	271	gi|225446347|ref|XP_002272559.1|	hypothetical protein [Vitis vinifera]
1595	NNFB_1595	hx_isotig17674	1	c	(TC)10ttcatctttttatccagctcctgtctctcttcgtgtcaatgccatcaccgctgcaacttcaagcagcaatggcattatttttgcttgctcccccaa(TC)8	132	234	365	GTGACATGGTGACCGAACTG	60.005	20	GCCACTGCAAACTGAGTGAA	60.032	20	256	-	-
1596	NNFB_1596	hx_isotig17694	1	p2	(GA)9	18	478	495	AAATGCAGCTATCCCTCCAA	59.668	20	TGATCAGTTCgAGAGAGGGG	60.34	20	240	-	-
1597	NNFB_1597	hx_isotig17712	1	p3	(TTC)7	21	485	505	AGAGTGCATACGGCATACCC	59.985	20	TCCAAGGCTTGAAGCTGAAT	59.955	20	103	gi|226235311|dbj|BAH47611.1|	auxin:hydrogen symporter/transporter [Zinnia violacea]
1598	NNFB_1598	hx_isotig17728	1	p4	(AGAT)5	20	229	248	TTCCTTTGTGGGTCGAAGTC	60.088	20	AGTGATAATGGTCCCCCACA	60.05	20	269	-	-
1599	NNFB_1599	hx_isotig17739	1	p3	(CAG)6	18	134	151	TGTCAATGGCCACTCtttCA	60.24	20	GTTGAgGaCCTTGTGGCTGT	60.159	20	206	-	-
1600	NNFB_1600	hx_isotig17740	1	p2	(TC)9	18	490	507	CCTttCTGGTTGGGAAAACA	59.942	20	TCGGTACCAAATGCACAAGa	60.111	20	170	-	-
1601	NNFB_1601	hx_isotig17748	1	p2	(GA)6	12	566	577	AGGAaGAAGCAGTGCCAAAA	59.993	20	TTGTTTGGTTGTTCCCTCGT	60.388	20	193	gi|255542066|ref|XP_002512097.1|	beta-glucosidase, putative [Ricinus communis]
1602	NNFB_1602	hx_isotig17750	1	p3	(GAC)5	15	551	565	tGACGAcGaaacaggaTtca	60.24	20	tgaaggaacatgtatcaaagctg	59.28	23	103	gi|242084534|ref|XP_002442692.1|	hypothetical protein SORBIDRAFT_08g001260 [Sorghum bicolor]
1603	NNFB_1603	hx_isotig17755	1	p3	(AGG)5	15	438	452	AATGAAGGGAAGGAAAGGGA	59.875	20	ATACTTGTGCTTGGTGGCCT	59.621	20	222	-	-
1604	NNFB_1604	hx_isotig17758	1	p3	(GAA)11	33	497	529	AACCGTGATAGGCAGTGGAG	60.134	20	GTCTCCTCATACGCACAccc	60.542	20	264	-	-
1605	NNFB_1605	hx_isotig17769	1	p3	(AAG)5	15	511	525	CTGtATCTTTGCAGTGCGGA	60.011	20	GAGCTTGGCAGCATAGAAGC	60.265	20	146	gi|225468863|ref|XP_002265333.1|	similar to starch synthase V, partial [Vitis vinifera]
1606	NNFB_1606	hx_isotig17815	1	p2	(TC)9	18	70	87	GGCCGAGCTGAGTGATAGaG	60.119	20	TGAAAGaAAAGCGGGATGTC	60.192	20	201	gi|225423983|ref|XP_002282631.1|	similar to CLE27 (CLAVATA3/ESR-RELATED 27); receptor binding [Vitis vinifera]
1607	NNFB_1607	hx_isotig17845	1	p2	(CT)7	14	483	496	ttgatggtgcaaaacatcgt	59.972	20	tggatttcccaaaagcagac	60.051	20	124	-	-
1608	NNFB_1608	hx_isotig17848	1	p2	(AT)10	20	93	112	GTTGGGAAACCAATTAGCCA	59.801	20	GCTGAAGGGCCTCTTCCTAT	59.811	20	143	gi|225459322|ref|XP_002285797.1|	hypothetical protein isoform 2 [Vitis vinifera]
1609	NNFB_1609	hx_isotig17874	1	p2	(CT)9	18	120	137	CCAATCGTTCTCTCAGCTCC	59.95	20	aggtcgttggattcaaggtg	59.966	20	162	gi|355481767|gb|AES62970.1|	Thioredoxin-X [Medicago truncatula]
1610	NNFB_1610	hx_isotig17890	1	p2	(AG)6	12	488	499	GTTGGGGATGATGGATGAAC	59.995	20	gcGAACCTTGTTctgctctc	60.142	20	266	-	-
1611	NNFB_1611	hx_isotig17911	1	p3	(TTC)6	18	151	168	TCACGTTGACGCCTCTCTAA	59.591	20	TTCAACAGAGCGCAAAAATG	59.992	20	206	-	-
1612	NNFB_1612	hx_isotig17913	1	p3	(CTT)6	18	71	88	TGCTGATAGAGTCTGCACGG	60.16	20	GGCTTGCCCATACAAGATGT	59.962	20	270	gi|225439974|ref|XP_002276043.1|	hypothetical protein [Vitis vinifera]
1613	NNFB_1613	hx_isotig17990	1	p3	(ATG)6	18	375	392	GCAACTGTTGGGGACGTAGT	60.035	20	TCAATCGGTTGCCTCATGTA	60.073	20	110	-	-
1614	NNFB_1614	hx_isotig17994	1	p2	(TC)9	18	120	137	TCGGTTATcccTCTCACTGG	60.065	20	TCACCGAAACCTTCGAAATC	60.051	20	254	-	-
1615	NNFB_1615	hx_isotig18017	1	p3	(CCA)8	24	414	437	GCAGAGATGCTGAACAACCA	59.992	20	gggacggtgaTAGAGGGAAT	60.154	20	252	-	-
1616	NNFB_1616	hx_isotig18022	2	c	(TC)6atttgaattggtgttttctcctcattgaacagtcct(CA)6	60	313	372	cccATATCGGAgtaCGTGGt	59.694	20	TCCCAATACACAGTGGGATG	59.215	20	241	-	-
1617	NNFB_1617	hx_isotig18083	1	p3	(GCT)5	15	219	233	AATCTTGGCCCACTCACAAG	60.111	20	GCAAGGGTATCAAGCTCTCG	59.978	20	104	-	-
1618	NNFB_1618	hx_isotig18097	1	p3	(TTC)6	18	538	555	TTTGTTGGTGGGTTTGGATT	60.066	20	GAAATCTCTCAGCAGCAGCG	61.368	20	145	gi|255566090|ref|XP_002524033.1|	delta DNA polymerase, putative [Ricinus communis]
1619	NNFB_1619	hx_isotig18101	1	c	(TG)7tct(GA)6	29	530	558	GAGGTTGCAGACGTGGGTAT	59.997	20	CCTACACaagggtcattaaacACA	60.195	24	241	gi|224058340|ref|XP_002299484.1|	predicted protein [Populus trichocarpa]
1620	NNFB_1620	hx_isotig18117	2	p3	(GAT)6	18	527	544	ATCCAGACTCGTCTCCTCCA	59.792	20	TGGCGCCTTAGCTAGAGAGT	59.383	20	153	-	-
1621	NNFB_1621	hx_isotig18151	1	p2	(GA)7	14	499	512	AGGAGGATACCATGCCTGTG	59.95	20	CATGCTGACGTGTGGAAGAC	60.319	20	218	gi|225441098|ref|XP_002263868.1|	hypothetical protein [Vitis vinifera]
1622	NNFB_1622	hx_isotig18192	1	p2	(CT)7	14	430	443	CACTGGCTCTCCGATTTTGT	60.255	20	GAGTCGCTTCTGAGGGGTTA	59.43	20	229	-	-
1623	NNFB_1623	hx_isotig18221	1	p2	(CT)7	14	424	437	TTACACGACTTCCTGACCCc	59.966	20	ggcaatggtgttggatttct	59.797	20	151	gi|147814861|emb|CAN63614.1|	hypothetical protein VITISV_005882 [Vitis vinifera]
1624	NNFB_1624	hx_isotig18236	1	p2	(CT)13	26	439	464	ATGATGGGTATGGAAGCCAA	60.155	20	TGGGCGAGGTCTTCAATAAG	60.206	20	274	gi|224109738|ref|XP_002315294.1|	predicted protein [Populus trichocarpa]
1625	NNFB_1625	hx_isotig18254	1	p3	(GCA)5	15	481	495	TTTCAGGCACTTGGTGTGAG	59.873	20	GGCTGAGGGACTGTTTGATT	59.141	20	245	gi|225466215|ref|XP_002266678.1|	similar to auxin response factor 8 [Vitis vinifera]
1626	NNFB_1626	hx_isotig18257	1	p3	(TCA)5	15	261	275	GCATCACCTTGAGTGCTTCA	59.992	20	CGGCGAGAAAATCAAAGAAG	59.953	20	102	-	-
1627	NNFB_1627	hx_isotig18289	1	p3	(AGG)5	15	492	506	ATGGATATGGTCCTGGTGGA	60.011	20	ATTGAAGACATGGGCGAAGT	59.556	20	166	gi|224053959|ref|XP_002298058.1|	cytochrome P450 [Populus trichocarpa]
1628	NNFB_1628	hx_isotig18299	1	p3	(CAT)11	33	345	377	TTTCTTGGAGTGGTGGAACC	59.943	20	GGAAGAAGATGTCGACGGAg	59.803	20	219	-	-
1629	NNFB_1629	hx_isotig18319	1	p2	(CT)7	14	506	519	AAGTTTCTGGTGCGGCTAAA	59.883	20	CAGGcCACAGCATACAGAGA	60.008	20	136	gi|225450283|ref|XP_002267624.1|	hypothetical protein [Vitis vinifera]
1630	NNFB_1630	hx_isotig18329	1	p3	(AAT)5	15	74	88	CATTTTTAGCAACACTTTGGGA	59.162	22	ACGTGTGGACCATGAAGTGA	60.005	20	176	-	-
1631	NNFB_1631	hx_isotig18358	1	p3	(GAA)5	15	333	347	AATGCCCTTCACTtGGAATG	59.933	20	CTCTCTTCCGTATTCGTCGC	59.978	20	246	gi|297745709|emb|CBI41031.3|	unnamed protein product [Vitis vinifera]
1632	NNFB_1632	hx_isotig18366	1	c	(GAT)6gaca(ATG)6	40	139	178	GATGATgttGATGATGATGACG	58.802	22	CTATGTGCCGGAAGTCCAAT	59.955	20	187	-	-
1633	NNFB_1633	hx_isotig18381	1	p2	(AG)6	12	194	205	GGTTGAAAGTGAAAGTCGCC	59.717	20	ACCATAAAATAGCCCGGACC	60.041	20	263	-	-
1634	NNFB_1634	hx_isotig18385	1	p2	(AC)7	14	97	110	tttcAtttCTTATCaaaTAtGGATGC	59.659	26	aATAGCCAGATTGGCCTTCC	60.419	20	162	-	-
1635	NNFB_1635	hx_isotig18423	1	p3	(GAA)5	15	445	459	ACCACGTAACTCGAACCAGG	60.028	20	cagagcagaggcacacgtta	60.199	20	225	-	-
1636	NNFB_1636	hx_isotig18438	1	p3	(AAT)5	15	77	91	CAGATAGAAGCTGGATGGAAA	57.049	21	tTGATGAGAGCAgGaGGGTT	59.803	20	247	gi|355482147|gb|AES63350.1|	Pinin/SDK/memA protein [Medicago truncatula]
1637	NNFB_1637	hx_isotig18484	1	p2	(AG)8	16	87	102	TTTtGGAAAGCAATTAAGTTTGG	59.56	23	CCCTCTCCATACTCTCGCTG	59.966	20	148	-	-
1638	NNFB_1638	hx_isotig18505	1	p2	(CT)6	12	215	226	CAAAGATGCTGAAGGGGAAA	60.184	20	CCTTCTGCTGGGGATCATTA	60.029	20	205	gi|224115292|ref|XP_002316993.1|	predicted protein [Populus trichocarpa]
1639	NNFB_1639	hx_isotig18517	1	p2	(GA)6	12	26	37	GGGgAAAGTGCACAGAAAAG	59.711	20	GGAAGAACGAAAGAGGGGAG	60.183	20	147	-	-
1640	NNFB_1640	hx_isotig18522	1	p3	(GCA)5	15	150	164	GCCTTATTTCTCCCAGTCCC	59.903	20	TGTTGAGGATCTTGTGGCTG	59.831	20	156	gi|297735830|emb|CBI18550.3|	unnamed protein product [Vitis vinifera]
1641	NNFB_1641	hx_isotig18529	1	p2	(AG)11	22	317	338	agcgctgtctaaaacggaaa	60.018	20	TGATCTCACCATCCCTCTCC	60.008	20	119	-	-
1642	NNFB_1642	hx_isotig18529	2	p3	(AAG)5	15	440	454	gcgctgtctaaaacggaaag	60.018	20	cggcccaattttctctctct	60.703	20	232	-	-
1643	NNFB_1643	hx_isotig18563	1	p2	(TC)7	14	432	445	gaggtattgccgtcattgct	60.103	20	tacggccaatatcacccatt	60.038	20	175	-	-
1644	NNFB_1644	hx_isotig18578	1	p2	(GA)7	14	365	378	TTCCCATAACCAGAGCCAAG	60.066	20	ACGCCCGAATAACAACTGAT	59.457	20	182	-	-
1645	NNFB_1645	hx_isotig18688	1	p3	(AAG)5	15	91	105	gggggTATCTGCACTGTCAT	59.81	20	AACTGAAACTGATGGTgGGG	59.82	20	259	-	-
1646	NNFB_1646	hx_isotig18694	1	p2	(AG)8	16	347	362	aacgcagacatcattctccc	60.081	20	tggatgaatcaatgagcctg	59.604	20	217	-	-
1647	NNFB_1647	hx_isotig18707	1	p2	(GA)6	12	491	502	aagcgtttggaaaatggatg	59.938	20	cggtgagagtgttgtgttgg	60.194	20	128	-	-
1648	NNFB_1648	hx_isotig18725	1	p2	(CT)9	18	45	62	GgAGCTTCAAGTCTTCACTTTCA	60.047	23	AGCAGATGGTGGGATTTCTG	60.073	20	149	gi|255544784|ref|XP_002513453.1|	conserved hypothetical protein [Ricinus communis]
1649	NNFB_1649	hx_isotig18746	1	p2	(AG)7	14	362	375	CCAGGTTCCCAGCTTATGAA	60.066	20	CTGCGACTTTTgAACCACAA	59.881	20	253	gi|225461385|ref|XP_002284781.1|	hypothetical protein [Vitis vinifera]
1650	NNFB_1650	hx_isotig18766	1	p3	(TCT)5	15	93	107	TTCTCCTTTTCTCTCGCTCG	59.83	20	GTACGGGTGAAGGAGATCCA	59.927	20	278	gi|297812715|ref|XP_002874241.1|	predicted protein [Arabidopsis lyrata subsp. lyrata]
1651	NNFB_1651	hx_isotig18772	1	p3	(TCT)7	21	355	375	AAGGGTCGACTGATAGGGTTT	58.978	21	agAAAGGAGCAGGTCACGAA	59.989	20	172	-	-
1652	NNFB_1652	hx_isotig18792	1	p3	(CAG)6	18	47	64	AGCGGCCTGAGCTCTTACTA	59.383	20	GTAGTGACCGGAAGATGCGT	60.142	20	162	gi|225463960|ref|XP_002270792.1|	hypothetical protein [Vitis vinifera]
1653	NNFB_1653	hx_isotig18811	1	p2	(AG)7	14	189	202	CATCGGGATCCAGACCTAAA	59.887	20	GTTTGAGAATTCGGAGGCTG	59.813	20	275	-	-
1654	NNFB_1654	hx_isotig18811	2	p2	(CT)8	16	488	503	CAGCCTCCGAATTCTCAAAC	59.813	20	TGGTGTCTCATCACTTGTTCG	59.736	21	196	-	-
1655	NNFB_1655	hx_isotig18812	1	p2	(AG)6	12	403	414	GTTACCACGGGAGAAAGCAG	59.734	20	ACGCCTATATCCGTTGCTTG	60.117	20	177	gi|224143693|ref|XP_002325043.1|	predicted protein [Populus trichocarpa]
1656	NNFB_1656	hx_isotig18817	1	p2	(AC)6	12	482	493	CCTTGATTTGTCCCTCTTGC	59.67	20	gagtgaggggtgaatccaaa	59.903	20	158	-	-
1657	NNFB_1657	hx_isotig18821	1	p3	(AAG)5	15	500	514	GAAGCAGGGAAAAGggTTGT	60.476	20	gagtaagagcttctggtgggc	60.397	21	264	-	-
1658	NNFB_1658	hx_isotig18828	1	p2	(TC)6	12	395	406	GCCTACGCTGAAGCAGTTCT	59.786	20	TGTCATCCACCTGTTGCATT	59.967	20	141	gi|225459038|ref|XP_002285627.1|	hypothetical protein isoform 2 [Vitis vinifera]
1659	NNFB_1659	hx_isotig18860	1	p3	(CAT)6	18	207	224	CACTCCTCCCCAAACTAACC	58.498	20	TGGACTTATGGCGATGATGA	60.033	20	243	-	-
1660	NNFB_1660	hx_isotig18862	1	p2	(GA)9	18	527	544	ACTTGCATCGGGCTCTCTTA	59.978	20	CTGGTAGACAGTAGCATCACCAA	59.319	23	251	-	-
1661	NNFB_1661	hx_isotig18865	1	p2	(AG)6	12	296	307	cGACACTTCCCATTCCAGAT	59.927	20	TGTTGTCTTCAGCTCATCCG	59.984	20	157	gi|18379234|ref|NP_565262.1|	phytanoyl-CoA dioxygenase (PhyH)-like protein [Arabidopsis thaliana]
1662	NNFB_1662	hx_isotig18875	1	p2	(GA)6	12	529	540	aagggggtctagggttagca	59.955	20	ggttaacaccacctcatccc	59.116	20	111	-	-
1663	NNFB_1663	hx_isotig18896	1	p2	(AG)6	12	457	468	CCTTTGTTTCCCCCATTCTT	60.159	20	AAGCCAACCCAAgaCATCAG	60.111	20	188	-	-
1664	NNFB_1664	hx_isotig18903	1	p3	(TTC)5	15	441	455	GAACccAGAaaCAGAGCAGC	59.997	20	atatgggttcgaaaggggag	60.145	20	228	-	-
1665	NNFB_1665	hx_isotig18913	1	p3	(TAG)6	18	54	71	tgtcgttgtcgttgttgttg	59.187	20	CCAAGTGCATCACAAGTTCC	59.139	20	182	-	-
1666	NNFB_1666	hx_isotig18950	1	p5	(CAGCC)5	25	282	306	ATACCTCTCCTCCTCGCTCC	59.801	20	GGTGCTGTCCGTCGATAACT	60.142	20	220	-	-
1667	NNFB_1667	hx_isotig18981	1	p2	(CT)6	12	396	407	aagcttttcgacttgccaaa	59.996	20	AAGTGATGACAAGCCTCGCT	60.02	20	174	gi|255572840|ref|XP_002527352.1|	lyase, putative [Ricinus communis]
1668	NNFB_1668	hx_isotig19049	1	p2	(CT)12	24	197	220	GATTAAGTACCGGCTGGACG	59.592	20	GTTGCTGCCTTGGTGGTTAT	60	20	277	gi|113367194|gb|ABI34654.1|	bZIP transcription factor bZIP80 [Glycine max]
1669	NNFB_1669	hx_isotig19108	1	p2	(CT)7	14	161	174	ATCCGTCAAtttGCTTCGTC	60.081	20	GATGGAGTGAGCAGGAGAGC	60.104	20	117	gi|225436093|ref|XP_002277657.1|	hypothetical protein [Vitis vinifera]
1670	NNFB_1670	hx_isotig19137	1	p3	(CGT)6	18	264	281	CGAGCTTCGATTCCTCTTTG	60.088	20	TCCCCAATTCCCTAACTTCC	60.124	20	272	-	-
1671	NNFB_1671	hx_isotig19150	1	p2	(TG)6	12	221	232	CCACCTTGTGCAAGCTGATA	59.864	20	TCCAACCGTGATGCATATTG	60.343	20	255	gi|296089733|emb|CBI39552.3|	unnamed protein product [Vitis vinifera]
1672	NNFB_1672	hx_isotig19153	1	p3	(AAG)7	21	303	323	CCTCCAAACTTCCCAATTCA	59.903	20	CCTCTGAAATCCAGAACCCA	60.042	20	211	gi|225447027|ref|XP_002269218.1|	similar to membrane-associated zinc metalloprotease, putative isoform 2 [Vitis vinifera]
1673	NNFB_1673	hx_isotig19167	1	p4	(GTTC)7	28	513	540	TTCTGGCACATGTTGTTGGT	60.008	20	TTTCTTTCGTCGTTCAACCC	60.088	20	251	gi|225450173|ref|XP_002263292.1|	hypothetical protein [Vitis vinifera]
1674	NNFB_1674	hx_isotig19172	1	p2	(GA)7	14	199	212	CGAAATCACCTTGTCCGACT	60.111	20	TGAGAGAGCGTAGCAAAGCA	60.035	20	194	gi|224067156|ref|XP_002302383.1|	amino acid transporter [Populus trichocarpa]
1675	NNFB_1675	hx_isotig19203	1	p3	(AAG)5	15	113	127	CTCCAAGTGGAGAAGAACGAG	59.072	21	AAAGAAAGGACCGGAAATGG	60.291	20	280	-	-
1676	NNFB_1676	hx_isotig19211	1	p3	(AAT)5	15	195	209	AATGCCTTTTTGTTTGCCAG	60.11	20	TTCCTCTGAAGAAGGTCGGA	59.92	20	240	gi|225446349|ref|XP_002274029.1|	hypothetical protein [Vitis vinifera]
1677	NNFB_1677	hx_isotig19215	1	p2	(TC)10	20	374	393	cGTCAGTtCCAACCTCCATT	59.966	20	ATCATCGTCATTCGTCGTCA	60.08	20	154	gi|224107106|ref|XP_002314377.1|	predicted protein [Populus trichocarpa]
1678	NNFB_1678	hx_isotig19224	1	c	(TC)9tgagac(CGA)5	39	496	534	CATGAGTGTGACCATGGGAG	59.954	20	TTCCGTAAAACTCAGAAtTTGG	58.298	22	279	gi|225459836|ref|XP_002285922.1|	hypothetical protein [Vitis vinifera]
1679	NNFB_1679	hx_isotig19226	1	p3	(TCG)5	15	386	400	GAGGAGAAGTGGTAGTGGCG	59.867	20	TAGTCCTTCACCGTCGCTCT	60.012	20	197	-	-
1680	NNFB_1680	hx_isotig19228	1	p3	(CAT)5	15	148	162	CACCACCACCATCACCATTA	60.088	20	ATTGCAGGGTTGTTGGAGAG	60.111	20	159	-	-
1681	NNFB_1681	hx_isotig19235	1	p2	(TC)6	12	49	60	AAAATAGTTAACTCCTCGGCCC	59.874	22	ATGCGGACTTGGATTTCTTG	60.074	20	183	gi|255557703|ref|XP_002519881.1|	ATP-dependent Clp protease proteolytic subunit, putative [Ricinus communis]
1682	NNFB_1682	hx_isotig19283	1	p4	(GATG)6	24	420	443	AGCGGTAGAAAGAGAAGGGG	59.842	20	TGTAGAAGGACGGAGTCGCT	60.012	20	215	-	-
1683	NNFB_1683	hx_isotig19302	1	p3	(CTG)6	18	431	448	TGAATGAATACCGGGAGGAG	59.887	20	aGCAGATAAATGGCAGCAGG	60.374	20	248	gi|355517432|gb|AES99055.1|	Cbs domain protein [Medicago truncatula]
1684	NNFB_1684	hx_isotig19308	1	c	(GA)9gcgtcaagctcttatcagatgtattctagatagaacttggatgaatcaaccagaaagaa(G)11	88	311	398	ATTTCTTCTGGTTTTGGgGC	60.299	20	TCtTTGGGCTTTTCACCATC	60.051	20	250	-	-
1685	NNFB_1685	hx_isotig19322	1	p3	(CAA)5	15	436	450	CTTGGCTGCTTTCCATCTTC	59.955	20	TCAGCACCCAAGCTTCTTCT	60.134	20	142	-	-
1686	NNFB_1686	hx_isotig19376	1	c	(GTG)8gtagcggcggtgggccgggtggtggcatgaccgttgtccggtcaaaaggcaagtgtttggtgttgaac(AG)9	110	331	440	AGTCATCTTAGTCGCCACGG	60.277	20	TTAGTTGCGCTTGCACactc	60.203	20	248	gi|225431191|ref|XP_002266738.1|	hypothetical protein [Vitis vinifera]
1687	NNFB_1687	hx_isotig19406	1	p3	(TGA)8	24	505	528	GTGACTGTCTCGTCCCCATT	59.969	20	GAAGaAACATCAACAGCCGC	60.786	20	192	-	-
1688	NNFB_1688	hx_isotig19414	1	p2	(GA)9	18	514	531	GAGAGACGACGAAAGCCAAG	60.134	20	AGCCAACATCAACGCAATTT	60.511	20	241	-	-
1689	NNFB_1689	hx_isotig19424	1	p3	(GAA)5	15	440	454	TACTAGTctccccgccactg	60.269	20	acaggacgacgagaaggaga	59.986	20	107	gi|225427383|ref|XP_002283072.1|	hypothetical protein [Vitis vinifera]
1690	NNFB_1690	hx_isotig19426	1	p3	(TTC)5	15	95	109	ttGAGGCaAGAgaaaaaccc	59.288	20	CCAGCTCAGATCAGTTGCAG	59.726	20	230	gi|297733747|emb|CBI14994.3|	unnamed protein product [Vitis vinifera]
1691	NNFB_1691	hx_isotig19453	1	p2	(GA)7	14	166	179	CTTCCAGATATGGTCCGCAT	59.917	20	GGAGGTTGACAAAAgGCAAA	60.088	20	192	gi|242051146|ref|XP_002463317.1|	hypothetical protein SORBIDRAFT_02g041720 [Sorghum bicolor]
1692	NNFB_1692	hx_isotig19487	1	p2	(GA)6	12	46	57	CATCATTTGGAAGCTCGAGAA	60.337	21	CCCAAACTATGAGAACGGGA	59.926	20	134	gi|225438706|ref|XP_002277744.1|	hypothetical protein [Vitis vinifera]
1693	NNFB_1693	hx_isotig19495	1	p2	(GA)9	18	182	199	TGACATAGGTTTTGCTGGGA	59.123	20	GCATGGTTATGGGATTCTGG	60.155	20	202	gi|224098378|ref|XP_002334563.1|	predicted protein [Populus trichocarpa]
1694	NNFB_1694	hx_isotig19534	1	p2	(GA)10	20	123	142	GGGACAAAAGGGTCACTGAG	59.549	20	GATTCACGATGCGATTCCTT	60.043	20	203	-	-
1695	NNFB_1695	hx_isotig19534	2	p2	(AG)7	14	378	391	ATGGTGAGGGGAAAGGAATC	60.133	20	AGCAGCAGGCATTCTGATTT	59.985	20	236	-	-
1696	NNFB_1696	hx_isotig19559	1	c	(GAAGA)6ggagaagaagaactcggagaggagaattcaga(AG)7	76	402	477	aaacccaaagctgGAGGAat	59.94	20	AATTGTAGAGTGGGGCAACAA	59.485	21	219	-	-
1697	NNFB_1697	hx_isotig19592	1	p2	(TG)6	12	186	197	cctcttgaatcacctcgaatg	59.679	21	CCAGGTAAAGGCAGGATTCA	60.066	20	277	-	-
1698	NNFB_1698	hx_isotig19606	1	p3	(TGC)5	15	376	390	TCAACAACAAGCAGTCAGGC	60.032	20	AGCTGCTTTGGAGCAGAGAG	60.035	20	212	gi|224061276|ref|XP_002300403.1|	predicted protein [Populus trichocarpa]
1699	NNFB_1699	hx_isotig19620	1	p4	(TCTT)6	24	421	444	TTGCACAGGCTGTTTGTTCT	59.49	20	AAGGAAGTGTTCTGGTGGGA	59.549	20	279	gi|225447731|ref|XP_002277858.1|	hypothetical protein [Vitis vinifera]
1700	NNFB_1700	hx_isotig19625	1	p2	(AG)6	12	181	192	aaactcccctgatttttggg	60.159	20	CAGTCAGTATCGCCACGATG	60.287	20	236	gi|255546161|ref|XP_002514140.1|	cytidine deaminase 1, 2, 7, putative [Ricinus communis]
1701	NNFB_1701	hx_isotig19643	1	p3	(TAG)5	15	86	100	gtgctcaatgtgtagctggg	59.318	20	ttgggaagggtttgagtcac	59.943	20	140	-	-
1702	NNFB_1702	hx_isotig19643	2	p4	(TTTA)5	20	263	282	AAAATTTGGACCTTCCCCAC	60.032	20	aagaGTCCTGCATTGTTCgg	60.255	20	257	-	-
1703	NNFB_1703	hx_isotig19673	1	p3	(TGC)7	21	475	495	AGCATCTGACCCATTTCACC	59.934	20	CATCAGTTTCAGCAGCTCCA	60.136	20	236	-	-
1704	NNFB_1704	hx_isotig19697	1	p2	(AG)6	12	379	390	GCATTACCTGCTGCCGTATT	60.124	20	CACGTGTAGCTGCCAACTGT	59.97	20	276	-	-
1705	NNFB_1705	hx_isotig19712	1	p3	(AGA)6	18	120	137	GGGAGGAATTGGCTGACATA	59.894	20	AGTTGTCTGGGTGTCCCATC	59.817	20	218	-	-
1706	NNFB_1706	hx_isotig19724	1	p2	(TC)6	12	376	387	AATCACAATTGCAAGGAGGG	59.933	20	TCCGGTCAATATCCTCTTCG	60.029	20	233	gi|225447081|ref|XP_002272631.1|	hypothetical protein isoform 1 [Vitis vinifera]
1707	NNFB_1707	hx_isotig19754	1	c	(AG)6gagaagaagaagagagaaggagaggagagagagagcgagagag(AGA)7	76	423	498	ATTCTGGAGCTTCTTTGCCA	59.955	20	ttaaccgctctctctcctcc	58.62	20	210	gi|255562880|ref|XP_002522445.1|	conserved hypothetical protein [Ricinus communis]
1708	NNFB_1708	hx_isotig19786	1	p2	(AT)11	22	411	432	CGTTCAGAACAGCTCCTTCC	59.989	20	TTAACTACAAGGGCGCATCC	60.096	20	186	-	-
1709	NNFB_1709	hx_isotig19833	1	p2	(AG)10	20	468	487	GAAGCCAAGATCCTGGAACA	60.195	20	ACGGAGGTGAAAACTGAACG	60.149	20	280	gi|224055221|ref|XP_002298436.1|	predicted protein [Populus trichocarpa]
1710	NNFB_1710	hx_isotig19856	1	c	(GA)6ttcagaatgcaggaaactgaaaccccaagaggaac(GA)6(GT)6	71	50	120	CAGGAAACTGAAACCCCAAG	59.563	20	TGAAGCGTCTGTTGATGGAG	59.984	20	250	gi|225444195|ref|XP_002270180.1|	hypothetical protein, partial [Vitis vinifera]
1711	NNFB_1711	hx_isotig19857	1	p2	(GT)7	14	206	219	aGACTGTTggcggctcttta	60.015	20	ATTGACACCATCAGCACCAA	59.967	20	272	-	-
1712	NNFB_1712	hx_isotig19864	1	p3	(GGA)5	15	218	232	AACAATGGCTGGGTTCTCAC	59.973	20	CGTTGGTGGAGATGTTGTTG	60.001	20	174	gi|302142584|emb|CBI19787.3|	unnamed protein product [Vitis vinifera]
1713	NNFB_1713	hx_isotig19898	1	p2	(CT)10	20	514	533	TTTGCAGAGAGCAGAACGTG	60.324	20	GGAGAGAAGAgGGAGAGAGaAA	58.291	22	144	gi|224090123|ref|XP_002308941.1|	predicted protein [Populus trichocarpa]
1714	NNFB_1714	hx_isotig19902	1	p3	(TAC)5	15	91	105	GCATACAAATTTAGATGAGAGACATCA	59.948	27	GCTTTCTTTGGTGCTCTTgG	59.993	20	225	-	-
1715	NNFB_1715	hx_isotig19906	1	p3	(ATC)5	15	475	489	AAGTGGAAGAGGAGGCCAAT	60.074	20	GTAGAGGCACCTGGATGACC	59.535	20	100	-	-
1716	NNFB_1716	hx_isotig19920	1	p2	(TC)7	14	176	189	GGtttAAtttCGGcAGGACa	59.938	20	AACAACCAACAGCAGCACAG	59.946	20	187	-	-
1717	NNFB_1717	hx_isotig19988	1	p3	(CCA)5	15	443	457	CCCCTCACCCAGTCTACAAA	59.959	20	GTGGTGGCGGAGACTTGTAT	59.997	20	123	gi|147857446|emb|CAN78649.1|	hypothetical protein VITISV_036363 [Vitis vinifera]
1718	NNFB_1718	hx_isotig20033	1	p2	(TA)6	12	507	518	AGCTGTGGTCCCACtCTGTT	59.756	20	aatgtcaatattctgccgcc	59.929	20	213	-	-
1719	NNFB_1719	hx_isotig20056	1	p2	(GA)6	12	140	151	GCACTCCTTCCAAACTGAGC	59.997	20	GAAATGGCCCTAAATACGCA	59.928	20	163	gi|225431978|ref|XP_002278726.1|	hypothetical protein [Vitis vinifera]
1720	NNFB_1720	hx_isotig20106	1	p2	(AG)9	18	57	74	GCTCCATGGTTGGCTTTTAT	59.046	20	CTCGCGGTTTATACCCACAT	59.845	20	213	-	-
1721	NNFB_1721	hx_isotig20123	1	p3	(CTT)5	15	503	517	GATCTCAAGCACCCCACATT	59.934	20	ggACTTgggAgGaaaGGAGA	60.565	20	170	gi|297742704|emb|CBI35338.3|	unnamed protein product [Vitis vinifera]
1722	NNFB_1722	hx_isotig20171	1	p2	(GA)8	16	514	529	CATCGTTTCCCAGGTCTTGT	59.966	20	ggggtAATGATTTCTCCATGA	58.703	21	196	gi|355501803|gb|AES83006.1|	hypothetical protein MTR_013s0011 [Medicago truncatula]
1723	NNFB_1723	hx_isotig20181	1	p2	(AG)9	18	481	498	GCCTTGTCGAAACCATGACT	60.119	20	tatttgctcgtatctccccc	58.998	20	117	-	-
1724	NNFB_1724	hx_isotig20197	1	p2	(TC)6	12	197	208	TTCACATTTTGCTGAGACGC	59.995	20	CAGCAACTCAGGTGGAGTCA	60.022	20	268	-	-
1725	NNFB_1725	hx_isotig20199	1	p3	(AAT)5	15	159	173	ATTCCATGGGTGATTCAAGG	59.605	20	CGTATTTGGAGGTTTTGGGA	59.795	20	247	-	-
1726	NNFB_1726	hx_isotig20205	1	p3	(TCT)15	45	41	85	ggtttaatcaacacaaaCATTgc	58.47	23	atcaatttgcaaagcaaggg	60.074	20	208	-	-
1727	NNFB_1727	hx_isotig20209	1	p2	(CT)9	18	152	169	caaaagggcctaaaacacca	59.968	20	GGCCCACAAGTGAAAGTGAT	59.973	20	229	gi|147776063|emb|CAN63279.1|	hypothetical protein VITISV_023249 [Vitis vinifera]
1728	NNFB_1728	hx_isotig20213	1	p2	(AG)10	20	294	313	TCCGAAGCAGAAAGAAACAAA	59.982	21	ATATGAGACCGCTGCAATCC	60.066	20	203	gi|90657607|gb|ABD96906.1|	hypothetical protein [Cleome spinosa]
1729	NNFB_1729	hx_isotig20214	1	p3	(TCT)5	15	186	200	ATGTCCATTGTAGCCCTTCG	59.955	20	AAACAGGGGAGAAAAcCCAC	60.204	20	194	-	-
1730	NNFB_1730	hx_isotig20216	1	p3	(AGG)5	15	416	430	TTTGGTGTTGCGTCAAGCTA	60.436	20	aGCAACACTCAATCAGGGGT	59.579	20	232	gi|255567820|ref|XP_002524888.1|	conserved hypothetical protein [Ricinus communis]
1731	NNFB_1731	hx_isotig20241	1	p3	(TTC)5	15	334	348	GGCCGAATGGgTCctAGTAT	60.173	20	CAAGAGAAGAAGATGGCGaAA	59.578	21	249	-	-
1732	NNFB_1732	hx_isotig20283	1	p2	(TC)8	16	255	270	AGGAGGAAGAGGCTCTCCAG	60.088	20	AATGGCCAGAGCAAAATGTC	60.081	20	264	-	-
1733	NNFB_1733	hx_isotig20310	1	p2	(AG)7	14	485	498	TTTGGATGCTCCTTCAGCTT	59.955	20	ACTGCACATGCACTGAGACC	59.905	20	208	-	-
1734	NNFB_1734	hx_isotig20313	1	p2	(TC)7	14	516	529	CAGTGACACTTTGCTGCCAT	59.905	20	CCACAGAGGAGTTCAGAAAAGA	58.574	22	138	gi|297741833|emb|CBI33146.3|	unnamed protein product [Vitis vinifera]
1735	NNFB_1735	hx_isotig20325	1	p2	(AG)7	14	116	129	AACAAAGGAACAAACCGCAC	60.015	20	ATCCAATCCaCCCATTTCAA	59.991	20	189	-	-
1736	NNFB_1736	hx_isotig20329	1	p2	(CT)6	12	427	438	CATTTGCTTGTCTTCCCcAT	59.933	20	GTGAGCAACCGAGTGAGTGA	60.03	20	141	gi|297737099|emb|CBI26300.3|	unnamed protein product [Vitis vinifera]
1737	NNFB_1737	hx_isotig20337	1	p2	(CT)7	14	25	38	CTTCTGCTGCTCTGCACTTC	59.064	20	GGACCAGTAAAGGAGGAGGC	60.074	20	234	gi|225431322|ref|XP_002269804.1|	hypothetical protein [Vitis vinifera]
1738	NNFB_1738	hx_isotig20342	1	p3	(TCA)5	15	374	388	TtGTGTTTtCTTCCCTTGCC	60.088	20	ATGCAGAATTTTgGGGATGA	60.274	20	228	gi|225444981|ref|XP_002282754.1|	hypothetical protein [Vitis vinifera]
1739	NNFB_1739	hx_isotig20352	1	p3	(GAT)6	18	179	196	ACCAAAATGGACATGGGCTA	60.192	20	CCCACACAGAAGGTGAACAA	59.565	20	256	-	-
1740	NNFB_1740	hx_isotig20354	1	p3	(GAT)5	15	90	104	TGGCACTAAACAGGATGGAA	59.123	20	GAAATTACGCTCCCAAAGTTC	57.874	21	244	-	-
1741	NNFB_1741	hx_isotig20373	1	p3	(TCT)5	15	154	168	AAACCAGAAAGCCTCCGATT	60.074	20	ACTGACAGATTTGGCGCTCT	60.02	20	269	gi|225457009|ref|XP_002282424.1|	similar to phosphate/phosphoenolpyruvate translocator [Vitis vinifera]
1742	NNFB_1742	hx_isotig20382	1	p3	(GAT)5	15	221	235	CTGAGAagCAACCTCCCAAG	59.982	20	TAATGGGGAAATGGCAAAAG	59.767	20	220	gi|225470384|ref|XP_002269938.1|	hypothetical protein [Vitis vinifera]
1743	NNFB_1743	hx_isotig20405	1	p2	(TA)8	16	294	309	TGTTTGGTTTGAAGGATCAGTG	60.008	22	TTAGGACAGGATTgggCATC	59.894	20	246	gi|296086563|emb|CBI32198.3|	unnamed protein product [Vitis vinifera]
1744	NNFB_1744	hx_isotig20424	1	p2	(TC)7	14	369	382	GAGCACCGTTTTGTTGGATT	59.978	20	CCAAAgTGGGAGAGAAGCAG	59.982	20	255	-	-
1745	NNFB_1745	hx_isotig20439	1	p2	(TC)7	14	502	515	GAGAAAGAACAGGGgAGCAA	59.405	20	accatatgtgctaccacccg	60.657	20	277	gi|225428588|ref|XP_002284707.1|	hypothetical protein [Vitis vinifera]
1746	NNFB_1746	hx_isotig20440	1	p2	(TC)7	14	239	252	ATCATCTCCCTcTGTTTGCG	60.218	20	GATTGGCGAGGGTTTTGTTa	59.938	20	199	-	-
1747	NNFB_1747	hx_isotig20504	1	p3	(CAA)5	15	59	73	TCAACAACCTGAGCAGCAAC	60.032	20	TTTGAACTGTGTTCCCACCA	59.976	20	272	-	-
1748	NNFB_1748	hx_isotig20547	1	p2	(TA)7	14	470	483	GAAATGTGAGGCTCGAAAGC	59.962	20	tgagggttgaacaatttaactgc	60.389	23	212	gi|242038209|ref|XP_002466499.1|	hypothetical protein SORBIDRAFT_01g008830 [Sorghum bicolor]
1749	NNFB_1749	hx_isotig20556	1	p2	(AG)6	12	457	468	AGGCTTCCTTTGTGGGAAGT	60.11	20	gcaattCTCCTACTTTCCTCCTC	59.754	23	256	-	-
1750	NNFB_1750	hx_isotig20560	1	p3	(AGG)6	18	463	480	TTTCTTTGCTCCGTCGACTT	59.993	20	AAGACAACCGTCAAccAACC	59.867	20	234	-	-
1751	NNFB_1751	hx_isotig20563	1	p3	(GAA)5	15	493	507	AATTCCCTTCCCTCTTCCTG	59.508	20	GAGGTTAGTTCAACCTGCACAA	59.286	22	226	-	-
1752	NNFB_1752	hx_isotig20566	1	p3	(GAC)5	15	263	277	CCCCTCCTTCATCTTCTTCC	60.008	20	ACACCACCGTCTACGGACTC	60.033	20	102	gi|225425842|ref|XP_002265505.1|	hypothetical protein [Vitis vinifera]
1753	NNFB_1753	hx_isotig20651	1	p3	(TCT)5	15	83	97	TTCAAGAACCTTCACCCACC	59.943	20	AACACCACTATGCCAGGAGC	60.142	20	189	gi|147809484|emb|CAN60148.1|	hypothetical protein VITISV_041925 [Vitis vinifera]
1754	NNFB_1754	hx_isotig20652	1	p2	(GA)6	12	44	55	tGAGATTTGGAAGTGTGAGTGG	60.149	22	ATTGCTTCTcGCCATTCAGT	59.843	20	189	gi|296086487|emb|CBI32076.3|	unnamed protein product [Vitis vinifera]
1755	NNFB_1755	hx_isotig20661	1	p5	(TTTTC)5	25	310	334	ACCAAAGAAAATTTTGGGGC	60.164	20	TCCTTGCGACCCATACCTAC	59.955	20	188	-	-
1756	NNFB_1756	hx_isotig20666	1	p2	(AG)7	14	463	476	GCCATGAGTTCCCAGTTGAT	59.934	20	acacccgaTGGAGAATATGG	59.629	20	260	-	-
1757	NNFB_1757	hx_isotig20668	1	p2	(CT)9	18	261	278	TATGGcGATACGCAGATTCA	60.201	20	cccatgatcgatcgttttct	59.894	20	230	-	-
1758	NNFB_1758	hx_isotig20706	1	p2	(GA)7	14	261	274	TTCTGCTTGTTCCTGTGTTTG	58.96	21	ctcaagggaatcgctcaatc	59.773	20	239	gi|255538064|ref|XP_002510097.1|	ubiquitin-protein ligase, putative [Ricinus communis]
1759	NNFB_1759	hx_isotig20710	1	p3	(TCT)5	15	241	255	TGCCTCGTCTTTCTTTttGG	60.357	20	AGGAGACCAAtATGACCCCC	60.015	20	176	gi|296087739|emb|CBI34995.3|	unnamed protein product [Vitis vinifera]
1760	NNFB_1760	hx_isotig20749	1	p2	(TA)6	12	511	522	AAACTGGTGTTCCGAAGTGG	60.005	20	gCCTGGCATAGCCTAGCA	60.08	18	254	-	-
1761	NNFB_1761	hx_isotig20778	1	c	(ATC)6(AGA)6	36	220	255	ttttcccATTCATGGATTCTG	59.748	21	GGTGGCCATGGTGATAAAAC	60.059	20	268	gi|325530077|sp|Q9C882.2|GTL1_ARATH	RecName: Full=Trihelix transcription factor GTL1; AltName: Full=GT2-LIKE protein 1; Short=AtGTL1; Short=Protein GT-2-LIKE1; AltName: Full=Trihelix DNA-binding protein GTL1
1762	NNFB_1762	hx_isotig20781	1	p3	(CTT)10	30	142	171	GGAAGAGATTACGGGGAAGC	60.039	20	GGGAGATTCGATGGTGAGAA	60.011	20	280	-	-
1763	NNFB_1763	hx_isotig20798	1	p2	(TC)7	14	244	257	TGATGCTGGACGTCTGATTC	59.794	20	AGAACCGCAGACAAGCAACT	60.058	20	197	gi|255581951|ref|XP_002531774.1|	conserved hypothetical protein [Ricinus communis]
1764	NNFB_1764	hx_isotig20809	1	p2	(CT)8	16	91	106	ATGTATGGCTCGTTGGGTTC	59.82	20	TTGGAAGTTGATTGTTGCCA	60.088	20	199	-	-
1765	NNFB_1765	hx_isotig20816	1	p2	(CT)6	12	268	279	CAACACTGGCCCAAGCTTAT	60.132	20	ACTGTTTTCGTCCTCTCCGA	59.844	20	269	-	-
1766	NNFB_1766	hx_isotig20817	1	p2	(AG)8	16	371	386	GAAGCCCAAGAGAGATGTGC	59.957	20	TACATCGGCATGAGGAATCA	60.033	20	193	gi|297737526|emb|CBI26727.3|	unnamed protein product [Vitis vinifera]
1767	NNFB_1767	hx_isotig20824	1	p2	(AG)11	22	471	492	GGAGAACCCTAACGGTGTGA	59.966	20	CATTGACgCCCGAGTTAGAT	60.096	20	216	-	-
1768	NNFB_1768	hx_isotig20834	1	p2	(GA)8	16	506	521	CGGTAACGATGCCGATAAAC	60.343	20	ggagaggagtcacaaactcact	57.485	22	198	gi|225465781|ref|XP_002268313.1|	hypothetical protein [Vitis vinifera]
1769	NNFB_1769	hx_isotig20860	1	p3	(AGA)5	15	362	376	TTAATCAAGGTGTTGCCTCAA	58.28	21	GGCTCATGAGAGGTTTGGAA	60.195	20	255	-	-
1770	NNFB_1770	hx_isotig20908	1	c	(CT)6(TG)6	24	349	372	TTGAAGGATTCAACCAAGGC	60.051	20	TCAGCATCACTGCAGACAGA	59.241	20	184	gi|164605008|dbj|BAF98300.1|	geranyl-diphosphate synthase [Hevea brasiliensis]
1771	NNFB_1771	hx_isotig20950	1	p3	(GAG)5	15	417	431	TCCACACCTCCCACTACCTC	59.962	20	ttcctcttttgggtgtccag	60.081	20	207	-	-
1772	NNFB_1772	hx_isotig20964	1	p2	(GT)6	12	505	516	AGCCGTAACGATGAAGGTTG	60.132	20	CCGGGGACAGAAGATAACAC	59.405	20	222	gi|255565188|ref|XP_002523586.1|	conserved hypothetical protein [Ricinus communis]
1773	NNFB_1773	hx_isotig21001	1	p3	(GAT)6	18	449	466	TTTCTGGTGTTTCTGGGGaG	60.081	20	AGCACGTTCTTCAGCAGCtt	60.343	20	188	gi|350534548|ref|NP_001234402.1|	ripening regulated protein DDTFR10 [Solanum lycopersicum]
1774	NNFB_1774	hx_isotig21005	1	p2	(AG)6	12	447	458	AGGGAAAACGGGAaGAAGAA	60.046	20	CCTCAACCTCCGAGCATATC	59.653	20	105	-	-
1775	NNFB_1775	hx_isotig21006	1	p2	(TC)6	12	79	90	CATTGCAGTACGCTGCTCTC	59.77	20	AGCCCCAAGGAGAAGTTCAT	60.074	20	173	gi|296089237|emb|CBI39009.3|	unnamed protein product [Vitis vinifera]
1776	NNFB_1776	hx_isotig21031	1	p2	(TG)7	14	50	63	aatcgtttaacccTGTCATCTC	57.233	22	ATCATTTTGAAACCCCCTCC	59.996	20	132	-	-
1777	NNFB_1777	hx_isotig21045	1	p2	(GA)7	14	113	126	cccGCTGACGGATACTCTTA	60.227	20	ATTCTTGTTGAGTGGGGCTG	60.111	20	135	-	-
1778	NNFB_1778	hx_isotig21050	1	p3	(CCA)5	15	448	462	GTACCGGCCAAATGAGACAT	59.82	20	GCGATCATACACTATCAGGGAG	58.697	22	171	gi|302144043|emb|CBI23148.3|	unnamed protein product [Vitis vinifera]
1779	NNFB_1779	hx_isotig21063	1	p3	(AAG)5	15	51	65	ggggCTGATAcccTAtttttG	59.688	21	TGGGGCTCAATCAACACAT	59.909	19	143	-	-
1780	NNFB_1780	hx_isotig21087	1	p2	(AT)7	14	99	112	AAGAGCATGAGCTTGGCAGT	60.164	20	GaggTCaaaGGTCCAGGTGA	60.088	20	272	-	-
1781	NNFB_1781	hx_isotig21131	1	p2	(AG)7	14	501	514	AGCCAATTGGACTGGTTTTG	59.971	20	CGTTTAATTCCCTTcACCAG	57.221	20	224	-	-
1782	NNFB_1782	hx_isotig21153	1	p3	(GAG)7	21	158	178	GGagCAGGAACATGCAGAAT	60.226	20	CTTTTCAGCCGGTTCTTCAG	59.986	20	210	-	-
1783	NNFB_1783	hx_isotig21233	1	p2	(CT)7	14	480	493	GGgCAAGAGAGAGAGAAGCA	59.827	20	GAAACaagTTaaACAGATGAAGGTGA	59.977	26	270	-	-
1784	NNFB_1784	hx_isotig21252	1	p3	(AAC)5	15	346	360	ACCCAGCTGGTGATTTCTTG	60.111	20	TCGCCAGCTTCATCTCTTCT	60.24	20	219	gi|255584438|ref|XP_002532950.1|	conserved hypothetical protein [Ricinus communis]
1785	NNFB_1785	hx_isotig21295	1	p4	(AATG)6	24	193	216	CTTTTaCATGCAAGCGACCA	59.872	20	CATCGGGTCCGTCTAAGAAA	60.066	20	265	-	-
1786	NNFB_1786	hx_isotig21303	1	p2	(AG)8	16	373	388	TGGTCTGCTTCTGGGTCTTT	59.844	20	ggggtaggcctataTCGTGA	58.882	20	257	gi|297740771|emb|CBI30953.3|	unnamed protein product [Vitis vinifera]
1787	NNFB_1787	hx_isotig21319	1	p3	(CAT)5	15	393	407	CACAGCCAGAGTGTGTGACC	60.368	20	GTGTCCCAGAACCCAAGAAA	59.943	20	239	-	-
1788	NNFB_1788	hx_isotig21331	1	p2	(CT)8	16	293	308	CCAGTGGATGAGGAGGAAGA	60.191	20	TGTTCGAAGCTGACAACCAA	60.427	20	266	gi|224083904|ref|XP_002307167.1|	predicted protein [Populus trichocarpa]
1789	NNFB_1789	hx_isotig21353	1	p3	(CTG)6	18	329	346	TTCCTTCATCCAAACCAAGC	60.051	20	AAATGGGACGCAATTGAAAG	59.938	20	226	-	-
1790	NNFB_1790	hx_isotig21382	1	p3	(TTC)7	21	69	89	TGTCCTTTTCCTTCTTCTGCTC	59.998	22	GAGTCGCtTGGATTTGCTTC	59.962	20	198	-	-
1791	NNFB_1791	hx_isotig21418	1	p2	(TC)9	18	333	350	ttcggcagttgagggataac	60.074	20	CATTGCCCTGATACAACCTG	58.999	20	140	-	-
1792	NNFB_1792	hx_isotig21435	1	p3	(GAA)15	45	363	407	TTGCTGGATCGAAGACAGTG	59.984	20	CGAAGGAGGGGTCTTCTCTT	59.811	20	189	-	-
1793	NNFB_1793	hx_isotig21437	1	p3	(CAT)5	15	207	221	tttcccaaccatacggaaac	59.662	20	AGGAGTCTTGTTGAAGGCCC	60.628	20	264	-	-
1794	NNFB_1794	hx_isotig21440	1	p3	(GGA)7	21	425	445	CCCATCTCGTACCTTTGCAT	59.955	20	AATTGCCTGCAACTGATTCC	60.081	20	257	gi|225443778|ref|XP_002271816.1|	hypothetical protein isoform 2 [Vitis vinifera]
1795	NNFB_1795	hx_isotig21447	1	p2	(AG)6	12	344	355	TTCATCCATGGAAGCACAAA	60.049	20	TCATggGGGTTGATTTACaA	58.669	20	148	-	-
1796	NNFB_1796	hx_isotig21448	1	c	(CAT)5(CCT)5	30	317	346	CGCGCAGTGACTACATCATT	59.895	20	GCTGAATCTGTTCCTGGCTC	59.957	20	275	-	-
1797	NNFB_1797	hx_isotig21453	1	p2	(CT)11	22	308	329	GATGCAGTTCTTCGCACAAA	59.995	20	TCCTCTTTCCCCTCCACTCT	60.186	20	260	-	-
1798	NNFB_1798	hx_isotig21474	1	p3	(AGA)8	24	460	483	GAGAGAAAGCCCCTGTTTCC	60.19	20	ccgggggAAGACAGAATAAG	60.807	20	111	-	-
1799	NNFB_1799	hx_isotig21492	1	p2	(CT)8	16	100	115	CTCACCTCGTAAGACTGCCC	59.867	20	TCCCAATTCTCAACATGGGT	60.173	20	232	gi|255583492|ref|XP_002532504.1|	protein phosphatase 2c, putative [Ricinus communis]
1800	NNFB_1800	hx_isotig21522	1	p3	(CTG)9	27	59	85	GGAGGCCGAGAAAGAGTTCTA	59.969	21	GCAAGAtTCAGGAGAAACGC	59.962	20	144	gi|225440918|ref|XP_002282873.1|	hypothetical protein [Vitis vinifera]
1801	NNFB_1801	hx_isotig21568	1	p2	(AG)7	14	69	82	AGGTGTAGGGGTGAGAGAGC	58.341	20	CCCATTCGGTCAGGTAAAGA	59.926	20	116	-	-
1802	NNFB_1802	hx_isotig21578	1	p2	(GA)6	12	432	443	TGCAAACCCCAAATAAGACC	59.801	20	GaaaGGcccATTCAGTAGTCC	59.954	21	240	-	-
1803	NNFB_1803	hx_isotig21580	1	p2	(TC)7	14	463	476	TAAGGTTGAGTGGCTTCGCT	60.015	20	GCATCCATTCTCAGGTAAAAGA	58.328	22	138	-	-
1804	NNFB_1804	hx_isotig21623	1	p2	(TC)12	24	473	496	TTGGAGGAGATTGttCCAGG	60.042	20	gagcaagagaaagaattctcca	57.813	22	197	gi|225438289|ref|XP_002269639.1|	hypothetical protein [Vitis vinifera]
1805	NNFB_1805	hx_isotig21627	1	c	(CTT)6ctg(CTT)6	39	419	457	GCTCCAAtCcTCCTCTCCTT	59.778	20	gtggagcccttgttttcatt	59.031	20	180	-	-
1806	NNFB_1806	hx_isotig21633	1	p3	(GGT)5	15	332	346	CGTTGTTGCTCACCTTGCTA	60.05	20	GCTGAAGACCACCCCTACAA	60.111	20	278	gi|255555977|ref|XP_002519023.1|	zinc finger protein, putative [Ricinus communis]
1807	NNFB_1807	hx_isotig21637	1	p2	(GA)7	14	177	190	TTCCAAGGAAAAGCATCACC	60.051	20	AAAAGGGTTTGAAAATGGGG	60.027	20	224	-	-
1808	NNFB_1808	hx_isotig21669	1	p3	(AAG)10	30	395	424	CCGTCGAGTTACATCCAGGT	59.989	20	GTGGATGCAACCAACCTTTC	60.362	20	185	gi|302142008|emb|CBI19211.3|	unnamed protein product [Vitis vinifera]
1809	NNFB_1809	hx_isotig21691	1	c	(GA)9(GT)8	34	338	371	ACATCCCGGAACAGATGAAG	59.927	20	GCTTCGCCGGTTACAAAGTA	60.264	20	238	gi|225452496|ref|XP_002279099.1|	hypothetical protein [Vitis vinifera]
1810	NNFB_1810	hx_isotig21797	1	p3	(TTC)7	21	79	99	CACCCTTCCTCCTCTTTTCC	60.045	20	TTTGTCTACACGaACGCAGG	59.904	20	125	-	-
1811	NNFB_1811	hx_isotig21804	1	p2	(TG)14	28	378	405	CTTGGcgccTTGAAAACTAT	59.361	20	GCCAATCTGCTTTTCTCCAA	60.331	20	191	-	-
1812	NNFB_1812	hx_isotig21810	1	p2	(AC)7	14	439	452	AACAAACGCCAACAGTGTGA	60.199	20	CATTTTTCTTCGCCTTTTCG	59.826	20	227	-	-
1813	NNFB_1813	hx_isotig21852	1	p2	(TC)11	22	301	322	TGATAGTTGAGTCCTCCTCCG	59.294	21	ggttggtaaagagggggaag	59.799	20	187	-	-
1814	NNFB_1814	hx_isotig21899	1	p2	(CT)8	16	310	325	tGAACTGATGTTCATGGGgA	59.893	20	GCAACCCTGCAACTACTGCT	60.462	20	240	-	-
1815	NNFB_1815	hx_isotig21915	1	p3	(ACC)5	15	459	473	CCATCTACCACAGCTGCTCA	60.008	20	TGGCACCGCTATTGTTTATG	59.585	20	220	-	-
1816	NNFB_1816	hx_isotig21925	1	p2	(TC)7	14	489	502	GGAAAATGGAGATTGACCCA	59.727	20	GAGTGAGAGAAAGCAGTGGAAA	58.721	22	240	-	-
1817	NNFB_1817	hx_isotig21950	1	p2	(AG)8	16	428	443	AAGGTAGCAAGCAAAAGCCA	60.018	20	CCAACCGGaACCTATGTTGT	59.711	20	243	-	-
1818	NNFB_1818	hx_isotig21977	1	p3	(TTC)6	18	326	343	TGGAATGTTCCTTTGGTTTCA	60.329	21	tttGCaactCTgggtcattg	59.691	20	219	-	-
1819	NNFB_1819	hx_isotig21982	1	p2	(AG)14	28	345	372	GCGGACGAAGACAGTAGGAG	60.012	20	TTCTCATCCCAGCGAAAATC	60.155	20	264	gi|225462172|ref|XP_002267512.1|	similar to putative iojap protein [Vitis vinifera]
1820	NNFB_1820	hx_isotig21994	2	p3	(CCA)6	18	165	182	GCTCCCCCTGAATCTCTACC	60.037	20	GATCAGCCTTTGCAGTGTCa	59.992	20	172	-	-
1821	NNFB_1821	hx_isotig21996	1	p2	(GA)9	18	272	289	TGTGAAGAACAATTGGCACC	59.547	20	TGCACAAGCCAATATCaAGC	59.839	20	190	gi|255545142|ref|XP_002513632.1|	chaperone binding protein, putative [Ricinus communis]
1822	NNFB_1822	hx_isotig22060	1	p2	(GA)7	14	110	123	AACCCAACACAACAGAACCC	59.721	20	AAGATGCCCaAAACGAAGTG	60.11	20	139	-	-
1823	NNFB_1823	hx_isotig22104	1	p3	(CAT)5	15	64	78	TTCAGTCCCAACAAGAAGGC	60.232	20	GAACAGGCCAAAACCACCTA	59.971	20	245	-	-
1824	NNFB_1824	hx_isotig22107	1	p2	(CT)6	12	182	193	aCCCtGTtcAcGATTTTTGC	59.978	20	GGGAAACGTTTTGGGATCTT	60.166	20	259	-	-
1825	NNFB_1825	hx_isotig22119	1	p2	(GA)6	12	471	482	TCCACCCAGTTCTTCCAGTC	60.088	20	TCAAAGCCAACAGAAGTCTTATT	57.285	23	196	gi|225444013|ref|XP_002274947.1|	hypothetical protein [Vitis vinifera]
1826	NNFB_1826	hx_isotig22128	1	p4	(CATA)5	20	460	479	TTTGAGAGGCCTCAAGGAAA	59.926	20	aagcttttaggttgaatggttcc	59.9	23	203	-	-
1827	NNFB_1827	hx_isotig22140	1	p2	(CT)8	16	229	244	TTTCAGAAGTCCCCCTCCTT	60.045	20	AAAGAGAGAGGCAGGGAAGC	60.096	20	208	gi|224075002|ref|XP_002304513.1|	predicted protein [Populus trichocarpa]
1828	NNFB_1828	hx_isotig22152	1	p4	(TTCT)5	20	286	305	GGCCACAGCAAAAGCATAAT	60.103	20	ttctactgacctgccattgtct	58.865	22	219	-	-
1829	NNFB_1829	hx_isotig22173	1	p2	(TG)7	14	81	94	CTCCAATTTCTTCTGGCACA	58.847	20	CAGCTCTCCTCTCCTCCCtT	60.088	20	187	-	-
1830	NNFB_1830	hx_isotig22206	1	p3	(TGG)9	27	439	465	TcaaatggAgaAaTGAGccc	60.014	20	cgacaattgcaatctccaca	60.665	20	169	-	-
1831	NNFB_1831	hx_isotig22316	1	c	(GA)8gcaaagcgagaataagaaagggtcagaaacttgttgtaggattgaa(AG)7	76	341	416	CTCCCAGTCTTACCGCACTC	59.867	20	TCACCCTTTCATATCTCCGC	60.036	20	174	-	-
1832	NNFB_1832	hx_isotig22331	1	p3	(TCT)6	18	439	456	TGTTTTGGGCGTGAACAGTA	60.149	20	ATCCAAGATTTCTTccCGCT	60.039	20	104	-	-
1833	NNFB_1833	hx_isotig22380	1	p2	(GA)6	12	384	395	TCGACCCAAAAGGGATAGTG	59.926	20	taactcCttccgggtctcaa	59.665	20	246	-	-
1834	NNFB_1834	hx_isotig22385	1	p3	(GCT)5	15	334	348	TGGGTGGAATGATACCGACT	60.195	20	ATGAATGGAGAGGGACGTTG	59.927	20	173	-	-
1835	NNFB_1835	hx_isotig22409	1	p3	(AGA)5	15	133	147	AAAACGTCAATGGAGAACGG	59.971	20	AAACGGCTGCATAGGACATC	60.103	20	254	gi|296083068|emb|CBI22472.3|	unnamed protein product [Vitis vinifera]
1836	NNFB_1836	hx_isotig22413	1	p2	(AG)11	22	445	466	ACGAACAGATTCAAGCTCCG	60.397	20	GGAATCAAAGTCGTCAGTCATC	58.648	22	188	gi|224139858|ref|XP_002323311.1|	predicted protein [Populus trichocarpa]
1837	NNFB_1837	hx_isotig22434	1	p3	(TGA)5	15	220	234	AGGGCTAGGGGTAGACCAAA	59.955	20	ATTTGCACGTTTCCCAAACT	59.476	20	198	-	-
1838	NNFB_1838	hx_isotig22492	1	p2	(TA)6	12	285	296	AGGCATAGCTTGAGGCGTTA	60.003	20	GCCCTTTTTGCATTGAACTC	59.691	20	220	-	-
1839	NNFB_1839	hx_isotig22496	1	p3	(TCT)8	24	449	472	ccatCACTAATCAggggCAT	59.773	20	ccatgtttgctggaacacaa	60.552	20	164	-	-
1840	NNFB_1840	hx_isotig22510	1	p2	(GA)7	14	259	272	AAAGAGCAGCGAAGAGATGC	59.866	20	GGTCACCAAGAGCTTTCTCG	59.989	20	171	-	-
1841	NNFB_1841	hx_isotig22517	1	c	(GA)7actcaccgtcggagttcactggttgcgttggtgttcactagtgagattgagaacattgaga(AG)9	93	309	401	TGAGTTCGGCAGTGAGAATG	59.984	20	AGCTTCTCAAGAACCGACGA	60.134	20	246	-	-
1842	NNFB_1842	hx_isotig22519	1	p3	(TCT)8	24	302	325	GAGGATGCTTCATAGCCAGC	59.946	20	AATGATCTGGTCATCCCTGC	59.893	20	217	gi|297734709|emb|CBI16760.3|	unnamed protein product [Vitis vinifera]
1843	NNFB_1843	hx_isotig22593	1	p3	(TAC)5	15	102	116	GATGCAAACCAAAGCGTTCT	60.257	20	GAAGGAATTATTGCTGCCCA	60.038	20	279	-	-
1844	NNFB_1844	hx_isotig22598	1	p2	(TA)7	14	262	275	ACAAGGTGAACAACAAGGGC	60.012	20	TAGGGCAAACACCCTCTGAC	60.111	20	216	gi|225438912|ref|XP_002283986.1|	hypothetical protein [Vitis vinifera]
1845	NNFB_1845	hx_isotig22607	1	p2	(AG)6	12	295	306	ACCTCCACCACCAATGTGAT	60.096	20	CTGActCCCGAGTCGAAAAT	59.284	20	222	-	-
1846	NNFB_1846	hx_isotig22616	1	p2	(GA)6	12	126	137	aaaGCAAttttGTATCaaaTTATCAAC	58.25	27	TCCaaaGGttttgagaagaaaaa	59.295	23	159	-	-
1847	NNFB_1847	hx_isotig22634	1	p2	(AG)6	12	76	87	caaggtTATTCCtatggttcagttt	58.962	25	ttctcattcctcccctcctt	60.008	20	118	-	-
1848	NNFB_1848	hx_isotig22644	1	p3	(AGC)6	18	180	197	CTTTCCCTGGTTCATGTGCT	60.111	20	GCCAGCTGGGTGGAATAATA	59.923	20	161	-	-
1849	NNFB_1849	hx_isotig22648	1	p2	(GA)6	12	451	462	GCCATTGCTTTGGCAATTAT	59.935	20	CCCTCTCTCCATCACTCTCG	59.937	20	216	gi|224127700|ref|XP_002320139.1|	predicted protein [Populus trichocarpa]
1850	NNFB_1850	hx_isotig22653	1	p3	(TTC)5	15	364	378	TCAACGGGTGTGACATGATT	59.812	20	tcagtgctgaattggactgc	59.992	20	248	gi|297741755|emb|CBI32887.3|	unnamed protein product [Vitis vinifera]
1851	NNFB_1851	hx_isotig22708	1	p2	(TC)9	18	258	275	aagaaggCTAGGGTTCAGCC	59.848	20	ctccactggatggaccagat	59.92	20	242	-	-
1852	NNFB_1852	hx_isotig22726	1	p3	(TTC)11	33	209	241	agaggaatggtcgagagcac	59.41	20	GCAGAAGGAAAATTGCAACA	58.895	20	280	-	-
1853	NNFB_1853	hx_isotig22764	1	p3	(TGA)6	18	77	94	aCCCTTGGAGAGAGAGAGGG	59.801	20	CCTGGTGTTCTTCCAAGCTC	59.844	20	266	gi|224078830|ref|XP_002305644.1|	predicted protein [Populus trichocarpa]
1854	NNFB_1854	hx_isotig22771	1	p3	(CTG)5	15	110	124	TGGGAATTGGGATTAGCAAG	59.894	20	CCCTGCTAGTGTTCGTGTCA	59.897	20	150	gi|224061563|ref|XP_002300542.1|	predicted protein [Populus trichocarpa]
1855	NNFB_1855	hx_isotig22845	1	p3	(ACG)5	15	275	289	CTGCAAAATTaGGGAACCCA	59.931	20	GTGCCaAAATGGAGGAAGAG	59.67	20	261	gi|225436498|ref|XP_002276131.1|	hypothetical protein [Vitis vinifera]
1856	NNFB_1856	hx_isotig22877	1	p3	(TCA)6	18	83	100	gcaaTACCCCCTTGATTTGA	59.762	20	aaTTGGCATGCCTTTATTGC	59.935	20	253	-	-
1857	NNFB_1857	hx_isotig22889	1	p3	(GAA)5	15	249	263	AACTCCGGGAACTCTCTGGT	60.111	20	CCGCGTAATTCCAAATCACT	59.96	20	228	gi|225454994|ref|XP_002281325.1|	hypothetical protein [Vitis vinifera]
1858	NNFB_1858	hx_isotig22925	1	p3	(ATG)6	18	239	256	GATGCaaaCCTGCCTATGGT	59.962	20	CAGCTGGAAGAGGAGCATTC	60.096	20	268	gi|297744594|emb|CBI37856.3|	unnamed protein product [Vitis vinifera]
1859	NNFB_1859	hx_isotig22930	1	c	(CT)10ca(CT)8	38	51	88	tctcccttcgtctttggttg	60.224	20	CACAACGATCAACAGCACAA	59.298	20	265	gi|15236106|ref|NP_194336.1|	ribosomal protein L18ae family protein [Arabidopsis thaliana]
1860	NNFB_1860	hx_isotig22931	1	p2	(CT)9	18	435	452	AGATCAAAGCAGCAGCCATT	59.985	20	GCTGTTTGCTGCTAAAAGGG	60.018	20	158	-	-
1861	NNFB_1861	hx_isotig22962	1	p3	(TCG)6	18	315	332	ACCGTCTCCGAAACATCATC	59.934	20	GACTTGGGGGAAGAGGAATC	59.874	20	258	gi|297739382|emb|CBI29398.3|	unnamed protein product [Vitis vinifera]
1862	NNFB_1862	hx_isotig22974	1	c	(CAC)7cttcatctccatcaccacct(CCA)6	59	139	197	TTACCACCTTGCTCTCCACC	60.111	20	AGGTGGCAATGATTGaGGAG	60.073	20	269	-	-
1863	NNFB_1863	hx_isotig23007	1	p3	(TCT)9	27	88	114	tacaaaaacaaGGGGTTCCG	59.833	20	CGACTGGTGAAACACTTGGA	59.72	20	158	-	-
1864	NNFB_1864	hx_isotig23051	1	p2	(TC)8	16	254	269	CTCCTCCATtCATGGGATGT	59.737	20	CATTCCAGTCACGAGGGATT	59.927	20	169	gi|224144541|ref|XP_002325326.1|	predicted protein [Populus trichocarpa]
1865	NNFB_1865	hx_isotig23085	1	p2	(TA)6	12	33	44	GCATTGAAGAGCATTATTTACAGC	59.363	24	GGTACGCCCACCTGATCTAA	59.955	20	174	-	-
1866	NNFB_1866	hx_isotig23100	1	p2	(GA)7	14	462	475	CACCATTCCTTCACCAAACC	60.21	20	TTTCCCCTTTTCCTCTTCTTTC	60.05	22	186	-	-
1867	NNFB_1867	hx_isotig23117	1	p2	(AG)11	22	150	171	ATTGCTTGGGTTCCACATTT	59.292	20	ACTGGGGCaATGGACTACTG	59.989	20	230	-	-
1868	NNFB_1868	hx_isotig23133	1	p3	(GCT)5	15	443	457	CTTCAGTCATTGGACGCAGA	59.984	20	GCACACACTCCTAGCTGCAC	59.654	20	221	-	-
1869	NNFB_1869	hx_isotig23137	1	p2	(AC)8	16	436	451	GGATAAGGCTTGGATGACGA	60.036	20	tggaccacagttaccaagagaa	59.633	22	189	-	-
1870	NNFB_1870	hx_isotig23164	1	p3	(CTT)7	21	338	358	ATAACTTTGTGGAGTGCCCG	59.993	20	GGaaatgACAatgcCGATTA	58.43	20	221	gi|225437416|ref|XP_002271045.1|	hypothetical protein [Vitis vinifera]
1871	NNFB_1871	hx_isotig23198	1	p4	(AAGG)6	24	98	121	CACCCAGAAATGTTCCCAAG	60.345	20	CTCTGCTGGGGAAATGGTTA	60.066	20	239	-	-
1872	NNFB_1872	hx_isotig23207	1	p2	(CA)8	16	221	236	TATGCCCACAACCCTTTTTC	59.801	20	CTCGGCATTACACCTCCAAT	59.955	20	228	-	-
1873	NNFB_1873	hx_isotig23298	1	p2	(TC)9	18	81	98	TCCTCTCTACGGAATGCGAT	59.797	20	CCACACAAGCGGAAGAAAAT	60.11	20	155	-	-
1874	NNFB_1874	hx_isotig23327	1	p3	(ATC)6	18	137	154	CAAAAACGCCTTTTCACCAT	59.975	20	ATTTCTGtTGGCAGTCACCC	59.973	20	245	-	-
1875	NNFB_1875	hx_isotig23391	1	p3	(TCT)14	42	96	137	TTCACTCTCCTCTCCCGTTC	59.38	20	AATGCGATGGATGTGGCTAT	60.326	20	273	-	-
1876	NNFB_1876	hx_isotig23404	1	p2	(CT)11	22	440	461	cctggtccagtagaacctcg	59.715	20	TGCAACTAATTCTATTTCCCCAA	59.858	23	201	gi|296088310|emb|CBI36755.3|	unnamed protein product [Vitis vinifera]
1877	NNFB_1877	hx_isotig23440	1	p2	(AG)7	14	300	313	GGAGCATTGTTGCGGTTTAT	59.967	20	TGGGTGACCTGTGCACTTAG	59.745	20	236	-	-
1878	NNFB_1878	hx_isotig23482	1	p2	(GT)6	12	445	456	ACcTGCCTCCTGCAACTCTA	60.012	20	TCAGTCCGAGTTGAACGAAA	59.415	20	251	gi|225453977|ref|XP_002280376.1|	hypothetical protein [Vitis vinifera]
1879	NNFB_1879	hx_isotig23491	1	p3	(TTC)5	15	83	97	CATGAACGCTTCTGTAAGATTACTAT	57.396	26	CCCATCCTCATCAAGCCTAA	60.029	20	173	gi|225436660|ref|XP_002276436.1|	hypothetical protein [Vitis vinifera]
1880	NNFB_1880	hx_isotig23566	1	p2	(TC)8	16	280	295	GTCTTCCATTCGCATGTCCT	60.081	20	GCCTCGCAGATGAACGTAAT	60.243	20	182	-	-
1881	NNFB_1881	hx_isotig23587	1	p3	(AGA)7	21	99	119	TGGCAATTCCAAATGAATGA	59.867	20	CCAATTAAGGGCCTCCTTGT	60.312	20	206	-	-
1882	NNFB_1882	hx_isotig23616	1	p3	(CTC)6	18	460	477	CTGAGGCCTCTGGTTCTTTG	59.982	20	ttGTcccTTGTCTTGATGACttt	60.026	23	182	-	-
1883	NNFB_1883	hx_isotig23680	1	p3	(TTC)5	15	146	160	TTGAACCCTCAATGACTTCAAA	59.587	22	GGGCTGAAcCCCCTAtTTT	60.138	19	117	-	-
1884	NNFB_1884	hx_isotig23712	1	p2	(TG)11	22	361	382	AGGAAAATGTAGGGCTGCAA	59.708	20	CATTTGGGTAAGGCACCAAG	60.357	20	260	-	-
1885	NNFB_1885	hx_isotig23747	1	p2	(AT)9	18	63	80	TCAAGTTGTAGTCGTCCATTCAA	59.663	23	GGCCTTTCAGGTGGTTGTTA	59.971	20	280	gi|225447862|ref|XP_002268854.1|	hypothetical protein [Vitis vinifera]
1886	NNFB_1886	hx_isotig23864	1	p3	(AAG)5	15	80	94	GTCCGAGATTGAGTTCTCGC	59.957	20	CCAGAGATTTGGTTCCTCCA	60.042	20	101	gi|225440338|ref|XP_002270073.1|	hypothetical protein [Vitis vinifera]
1887	NNFB_1887	hx_isotig23869	1	p3	(TCT)5	15	298	312	GTTTTGGCAGTTAGTGGGGA	59.971	20	tcctCCTCAAAGCACGAAGT	59.989	20	197	gi|225431879|ref|XP_002271862.1|	hypothetical protein [Vitis vinifera]
1888	NNFB_1888	hx_isotig23894	1	p2	(TC)9	18	230	247	tGATGCATTCCTTGCATGTt	60.08	20	AAACCCTGAATCACAGCGAC	60.119	20	109	-	-
1889	NNFB_1889	hx_isotig23930	1	p2	(CT)6	12	322	333	GCGACACCTCCTCTATCTCG	59.973	20	TTACAGAGGATGTGCGGTTG	59.716	20	270	-	-
1890	NNFB_1890	hx_isotig23951	1	p2	(CT)9	18	402	419	TTGTTTTGCAATCTCTCCCC	60.051	20	AAAGATATGATTCCACCAAATTGA	58.799	24	113	-	-
1891	NNFB_1891	hx_isotig24004	1	c	(A)10cgaaaatttacagctctaacagcttctct(TCC)5	54	68	121	tttCAAGGAACAAcccATCC	59.767	20	AATTGGTGTGGATCGGAGAG	59.927	20	220	-	-
1892	NNFB_1892	hx_isotig24029	1	p3	(GAA)6	18	125	142	AAGATTGTGGCAAAAGTGGG	59.971	20	TACTGCCGCTTGATCTTCCT	59.978	20	211	gi|225442266|ref|XP_002275703.1|	hypothetical protein [Vitis vinifera]
1893	NNFB_1893	hx_isotig24033	1	p2	(GA)6	12	406	417	TGTCTTGCAAACAGCCTCAC	60.032	20	aatttcgtgccctcctcttt	60.074	20	250	gi|297735587|emb|CBI18081.3|	unnamed protein product [Vitis vinifera]
1894	NNFB_1894	hx_isotig24105	1	p2	(GA)8	16	439	454	GCCAGAGACAGGTTGAGAGG	59.986	20	TTCCATACTCTGCACATAACCC	58.976	22	257	gi|157678962|dbj|BAF80479.1|	PSI reaction center subunit II [Citrus sinensis]
1895	NNFB_1895	hx_isotig24108	1	p2	(TC)6	12	39	50	CACcATTGACAACATTCTCTCC	59.454	22	ATAGAAAGGtTTGGACCCCG	60.18	20	154	-	-
1896	NNFB_1896	hx_isotig24164	1	p5	(CAACC)5	25	241	265	TGCGGTGAGTTCAAGAGAAA	59.566	20	CCCATGATTAAGGCTGCAA	59.631	19	216	-	-
1897	NNFB_1897	hx_isotig24166	1	p3	(GAA)5	15	223	237	CAGGAGGGTTCACTAGGCAG	59.861	20	AAGAAGCAGCAACGACGAAT	60.022	20	156	-	-
1898	NNFB_1898	hx_isotig24190	1	p2	(TC)8	16	281	296	ACCTATCATGCCCAAGAACG	59.955	20	AGGGAGCACCTTGACATTTG	60.111	20	245	-	-
1899	NNFB_1899	hx_isotig24220	1	c	(CTT)17catacttcaaatctgaactgaataagattgttttacaattgggataaggcttggatgaca(ATG)5	126	184	309	AAAGTGGGTCGGCTAGAGTG	59.353	20	GGGGAAGGCCAAATAGGATA	60.109	20	244	-	-
1900	NNFB_1900	hx_isotig24282	1	p2	(CT)6	12	412	423	CCAACTCGAAGAAGAGACCG	59.982	20	TTTTGCAGGACAGCCTGAG	60.12	19	215	-	-
1901	NNFB_1901	hx_isotig24283	1	p2	(TC)7	14	369	382	ACGGAAGAGCTGTAACGCAT	59.904	20	TCCTGTTACTCTGCGTGTGC	60.056	20	231	-	-
1902	NNFB_1902	hx_isotig24288	1	p2	(GA)6	12	334	345	TGAATCGGAAGTAACGGAGG	60.066	20	CGCGCTTTCAAATCTTCACT	60.523	20	165	gi|70609692|gb|AAZ05071.1|	cytochrome P450 [Citrus sinensis]
1903	NNFB_1903	hx_isotig24302	1	p2	(CA)6	12	271	282	CACCTAAAGTGCCATCCCAT	59.813	20	CAAGtttGAGCAGGCATTGA	59.988	20	191	gi|255569806|ref|XP_002525867.1|	Methionine S-methyltransferase, putative [Ricinus communis]
1904	NNFB_1904	hx_isotig24341	1	p2	(TC)8	16	237	252	ttGATCGGGTGTGATCAAgA	60.048	20	TGCAACCAGCAAAGTTGAAg	60.027	20	276	-	-
1905	NNFB_1905	hx_isotig24354	1	p2	(TC)8	16	293	308	TTGTTCCCAAGGTCCCTAGA	59.521	20	ATTGGATTGGAGGCATTCTG	59.894	20	244	-	-
1906	NNFB_1906	hx_isotig24378	1	p2	(AG)7	14	209	222	gtggtcaaaagtgaagggga	59.943	20	ttctccaccaaaaggcattc	60.051	20	267	-	-
1907	NNFB_1907	hx_isotig24387	1	p2	(GA)9	18	107	124	TTGATGCTCTCATCCTGCAC	59.95	20	AGGTAAAACCCGTCCAATCC	60.053	20	260	-	-
1908	NNFB_1908	hx_isotig24403	1	p3	(GAC)6	18	374	391	GATGAGCTTCGATATGGGGA	59.998	20	ttccaCtcctgactccatcc	60.048	20	193	gi|225441391|ref|XP_002278205.1|	hypothetical protein [Vitis vinifera]
1909	NNFB_1909	hx_isotig24413	1	p3	(CAG)5	15	430	444	tgattccctgaaaatctcgg	60.006	20	aattctcttcctttgccgga	61.061	20	133	gi|255537737|ref|XP_002509935.1|	amino acid transporter, putative [Ricinus communis]
1910	NNFB_1910	hx_isotig24421	1	p2	(CA)9	18	77	94	CATTCAAGGAGCTGAGTCACTG	60.051	22	CGAAtTTAGAGGCGTTTTCG	59.847	20	225	-	-
1911	NNFB_1911	hx_isotig24426	1	p3	(TCT)10	30	188	217	TTCTTCTTCATGGGGGTTTG	59.903	20	aGGGTATCGCAAATGGTCAA	60.331	20	253	gi|224078846|ref|XP_002305651.1|	f-box family protein [Populus trichocarpa]
1912	NNFB_1912	hx_isotig24430	1	p2	(TC)7	14	246	259	CGTTCTTGACATACTCGGCA	59.864	20	GATTATCGGCAATTCAGCGT	60.067	20	207	gi|224146560|ref|XP_002326051.1|	predicted protein [Populus trichocarpa]
1913	NNFB_1913	hx_isotig24441	1	p2	(AT)6	12	214	225	GCCTTACCATGGCGTTACTC	59.597	20	GCAATTAGGGTCGGTCTTGA	60.074	20	272	-	-
1914	NNFB_1914	hx_isotig24458	1	p3	(CTT)5	15	115	129	CCCCATCTTCTTGCCCTAAT	60.278	20	AACATGGAGGATTGACGGAG	59.927	20	110	-	-
1915	NNFB_1915	hx_isotig24507	1	p2	(TC)6	12	146	157	GACCGTgagAACACAAGCAA	59.88	20	GTCAATACCCGAACCACCAC	60.096	20	144	-	-
1916	NNFB_1916	hx_isotig24625	1	p3	(AAT)8	24	178	201	aGTTTGGCTTGTTGGACCAT	59.454	20	ATGGACTACTTGGCATTGGC	59.962	20	136	-	-
1917	NNFB_1917	hx_isotig24655	1	p3	(CCA)5	15	324	338	TCGAatgaagtccaacctcc	60.05	20	TCCCTCAAAGAGTGGGttTG	60.081	20	230	gi|302142409|emb|CBI19612.3|	unnamed protein product [Vitis vinifera]
1918	NNFB_1918	hx_isotig24677	1	p2	(TC)7	14	173	186	ATCCACTTTTTCTGCGGATG	60.074	20	CACCTGGGAATCTGTCCCTA	59.92	20	262	gi|225450585|ref|XP_002282109.1|	hypothetical protein [Vitis vinifera]
1919	NNFB_1919	hx_isotig24698	1	c	(CTC)7cttt(TTC)5	40	343	382	TTTTCTTCGAAAGGCTGGAA	59.931	20	CGAACTGGAAGACGAAgGaG	59.982	20	220	gi|297737941|emb|CBI27142.3|	unnamed protein product [Vitis vinifera]
1920	NNFB_1920	hx_isotig24724	1	p3	(TCG)8	24	325	348	GCTTTGTAAAAGCAATGCCC	59.726	20	CGTCGTCTCCTCCAAGAAAG	59.982	20	206	gi|225427087|ref|XP_002275738.1|	hypothetical protein [Vitis vinifera]
1921	NNFB_1921	hx_isotig24733	1	p3	(GTC)5	15	286	300	TGCTGGTCCTCTGGAGAAGT	59.986	20	CTTCTGAGCCCAACTCCAAG	59.982	20	181	gi|225426118|ref|XP_002272569.1|	hypothetical protein [Vitis vinifera]
1922	NNFB_1922	hx_isotig24763	1	p2	(AG)6	12	47	58	TGAGGTTGGAGAAAGGAAGG	59.255	20	AACGAGGCAGCAAAGAAAGA	60.132	20	101	-	-
1923	NNFB_1923	hx_isotig24763	2	p3	(AAG)5	15	187	201	GCCTCGTTCACAATCTCCTC	59.81	20	TCTGGGTCCCTCGTATTTTG	59.926	20	270	-	-
1924	NNFB_1924	hx_isotig24768	1	p2	(GT)7	14	304	317	ACCAGTTCACTGGCCTTGTC	60.159	20	CCAGAGACATGGTTTGTTGC	59.139	20	275	-	-
1925	NNFB_1925	hx_isotig24774	1	p2	(AG)11	22	110	131	GGTTTCAGCCCTAGATTAGCA	58.48	21	tcagctgtaccggggtagtt	59.615	20	280	-	-
1926	NNFB_1926	hx_isotig24777	1	p3	(ACG)7	21	255	275	GCGTGAGGTAAGAGAGTGCC	60.02	20	TCATTTGCCTTTTCAATCCC	59.878	20	217	gi|255563158|ref|XP_002522583.1|	conserved hypothetical protein [Ricinus communis]
1927	NNFB_1927	hx_isotig24789	1	p2	(AG)8	16	37	52	TGTGATTTGTGAATTGTGAATGA	58.931	23	ACATCCCATGCTAAAGTCCG	59.955	20	167	gi|224096071|ref|XP_002310527.1|	predicted protein [Populus trichocarpa]
1928	NNFB_1928	hx_isotig24791	1	p3	(ATG)5	15	233	247	CATTGGGTCTGCTGTCATTG	60.112	20	CAATGCAGGTTCACCCTACC	60.375	20	271	gi|297739648|emb|CBI29830.3|	unnamed protein product [Vitis vinifera]
1929	NNFB_1929	hx_isotig24802	1	p2	(GA)9	18	413	430	TCGACTGAAGTTCATGGCTG	59.984	20	TTTCAACATCGGGTCACATC	59.348	20	256	-	-
1930	NNFB_1930	hx_isotig24851	1	p3	(GGT)7	21	50	70	GCACTGAAGAGAGCAACGGT	60.599	20	TAAAGTTGGCCTCCAACCAC	59.971	20	230	-	-
1931	NNFB_1931	hx_isotig24861	1	p2	(GA)7	14	380	393	CAGAGTGGATGTGAAGCCCT	60.261	20	TCACTCTCTCCCTCTCTGCC	59.663	20	169	gi|224062147|ref|XP_002300778.1|	predicted protein [Populus trichocarpa]
1932	NNFB_1932	hx_isotig24897	1	p2	(TC)7	14	42	55	TGAACAGATTCAATATCACTACCG	58.212	24	TCCAGAGGACCGCTGATTAC	60.218	20	265	gi|255560021|ref|XP_002521029.1|	conserved hypothetical protein [Ricinus communis]
1933	NNFB_1933	hx_isotig24913	1	p2	(CT)9	18	108	125	TATGCGAGCCACTCTTTCCT	59.978	20	TGCGGATCTACATCTACCCC	59.917	20	124	gi|115334981|gb|ABI94078.1|	chloroplast ribulose-1,5-bisphosphate carboxylase/oxygenase activase large protein isoform [Acer rubrum]
1934	NNFB_1934	hx_isotig24916	1	p3	(CAA)5	15	74	88	CGTTCAGATTTCAGCAATGG	59.272	20	CCAGAACCATATGGGTGGAC	60.05	20	153	gi|225445613|ref|XP_002285448.1|	hypothetical protein [Vitis vinifera]
1935	NNFB_1935	hx_isotig24920	1	p3	(TTC)7	21	254	274	CCCGAAATCCACTGTTCATC	60.317	20	TGAACAgGGAAAGGGAAAGA	59.641	20	180	-	-
1936	NNFB_1936	hx_isotig24940	1	p3	(CAG)5	15	287	301	CGATGTGTCCAGTTGTTTGG	60.001	20	GCTGCTGTGTCTGTGTTGGT	59.948	20	185	gi|297744714|emb|CBI37976.3|	unnamed protein product [Vitis vinifera]
1937	NNFB_1937	hx_isotig24946	1	p2	(GA)9	18	173	190	CCTCTTTGCATACAGTGCCA	59.864	20	ATCTAAGCGGCGGTAACCtT	60.116	20	263	-	-
1938	NNFB_1938	hx_isotig24967	1	p3	(TGC)5	15	255	269	TCCTCACaaaTGGTGGCATa	59.924	20	CGTCGGTATATCGGGTCACT	59.836	20	265	gi|225457574|ref|XP_002272420.1|	hypothetical protein [Vitis vinifera]
1939	NNFB_1939	hx_isotig24978	1	p3	(CAG)6	18	329	346	AACCAGTCACAACCCAAAGC	60.012	20	gttcgtggaggctttttcaG	59.853	20	152	-	-
1940	NNFB_1940	hx_isotig24982	1	p3	(CAC)5	15	260	274	TGTGAAAGAGTCGTTGCTCG	60.175	20	ATGATGGAAGTGGAGATGGC	59.893	20	118	gi|297739024|emb|CBI28513.3|	unnamed protein product [Vitis vinifera]
1941	NNFB_1941	hx_isotig25009	1	p2	(AG)6	12	95	106	AACATGCTTCTTCACGCATT	58.38	20	ctGCCCTCACCAAGCTAGTC	60.012	20	225	gi|255547301|ref|XP_002514708.1|	conserved hypothetical protein [Ricinus communis]
1942	NNFB_1942	hx_isotig25038	1	p3	(GTA)7	21	163	183	TTCATGAGAAGAAAAAGAAGGAAAA	59.783	25	CAAAGCAAGGGGTTCAAAGA	60.22	20	256	-	-
1943	NNFB_1943	hx_isotig25051	1	p3	(TTC)13	39	146	184	CGCTAGAAAGAAGGAAAATGC	58.287	21	TTTCTGTCGCCATTGAGTTG	59.84	20	200	-	-
1944	NNFB_1944	hx_isotig25094	1	p3	(TCA)6	18	117	134	TTGCTGCTACAATTCCtttCA	58.57	21	TAGTAGTGGCGAATgCGATG	59.856	20	279	-	-
1945	NNFB_1945	hx_isotig25094	2	p3	(ATC)6	18	356	373	CGcATTCGCCACTACTATCA	59.856	20	tttggtcgattgctgatgaa	60.197	20	186	-	-
1946	NNFB_1946	hx_isotig25139	1	p3	(TCT)5	15	100	114	CGAACACTGAACTAGCGACG	59.658	20	CGGGAGATCTTATGGGGTTT	60.145	20	170	-	-
1947	NNFB_1947	hx_isotig25139	2	p2	(TC)10	20	223	242	AAACCCCATAAGATCTCCCG	60.145	20	gatgggggatcatgaaaaga	59.685	20	250	-	-
1948	NNFB_1948	hx_isotig25196	1	p2	(AG)8	16	138	153	CGACTGGATTGCATCCTTCT	60.218	20	catgaggggcgaCTTGTACT	60.134	20	177	-	-
1949	NNFB_1949	hx_isotig25201	1	p3	(TCT)9	27	373	399	TGGGGGCAGTTTAGTCTTTG	60.103	20	gagcaacgtcctgctttgat	60.406	20	184	-	-
1950	NNFB_1950	hx_isotig25227	1	p3	(CTC)5	15	84	98	gcgattgagttgctgtgaaa	59.995	20	CGACAAAAATAGGGCAGCTC	59.845	20	251	-	-
1951	NNFB_1951	hx_isotig25233	1	p6	(CCACCG)6	36	153	188	TGTGACCAAAACCAaCCTGA	59.976	20	CGAAGAAAACCAACAGCTCC	59.853	20	141	-	-
1952	NNFB_1952	hx_isotig25282	1	p3	(CCA)6	18	233	250	AACAGGTTGTGCAATCCTCC	59.973	20	TCAATTCCTGATTTCTGGGC	60.014	20	275	gi|225427782|ref|XP_002269030.1|	hypothetical protein [Vitis vinifera]
1953	NNFB_1953	hx_isotig25287	1	p4	(AATA)5	20	76	95	CAACTTCCATCATAAAACCTCCA	60.223	23	ATGCTTGTTCGGAACCCTAA	59.569	20	243	-	-
1954	NNFB_1954	hx_isotig25289	1	p2	(TG)6	12	437	448	TAGcAAATCAAATGTGGGCA	60.073	20	tccatCattCCAATCATccat	59.967	21	256	-	-
1955	NNFB_1955	hx_isotig25306	1	p3	(TGG)8	24	345	368	agacttcttggtgggtggtg	60.002	20	gGGAACTCTACGGCTCTCCT	59.84	20	231	gi|297738465|emb|CBI27666.3|	unnamed protein product [Vitis vinifera]
1956	NNFB_1956	hx_isotig25311	1	p4	(ATAC)5	20	413	432	CGGTTAAAaCCAAaTTTTCCAA	60.083	22	atctatgcatcccaaggtgc	59.923	20	202	-	-
1957	NNFB_1957	hx_isotig25330	1	p3	(CGA)5	15	130	144	CTGTTGAAGATAGCCCCTCG	59.83	20	CACGTTGGCCTTGGTAACTT	60.03	20	237	gi|225466467|ref|XP_002266303.1|	hypothetical protein, partial [Vitis vinifera]
1958	NNFB_1958	hx_isotig25376	1	p3	(TCT)6	18	88	105	GATCCAGGTGCTTGCATTTT	60.081	20	TCACAAAGGGAGAAACAGGG	60.081	20	136	-	-
1959	NNFB_1959	hx_isotig25392	1	p3	(TCT)7	21	172	192	GCTCCTCTTCTGTGCATTCC	59.957	20	CAGAGTCGCAGACATGGAAA	59.984	20	275	-	-
1960	NNFB_1960	hx_isotig25393	1	p3	(GAT)5	15	178	192	AAAcGGAATGGTGAAaCAGG	59.83	20	AGCACAAGCCAGACCTCCTA	60.012	20	180	-	-
1961	NNFB_1961	hx_isotig25394	1	p3	(TGG)5	15	283	297	TTTtCCTCCTCTTCTGGGGT	60.045	20	cGTAGCATGAGGACGTAGCA	60.035	20	226	-	-
1962	NNFB_1962	hx_isotig25408	1	p2	(AG)6	12	437	448	CTTgCcaGCACGAGTTGATA	60.011	20	ACATCCAAACACATTCCCAT	57.547	20	256	-	-
1963	NNFB_1963	hx_isotig25449	1	p4	(AAAC)5	20	167	186	tttaggatgcatgcagaaaat	57.413	21	TAAGCAATGTCCACGGTTTG	59.585	20	277	-	-
1964	NNFB_1964	hx_isotig25557	1	p3	(AAT)5	15	155	169	ATCTCTTTTCCCCCTTGCAT	59.903	20	TGTTTTGCCAACCAGAATCA	60.088	20	233	-	-
1965	NNFB_1965	hx_isotig25563	1	p2	(GA)6	12	53	64	TTCCATCTGGAAAACCAAGG	59.903	20	GACCAACAACGCACAAAATG	60.011	20	238	-	-
1966	NNFB_1966	hx_isotig25573	1	c	(TA)6(CA)7	26	146	171	aaTAACGTGGCATATGCGTG	59.472	20	GGTGGCCCAACTTACTCCTC	60.883	20	280	-	-
1967	NNFB_1967	hx_isotig25597	1	p3	(GGA)6	18	424	441	CGCCATTGAaGACTGAAACA	59.84	20	tcgagccctctttttatcca	59.778	20	241	gi|225452282|ref|XP_002271032.1|	similar to Elongation factor Tu, chloroplastic [Vitis vinifera]
1968	NNFB_1968	hx_isotig25601	1	c	(TTC)5atca(TCT)5	34	235	268	CAAGGAGGGACGAAATCAAA	60.044	20	TCGGCCTCATAAAGAAATCG	60.167	20	272	-	-
1969	NNFB_1969	hx_isotig25654	1	p2	(CA)8	16	384	399	AATCACAACTCAACCCAGCC	59.973	20	ggggTGTGGAtttGTTCACT	59.679	20	178	-	-
1970	NNFB_1970	hx_isotig25657	1	p3	(GAA)5	15	228	242	TTccGGAACCACTCaaaaac	59.948	20	tggcTTCAAACCACaaaaCA	60.127	20	244	-	-
1971	NNFB_1971	hx_isotig25658	1	p2	(TC)10	20	358	377	tggtgtgtcatCtttGcCAT	59.967	20	gagatgtaggagggagggct	59.659	20	260	gi|224072757|ref|XP_002303866.1|	AP2 domain-containing transcription factor [Populus trichocarpa]
1972	NNFB_1972	hx_isotig25692	1	p2	(GA)7	14	279	292	ACAGCAGCTGAAACAGCTCA	59.929	20	ATTTTCAAGCCTCTCTGGCA	59.955	20	263	-	-
1973	NNFB_1973	hx_isotig25699	1	p2	(GA)7	14	349	362	CTCATGATGGAGGTGGCTCT	60.223	20	GAAAGCCAAAGGTTTCGTCA	60.227	20	219	gi|225453289|ref|XP_002267995.1|	hypothetical protein [Vitis vinifera]
1974	NNFB_1974	hx_isotig25714	1	p2	(CT)6	12	425	436	aTGACTccaacaaaGCGAcc	60.119	20	ggatttggagacactggcat	59.934	20	165	gi|225428616|ref|XP_002284782.1|	hypothetical protein [Vitis vinifera]
1975	NNFB_1975	hx_isotig25758	1	p2	(AG)13	26	345	370	CACGAATTTccGGGATAGAA	59.894	20	TTTCtCCTCtctcTCACCCTG	58.604	21	162	-	-
1976	NNFB_1976	hx_isotig25759	1	p2	(CT)7	14	113	126	TTGATTTTTGAAGGGTtCCG	59.91	20	GCGATTCGTCTCCTGTTACC	59.7	20	268	gi|302142113|emb|CBI19316.3|	unnamed protein product [Vitis vinifera]
1977	NNFB_1977	hx_isotig25778	1	p2	(TC)7	14	400	413	CAGCATGGCATCTGTGAGAA	60.991	20	ccaactctcttgggtccctt	60.48	20	164	-	-
1978	NNFB_1978	hx_isotig25809	1	c	(TC)6(TG)13	38	188	225	GGAGAAAGGACATACGCAGC	59.843	20	CATGTTGCCCATGTAAGTCG	59.988	20	247	-	-
1979	NNFB_1979	hx_isotig25810	1	p2	(GA)6	12	431	442	TTGCTCATGTTTGCAGGAAG	59.988	20	CCTCATTTTCTGCCGTTGAG	60.766	20	133	-	-
1980	NNFB_1980	hx_isotig25817	1	p3	(CAG)5	15	226	240	GGCaaaGAGaaagCGATCAG	60.096	20	AGCTGCCGATGAAGTGAAGT	60.02	20	253	gi|225451735|ref|XP_002277117.1|	hypothetical protein [Vitis vinifera]
1981	NNFB_1981	hx_isotig25881	1	p2	(GA)8	16	53	68	TCTCTCaCTGATCATCAAATTATTGAC	59.925	27	TTTCCGGATCCCATTTATGA	60.088	20	139	gi|297745900|emb|CBI15956.3|	unnamed protein product [Vitis vinifera]
1982	NNFB_1982	hx_isotig25942	1	p2	(CT)7	14	70	83	TCTTCtCcTTCtccttCTCGC	60.219	21	AGTTCTGAAACGGTCATGGG	59.966	20	122	-	-
1983	NNFB_1983	hx_isotig25944	1	p3	(GAG)6	18	148	165	AGGGTTTGGTTGGAAAGACA	59.425	20	TTCCGATTCTGGATCGtTTT	59.505	20	259	-	-
1984	NNFB_1984	hx_isotig25968	1	p2	(CT)11	22	169	190	TCTCTGAGTCAAAGCTGGCA	59.855	20	GAAGTCGACATGGTTGCAGA	59.837	20	247	-	-
1985	NNFB_1985	hx_isotig25972	1	p3	(GAA)5	15	280	294	TCAACCtttGGTAGCggttt	59.609	20	ccgaaacctaacacagggaa	59.964	20	249	-	-
1986	NNFB_1986	hx_isotig26011	1	p2	(GA)10	20	422	441	AGTGAGACGGGTGACAAACC	60.009	20	AAATGCCGAGGAACGAAAC	60.066	19	217	-	-
1987	NNFB_1987	hx_isotig26054	1	p3	(CAT)5	15	339	353	ACCTGTGAGCGATTGAAACC	60.119	20	GCTCTCTTGCATTCGAAACAC	60.015	21	261	gi|225714800|gb|ACO13246.1|	Transmembrane emp24 domain-containing protein 7 precursor [Esox lucius]
1988	NNFB_1988	hx_isotig26140	1	p3	(GCA)5	15	165	179	acAGAGCAAGAACTCGCCAT	60.02	20	AAAATCCAGTAGTGGCGGTG	59.993	20	269	gi|225432614|ref|XP_002277982.1|	hypothetical protein [Vitis vinifera]
1989	NNFB_1989	hx_isotig26151	1	p2	(AG)8	16	354	369	GTTGAAGTGAGGGCAACTCC	59.703	20	AATTgGTCTTTTCGTGGCAG	60.11	20	259	gi|255568593|ref|XP_002525270.1|	voltage-dependent anion-selective channel, putative [Ricinus communis]
1990	NNFB_1990	hx_isotig26159	1	p2	(AG)6	12	325	336	TCAGACGGAACCCAAAATTC	59.91	20	CGGGCTGATTTCTCTCTCaG	60.088	20	278	-	-
1991	NNFB_1991	hx_isotig26191	1	p2	(CT)6	12	245	256	GGGATTGGGACCTTTCAAAT	59.996	20	AGGACTTAGGTGGTGGACCC	60.23	20	236	-	-
1992	NNFB_1992	hx_isotig26216	1	p6	(AGGGAC)5	30	403	432	TCAagaTCGTgttGGCAgag	59.984	20	ctcatgactcccattccgat	59.886	20	280	gi|225430596|ref|XP_002265636.1|	hypothetical protein [Vitis vinifera]
1993	NNFB_1993	hx_isotig26251	1	p3	(TCA)7	21	419	439	CAAGAGCTGCATTGGCATAA	59.976	20	TGGTGAAGAAGAAAAAGATGAGG	59.749	23	134	gi|224112056|ref|XP_002316070.1|	predicted protein [Populus trichocarpa]
1994	NNFB_1994	hx_isotig26274	1	p2	(AG)9	18	40	57	TGCATGAAAaTGTAAATTAAAGAGAAA	59.54	27	TCCCCTCTTATTGAGGGTCC	60.264	20	103	-	-
1995	NNFB_1995	hx_isotig26287	1	p3	(GTG)8	24	56	79	TGCCaaCACTCCTACCACTG	59.745	20	CGGTGGATAGGAGGACAAGA	60.065	20	164	gi|297745339|emb|CBI40419.3|	unnamed protein product [Vitis vinifera]
1996	NNFB_1996	hx_isotig26287	2	p3	(GAC)5	15	310	324	TCTTGTCCTCCTATCCACCG	60.065	20	TGCAAAATGGGAACTTAGGG	59.931	20	248	gi|297745339|emb|CBI40419.3|	unnamed protein product [Vitis vinifera]
1997	NNFB_1997	hx_isotig26335	1	p2	(AG)7	14	326	339	TGgCGCAATTGAGTTAGATG	59.833	20	TTTATGCTGGGTTCTCCCAA	60.439	20	224	-	-
1998	NNFB_1998	hx_isotig26340	1	p3	(AGA)6	18	310	327	AGCGGTTCAACCATCTAGGA	59.694	20	AATGAGAGAGGGAGGAGGGA	60.149	20	261	-	-
[truncated: 1,062 more rows]
[truncated: 10 more columns]
