# Supplementary material for: Characterization of Flower-Bud Transcriptome and Development of Genic SSR Markers in Asian Lotus (Nelumbo nucifera Gaertn.)
Source: PLoS One. 2014 Nov 7;9(11):e112223. doi: 10.1371/journal.pone.0112223 (PMC4224446; doi:10.1371/journal.pone.0112223)
Supplement: Table S3 — Details of 575 selected EST-SSR markers for polymorphism validation. (XLSX) [file pone.0112223.s003.xlsx]

## Sheet: Sheet1
Table S3 Details of 575 selected EST-SSR markers for polymorphism validation.
No.	Primer name	SSR motifs	Working primersa	Polymorphic primers in AL/ALb	Polymorphic primers in AL/HLc	Forward primer (5'-3')	size	Reverse primer (5'-3')	size	Product size (bp)	Unigene ID	Nr-Annotation		KO_definition
1	NNFB_9	(GA)7	√			GTTCCACAAGAGCGACCTTC	20	TGAAGCAGAGAAGCAGACGA	20	221	hx_isotig00120	-	-	-
2	NNFB_16	(CCT)5	√			TTGTTCAAACGCCTCAAGTG	20	GCATTAAGCTGGTGGGTTGT	20	238	hx_isotig00175	-	-	-
3	NNFB_22	(TTC)5	√			AAAAaGGGTCCATTTCTGGG	20	TCaATTTTCCGAGCTCACTG	20	222	hx_isotig00262	gi|297737446|emb|CBI26647.3|	unnamed protein product [Vitis vinifera]	-
4	NNFB_24	(CT)6	×			ACGAGACAACATGCATTCCA	20	TCATTGTCTCTTGGTGGTGG	20	225	hx_isotig00268	-	-	-
5	NNFB_27	(AG)6	×			TCATTGTCTCTTGGTGGTGG	20	ACGAGACAACATGCATTCCA	20	233	hx_isotig00269	-	-	-
6	NNFB_28	(TC)8	√	√b		GAAACGAACTTCAGCCAAGC	20	AGCCGTGGTTTGTACGAGTT	20	237	hx_isotig00278	gi|307136090|gb|ADN33938.1|	seven transmembrane receptor [Cucumis melo subsp. melo]	-
7	NNFB_33	(CT)7	√			tGGGTTCCAAAGCATGAAAG	20	ATTGAGGGAGGGGTCTCTGT	20	243	hx_isotig00430	gi|296084201|emb|CBI24589.3|	unnamed protein product [Vitis vinifera]	-
8	NNFB_34	(AG)7	√	√b		CGGGCAATAAATCCATCACT	20	TTTCCCTACTGATGCCTGGT	20	240	hx_isotig00438	gi|296088548|emb|CBI37539.3|	unnamed protein product [Vitis vinifera]	-
9	NNFB_42	(GA)6	×			GCCAAATTTCCGTTGAGGTA	20	CGGGATTCTTCTGGATCGT	19	220	hx_isotig00532	gi|225442022|ref|XP_002268705.1|	hypothetical protein [Vitis vinifera]	-
10	NNFB_47	(CT)7	√			TTTCTTTCCTTGCCTTTCCA	20	ATGCATTCCATGTGGTCTCA	20	229	hx_isotig00642	-	-	-
11	NNFB_48	(AG)7	×			aatcacctcaggaatgtggc	20	TTTCTTTCCTTGCCTTTCCA	20	238	hx_isotig00643	-	-	-
12	NNFB_49	(CAC)6	√			GCACCAGAAACACCACCAAT	20	AGGAGACCTCCCCATCAACT	20	237	hx_isotig00653	gi|225428007|ref|XP_002278222.1|	flavonoid-related R2R3 MYB 4a repressor transcription factor [Vitis vinifera]	-
13	NNFB_56	(GA)6	×			TGAGCTACAGtggcaccaag	20	GGAAttCAGAAGGCGTTGTT	20	238	hx_isotig00769	gi|225464063|ref|XP_002269289.1|	hypothetical protein [Vitis vinifera]	-
14	NNFB_64	(GA)9	√			GGGGTCTCTTCTCATGGTCA	20	ATACCACCAAGAACCCACCA	20	237	hx_isotig00939	-	-	-
15	NNFB_70	(ATC)5	×			AGCAGATAATGGCAGGCAGT	20	GCAGCAAAGGCAAAATTCTC	20	234	hx_isotig01128	gi|355486477|gb|AES67680.1|	Transmembrane protein [Medicago truncatula]	-
16	NNFB_73	(TCA)5	√			CCTTtATCTCCCCcAAATCC	20	ATGGCTGTTTCAGTCCATCC	20	243	hx_isotig01160	-	-	-
17	NNFB_79	(TC)8	√	√b		GAGAGGAGGGGTGGAGAATC	20	GGGATGGGAGAAATGGAGAT	20	243	hx_isotig01190	gi|225459152|ref|XP_002283927.1|	hypothetical protein [Vitis vinifera]	-
18	NNFB_83	(TCT)10	√	√b		CAGCACCATTCTGTAATCGC	20	GTGTGAGCGtAtTTGGATCG	20	231	hx_isotig01208	gi|297734212|emb|CBI15459.3|	unnamed protein product [Vitis vinifera]	-
19	NNFB_86	(TC)6	√	√b		TTGGTGGATTGGAATGTAAGG	21	TCACCTCCACAGcACAGAAC	20	226	hx_isotig01224	gi|225450427|ref|XP_002276198.1|	hypothetical protein [Vitis vinifera]	-
20	NNFB_94	(AG)6	√			CCAGCCTTTTCATCTTCTGC	20	GGAACAGCTCAGGATTGCTC	20	244	hx_isotig01270	gi|225427201|ref|XP_002280253.1|	similar to MYC transcription factor [Vitis vinifera]	-
21	NNFB_96	(AG)6	√			AGAATGtaCACAAGACAGCTTGC	23	CCCTcCCCCATAACAGAAAT	20	245	hx_isotig01276	-	-	-
22	NNFB_97	(TTC)7	√			GATCGGAGAGAAAGGGGAAG	20	CGCGGATTCAGTTATTTGGT	20	236	hx_isotig01277	-	-	-
23	NNFB_102	(AG)6	√		√c	AGGGGAGTGACAGAAAGGGT	20	GAAGGTTGACAGCAGGAAGC	20	234	hx_isotig01283	gi|225441006|ref|XP_002283672.1|	hypothetical protein [Vitis vinifera]	-
24	NNFB_101	(GA)8	√			TGCATTTCTTGGACTTGCAG	20	TAAGGAACCAGACCCACCAG	20	228	hx_isotig01283	gi|225441006|ref|XP_002283672.2|	hypothetical protein [Vitis vinifera]	-
25	NNFB_103	(TTC)5	×			CTGCAGCTGCCTTCTTCTCT	20	GGAGGAGGATGACCTTGACA	20	247	hx_isotig01288	gi|147842127|emb|CAN78095.1|	hypothetical protein VITISV_037414 [Vitis vinifera]	-
26	NNFB_121	(GCA)5	√	√b		AGgCTTTGGTCGATGAGAAA	20	CAGACGAGCTTCCTGAATCC	20	227	hx_isotig01342	gi|225469222|ref|XP_002264867.1|	hypothetical protein [Vitis vinifera]	-
27	NNFB_122	(CT)7	×			GAACGTTTTGCATGGGAGTT	20	TCACTGCCGATCCCTCTAGT	20	224	hx_isotig01345	gi|118487206|gb|ABK95431.1|	unknown [Populus trichocarpa]	-
28	NNFB_125	(TC)15	√	√b		AGAAGAACAGTGGAAGCCGA	20	GGGAATTGAGGATTCGATGA	20	220	hx_isotig01369	-	-	-
29	NNFB_134	(TTC)6	√		√c	GGGGTTTCGCCTTTCTTATC	20	CCCGTTTTTCTCAAAATCCA	20	227	hx_isotig01454	-	-	-
30	NNFB_136	(CAG)6	√			GCATGACCCCATCCAATAAG	20	CTGTGACCATcCTTGGTGTG	20	248	hx_isotig01481	gi|225440234|ref|XP_002278622.1|	hypothetical protein [Vitis vinifera]	-
31	NNFB_139	(GA)7	√			GAAGAAAAGCGAGAACCCCT	20	TTTTTCATTCCTCGTTTCCTC	21	244	hx_isotig01496	-	-	-
32	NNFB_143	(AG)6	√			CAAACGACTGTGAAGGCAAA	20	GCGTATGAAACGCCCTATGT	20	239	hx_isotig01515	-	-	-
33	NNFB_150	(CT)9	√			GGAGTCTCATCAACCGGAGA	20	TTTTCGTTTTTGGCGGTTAC	20	239	hx_isotig01542	gi|61654494|gb|AAX48772.1|	carotenoid cleavage dioxygenase [Vitis vinifera]	-
34	NNFB_152	(GGA)5	×			TTTGTtCGACCGgaTACCTC	20	TTTGAGCAGTCATCCATTGC	20	223	hx_isotig01550	gi|297738198|emb|CBI27399.3|	unnamed protein product [Vitis vinifera]	-
35	NNFB_155	(CTT)5	√			CCAATCTCCATCTGGTCGTT	20	AAACAAGGAAGGCCACACAC	20	246	hx_isotig01565	gi|289466341|gb|ADC94856.1|	DRE transcription factor 1 [Vitis pseudoreticulata]	-
36	NNFB_165	(AG)8	√			AACctgAacAaGgcgAagAa	20	TCGGATTTTTCCTTGTCTGC	20	235	hx_isotig01665	gi|225432562|ref|XP_002281045.1|	hypothetical protein [Vitis vinifera]	-
37	NNFB_172	(CT)8	√		√c	TCGAGAGAATGAGAAATGTGGA	22	AAAAGCCAAGCGATCAAGAA	20	225	hx_isotig01699	gi|90399335|emb|CAJ86133.1|	H0313F03.20 [Oryza sativa Indica Group]	-
38	NNFB_176	(AG)9	√			GTTCGTCAAGTTCAGTGCGA	20	CCCTGAAAACCATGTTGCTT	20	246	hx_isotig01717	gi|225443407|ref|XP_002268455.1|	hypothetical protein [Vitis vinifera]	7-dehydrocholesterol reductase EC:1.3.1.21
39	NNFB_179	(GA)6	√			CAACAAGTGAACCAGCTCCA	20	AATGTATGGGTTGCAGGAGG	20	226	hx_isotig01735	gi|225425208|ref|XP_002266761.1|	hypothetical protein isoform 1 [Vitis vinifera]	-
40	NNFB_183	(GA)9	√		√c	CCCAAAACCAAGAAAGCAAA	20	ATTGGACCCCTTTTCTGAcC	20	224	hx_isotig01758	gi|225470422|ref|XP_002273993.1|	hypothetical protein [Vitis vinifera]	-
41	NNFB_186	(TC)14	√	√b		TCTCTGTCCACAAACCGATG	20	CAGATTCTGGGTTTCCTCCA	20	224	hx_isotig01761	-	-	-
42	NNFB_184	(CT)8	√	√b		AGAATGGTTGATGGGTAGCG	20	CCATGACAACTTCATCTTCGAG	22	226	hx_isotig01761	-	-	-
43	NNFB_190	(AG)6	√		√c	AACTAGCCCCCTGGAGAAAA	20	TGGTGTCTCGTTGCAGAAAG	20	245	hx_isotig01808	-	-	-
44	NNFB_193	(CCA)6	√		√c	ACAACAAGAACGTCACGCAG	20	ACCtTCCGATTCTGGAGCTT	20	240	hx_isotig01811	gi|147775117|emb|CAN59914.1|	hypothetical protein VITISV_006086 [Vitis vinifera]	-
45	NNFB_195	(AGG)8	√			CGGAATGGGATCTTAGTGGA	20	TCTCTCATACATGGGGGAGC	20	246	hx_isotig01825	gi|225458267|ref|XP_002282344.1|	imilar to 3-methyladenine DNA glycosylase, putative [Vitis vinifera]	DNA-3-methyladenine glycosylase II EC:3.2.2.21
46	NNFB_197	(GA)9	√	√b		GGCTTTTTCCCCATTTTAGC	20	AGCCAGGGTCCTTTTGTTCT	20	243	hx_isotig01828	-	-	-
47	NNFB_203	(GGT)5tgagggaaacataattttg(GGT)5	√			TCTAGAAGGCTGTGGGGTTG	20	CTCACACCTCCACCTCACCT	20	239	hx_isotig01838	gi|225453334|ref|XP_002270272.1|	similar to transcription factor [Vitis vinifera]	-
48	NNFB_202	(TCC)6	√			CATCATTCCTCCTCTTCCCA	20	CAACATACCCACCACCAACA	20	232	hx_isotig01838	gi|225453334|ref|XP_002270272.2|	similar to transcription factor [Vitis vinifera]	-
49	NNFB_201	(CCA)7	√			TCTTGACAAACCCTTCACCC	20	TGGGAAGAGGAGGAATGATG	20	230	hx_isotig01838	gi|225453334|ref|XP_002270272.3|	similar to transcription factor [Vitis vinifera]	-
50	NNFB_200	(AAAC)5	√			GCCTCAACAAGGTAGAGGAAA	21	CTATTTTCCGGCATTGTGCT	20	250	hx_isotig01838	gi|225453334|ref|XP_002270272.4|	similar to transcription factor [Vitis vinifera]	-
51	NNFB_210	(TGC)6	√		√c	GAAGGGAGAAAGGTTGGGAG	20	AAATCCTCAACACCACGCTC	20	243	hx_isotig01887	gi|225439765|ref|XP_002273310.1|	hypothetical protein [Vitis vinifera]	-
52	NNFB_214	(TC)11	√		√c	CGGGTGCAAGAAAGAAAAAG	20	AAAGCTGAAAGAAATCCCCC	20	240	hx_isotig01912	-	-	-
53	NNFB_216	(AG)6	√			CTGGGAAACACCGAAACAAG	20	TTGTGACCACTTGTGCGATT	20	229	hx_isotig01930	-	-	-
54	NNFB_217	(GAA)5	√			TAGTTGCGTGTCCAGTCAGC	20	ATCATCCACGCCCACTCTAC	20	236	hx_isotig01933	gi|255536795|ref|XP_002509464.1|	eukaryotic translation initiation factor 3 subunit, putative [Ricinus communis]	-
55	NNFB_221	(TCC)6	√			AAAGCCATGAAGCAGAGGAG	20	TTGGTGTTGTTTGTGGGAGA	20	248	hx_isotig01978	gi|225435772|ref|XP_002285729.1|	hypothetical protein isoform 1 [Vitis vinifera]	-
56	NNFB_224	(AG)7	√		√c	CTTTGACTTCCcAAACCCAA	20	ATGTACATTGCACAGGCCAA	20	235	hx_isotig01988	gi|225458966|ref|XP_002285557.1|	hypothetical protein [Vitis vinifera]	-
57	NNFB_227	(TC)10	√		√c	AGGCAGGTACGATTCAGTGG	20	GATGAAACGAGACGGGTGTT	20	234	hx_isotig02005	gi|225450739|ref|XP_002279164.1|	hypothetical protein [Vitis vinifera]	-
58	NNFB_236	(TC)8	√			AGAGTTGCCACCAAATCCAC	20	TCAACACCTGTTCATCAAATG	21	222	hx_isotig02041	gi|192912954|gb|ACF06585.1|	26S proteasome subunit RPN5b [Elaeis guineensis]	-
59	NNFB_238	(CT)6	√			tccactctcgtcatttcacct	21	GAATCGCTGGATTCGTCATT	20	236	hx_isotig02047	gi|224109590|ref|XP_002315247.1|	metal tolerance protein [Populus trichocarpa]	-
60	NNFB_242	(AG)8	√		√c	ACCTCAGGAGAAGAAACGCA	20	CTACAGACGCTGGACGTTGA	20	224	hx_isotig02089	-	-	-
61	NNFB_245	(GAA)5	√			CTGATCTTCTTCAGGCGTCC	20	CATGGTGTAACCCTTTTCCTG	21	225	hx_isotig02102	gi|224925916|gb|ACN69972.1|	MYB transcription factor ML2 [Thalictrum thalictroides]	-
62	NNFB_247	(GA)12	√		√c	CCcACCAAAGAGATTCCTCA	20	GGAAAGAAAGCTGATGGCAG	20	231	hx_isotig02109	gi|255587500|ref|XP_002534293.1|	nucleic acid binding protein, putative [Ricinus communis]	-
63	NNFB_256	(GA)6	√			AAGGAGTTAGAGCGCGAGTG	20	GCTCATGTACTCCCTCAGCC	20	220	hx_isotig02245	gi|225438722|ref|XP_002282572.1|	hypothetical protein [Vitis vinifera]	-
64	NNFB_257	(AAG)5	√			TTCCTTCCATTCTCACCACC	20	GTTCATTGCCAGCCAGGTAT	20	221	hx_isotig02248	-	-	-
65	NNFB_258	(CT)7	√			ACCAACACCTCAAAACCCAG	20	AGAAGCAAGAAAGaAggGGG	20	229	hx_isotig02250	gi|225446056|ref|XP_002271381.1|	hypothetical protein [Vitis vinifera]	-
66	NNFB_264	(TC)6	√			CCATCACCGACTGTTTCCTT	20	CCTCACCCCTATTCCGTTTT	20	230	hx_isotig02293	gi|225432366|ref|XP_002275787.1|	hypothetical protein [Vitis vinifera]	-
67	NNFB_276	(AGA)6	√			GCAGCGAAGCTCAAAGAAGT	20	CGTCCTGTTGTGGTTCTCCT	20	238	hx_isotig02436	-	-	-
68	NNFB_284	(AT)6	√			AGGGCAGGGGAATCGTAAAT	20	CCAATTTAAGAGGTTGCGGA	20	220	hx_isotig02462	gi|255582036|ref|XP_002531815.1|	auxin:hydrogen symporter, putative [Ricinus communis]	-
69	NNFB_286	(ACA)6	√			TGGGAGGGACTGAGCTTCTA	20	CTTCATTTTGATCCGACGGT	20	220	hx_isotig02476	gi|225446176|ref|XP_002277953.1|	hypothetical protein [Vitis vinifera]	-
70	NNFB_298	(CT)8	√	√b		GTCCTCCATTGACTTGCCAT	20	TGATTGCCTCATAGTGCCAG	20	246	hx_isotig02525	gi|224088300|ref|XP_002308408.1|	predicted protein [Populus trichocarpa]	-
71	NNFB_304	(AG)6	√			AAGGTCCCACCAAGGAGAAT	20	AACTTGGCAATCCAAACCTG	20	239	hx_isotig02575	gi|224104199|ref|XP_002313356.1|	predicted protein [Populus trichocarpa]	-
72	NNFB_305	(AAT)5	√		√c	CAATGCCCTCCCTGTACAAT	20	TCCGATGGTGATACTTGCTG	20	245	hx_isotig02576	gi|225425577|ref|XP_002266600.1|	hypothetical protein [Vitis vinifera]	-
73	NNFB_307	(CT)8	√			TCGTTTCGACCTCGTTTTtC	20	CAGACGAATTCCTGGATGGT	20	240	hx_isotig02601	gi|225453616|ref|XP_002267504.1|	hypothetical protein [Vitis vinifera]	-
74	NNFB_322	(TA)6	√		√c	CCTACATCGCCACCTGATCT	20	TGATGTGACTTTGAGCGGAG	20	230	hx_isotig02739	gi|355509964|gb|AES91106.1|	Pectate lyase [Medicago truncatula]	-
75	NNFB_325	(AG)7	√			TACCAACATAGGTGGGTGGG	20	TTGGTAAGCGGAATTTGGAC	20	234	hx_isotig02762	gi|257480319|gb|ACV60358.1|	putative tonoplast intrinsic protein [Camellia sinensis]	-
76	NNFB_329	(CT)8	√			GTGCTGGGAGTTCTACCGAA	20	CGACGCAGGAGAGAGAAAGT	20	237	hx_isotig02805	gi|225442961|ref|XP_002267196.1|	hypothetical protein isoform 2 [Vitis vinifera]	-
77	NNFB_334	(TC)9	√	√b		CAAGGCAACTCCTCTTCTGC	20	CCACGTTTCATCATCAGGTG	20	239	hx_isotig02844	gi|225445114|ref|XP_002283815.1|	hypothetical protein [Vitis vinifera]	-
78	NNFB_345	(GAA)5	√	√b		TTCTCAAAGTCGCGAGGATT	20	GAAGGTAGAGtTTCACGGCG	20	231	hx_isotig02945	gi|224137482|ref|XP_002327137.1|	predicted protein [Populus trichocarpa]	-
79	NNFB_347	(TC)7	√	√b		ATCCAATCCAGCCTTTTCCT	20	TTCGTGAGGTTCCTTGATCC	20	236	hx_isotig02977	gi|297834966|ref|XP_002885365.1|	hypothetical protein ARALYDRAFT_479554 [Arabidopsis lyrata subsp. lyrata]	-
80	NNFB_348	(AG)8	×			ATTTCATCATATCGCTCGGC	20	AAATCTATCTGCTGCCGTCC	20	230	hx_isotig02984	gi|225443808|ref|XP_002273375.1|	hypothetical protein [Vitis vinifera]	-
81	NNFB_352	(TA)6	√			TACCACAGAAAATGGGCCTC	20	TGATTCAAAATATGGCAACGA	21	227	hx_isotig03035	gi|255636874|gb|ACU18770.1|	unknown [Glycine max]	-
82	NNFB_364	(TTC)5	×			TTCTTCATCATCCgAGGGAC	20	CTTGGCAGAGGATCTCTTGG	20	247	hx_isotig03096	gi|255555073|ref|XP_002518574.1|	transcription regulator, putative [Ricinus communis]	-
83	NNFB_366	(TTC)5	√			TCCATCATGGTTCGCATAAA	20	GGTTCGGATCCTTGAAGACA	20	231	hx_isotig03117	-	-	-
84	NNFB_368	(AGC)7	√		√c	GGATGTGAGGAGGAGGAACA	20	GATTTTGAGCCACGAATGGT	20	224	hx_isotig03132	gi|289466351|gb|ADC94861.1|	HSP transcription factor [Vitis pseudoreticulata]	-
85	NNFB_376	(GA)10	×			CACTATGATGGCCCCAAGTT	20	ACACTGCACAGCACACACAC	20	223	hx_isotig03204	-	-	-
86	NNFB_379	(ACA)6	√			CGCATAAATCGACCAGGAAT	20	ATTATTGTTGGATGGCGCTC	20	233	hx_isotig03226	-	-	-
87	NNFB_385	(GA)7	×			TCGGCCATATCATCTTCCTC	20	cccaatacccttcactcgaa	20	232	hx_isotig03283	gi|295687237|gb|ADG27844.1|	RNA helicase-like protein [Gossypium hirsutum]	-
88	NNFB_387	(GA)7	√	√b		atgaagcaccaaccccataa	20	GATCCGTCGTGctGAGATTC	20	250	hx_isotig03324	gi|225466725|ref|XP_002267600.1|	hypothetical protein [Vitis vinifera]	-
89	NNFB_388	(CT)12	√	√b		GCCCAAAGGAaCCAAACTCT	20	CCCAGATTGATTGCACACAC	20	225	hx_isotig03332	gi|225426781|ref|XP_002282844.1|	hypothetical protein [Vitis vinifera]	-
90	NNFB_391	(CA)6	√	√b		GCCTACCATCCAAACAGAGC	20	agaagggcagaactgctgaa	20	227	hx_isotig03355	gi|225449218|ref|XP_002279793.1|	hypothetical protein [Vitis vinifera]	-
91	NNFB_394	(CAT)7	×			ATTTCAATCCAATCCCTCCC	20	TTAGAGAGGAGGACCTGCCA	20	225	hx_isotig03377	gi|225447141|ref|XP_002271314.1|	hypothetical protein [Vitis vinifera]	-
92	NNFB_396	(TTG)5	√			GACTTGGGCTTGCTTCTCAC	20	TGCCTCTCCACCTTCTGTCT	20	239	hx_isotig03392	gi|225458591|ref|XP_002284646.1|	hypothetical protein [Vitis vinifera]	-
93	NNFB_398	(GA)11	√	√b		TTCTGCAAGGAGTAGGTGCC	20	ATCGATTcCGCATCTCAAAG	20	224	hx_isotig03408	gi|225462745|ref|XP_002270037.1|	hypothetical protein [Vitis vinifera]	-
94	NNFB_400	(TTC)5	√			CAAAAGCTGCCAAAACCAAT	20	AAAGGCTGAGGATGGTGATG	20	248	hx_isotig03415	gi|225440338|ref|XP_002270073.1|	hypothetical protein [Vitis vinifera]	H/ACA ribonucleoprotein complex subunit 4 EC:5.4.99.-
95	NNFB_404	(TC)9	√	√b		AATTGCAAGGGAAGGTTGAA	20	GCAGCTTTAAGGCCAAACTG	20	236	hx_isotig03433	gi|90657630|gb|ABD96928.1|	hypothetical protein [Cleome spinosa]	-
96	NNFB_405	(AG)12	√			AGCCATGATCCAAACGAAAC	20	GTGCTGCCATTGTTCTTCCT	20	249	hx_isotig03436	gi|225441842|ref|XP_002284093.1|	hypothetical protein [Vitis vinifera]	-
97	NNFB_410	(TTC)15	√			CCCAATTCCCGTACTGTCAC	20	accGctgttgttggataagg	20	247	hx_isotig03487	-	-	-
98	NNFB_412	(GA)7	√		√c	TTCTTTGCCAGGGAGGAGTA	20	cgcttgatcacttgcctctc	20	244	hx_isotig03496	gi|224102011|ref|XP_002312510.1|	predicted protein [Populus trichocarpa]	-
99	NNFB_416	(GA)6	√		√c	CGAACAGGCCCTTAGACTTG	20	AGGACTGAGGCAGAATGGAA	20	241	hx_isotig03509	-	-	-
100	NNFB_421	(AG)10	√			GGATCGACTGATCGAGATTG	20	TCGTAGGCTCGAACGAAGAT	20	238	hx_isotig03541	gi|224101547|ref|XP_002312325.1|	predicted protein [Populus trichocarpa]	-
101	NNFB_422	(CT)8	√			TGAAATGAACACAGCTCCCA	20	GGGAACAAGAAAGCATCCAA	20	233	hx_isotig03574	-	-	-
102	NNFB_427	(AGA)6	√			AATGTGGTTGGAAGCCGTAG	20	GCCTAGGCATTTCTGCAAAG	20	226	hx_isotig03592	gi|225443640|ref|XP_002274028.1|	hypothetical protein [Vitis vinifera]	-
103	NNFB_438	(TTC)7	√	√b		GTTTCGTGTCGGATTTGCTT	20	GATCGGAGGAATTTAACGCA	20	237	hx_isotig03687	gi|225429544|ref|XP_002279406.1|	hypothetical protein [Vitis vinifera]	-
104	NNFB_440	(AG)9acagacagcagagagagaagagagacagc(AG)6	√			CCGAAGCTCAAGATGAGACC	20	ACTGCACATGCACTGAGAcC	20	231	hx_isotig03693	gi|225433918|ref|XP_002268097.1|	hypothetical protein [Vitis vinifera]	fructokinase EC:2.7.1.4
105	NNFB_443	(TC)6	√		√c	TTCAGAGAGCGTCAAGGGTT	20	AACATTCAAAGGGAACACCG	20	250	hx_isotig03697	-	-	-
106	NNFB_449	(CTC)5	√		√c	CTGTTCTCGGAGGATGAAGC	20	GAGTAGAGGAGAGCCGAGCA	20	225	hx_isotig03743	gi|242089717|ref|XP_002440691.1|	hypothetical protein SORBIDRAFT_09g005200 [Sorghum bicolor]	-
107	NNFB_450	(AG)8	√		√c	AAAGGATGGTTGTTTGCCAG	20	GGTTTAATTTCGGCAGGACA	20	230	hx_isotig03760	gi|221126438|ref|XP_002156494.1|	similar to Y42G9A.4a [Hydra magnipapillata]	-
108	NNFB_453	(TC)6	√			CCTCGTCTTCTTCCCTCTCC	20	TTCGATCTCCTCATCTGCCT	20	230	hx_isotig03780	gi|302399099|gb|ADL36844.1|	TLP domain class transcription factor [Malus x domestica]	-
109	NNFB_455	(AG)12	√	√b		AGCCAGGAGGAGATAGAGGG	20	ATAAgggTGaaaTgggAggg	20	225	hx_isotig03786	-	-	-
110	NNFB_454	(CCA)5	√			TAGACACCTCCTCCCCATTG	20	CAGCGCCATTAACAGTAGCA	20	244	hx_isotig03786	-	-	-
111	NNFB_457	(AG)13	√	√b		ACAACCAACCCTCTTGCATC	20	GAGAGCTTGTCAAAGGGTGC	20	231	hx_isotig03799	gi|355512339|gb|AES93962.1|	Ethylene-responsive transcription factor ERF061 [Medicago truncatula]	-
112	NNFB_464	(TC)11	√			TCATGCGAACCCTAACATCA	20	GGcAGAAATCTGAAACCTCAA	21	245	hx_isotig03871	gi|224120122|ref|XP_002318247.1|	predicted protein [Populus trichocarpa]	L-iditol 2-dehydrogenase EC:1.1.1.14
113	NNFB_470	(TC)10	√			CAGAGGTGGAAAGCTTGAGG	20	GAACGAACACCGGAGCTAAT	20	250	hx_isotig03904	gi|296089470|emb|CBI39289.3|	unnamed protein product [Vitis vinifera]	-
114	NNFB_476	(GAT)5	√			TGTTATTGGGTGGGACATGA	20	AGATTGTGGGGCTCACTTTG	20	236	hx_isotig03953	-	-	-
115	NNFB_477	(AG)7	√			CTAGTTGGAGCGAGCAAaCC	20	TCTACCCTTCCTCTCCCCAT	20	245	hx_isotig03955	-	-	-
116	NNFB_493	(CT)7	√			AGCAAACTGGTCGCGTAAGT	20	CCAGAGAGTGTGCTATCGGC	20	228	hx_isotig04039	gi|296082548|emb|CBI21553.3|	unnamed protein product [Vitis vinifera]	-
117	NNFB_496	(CTG)5	√			CGACGAAGAATCTGAGAGGC	20	TGCAACTTCATGCCATTCAT	20	221	hx_isotig04054	-	-	-
118	NNFB_502	(TC)6	√			GAGGAGGAGGAAGAGCTGGT	20	TTTGGCCCTTGAATTTCAGT	20	221	hx_isotig04114	-	-	-
119	NNFB_504	(CT)7	√			ACCGACCGAAACCCTAATTC	20	AGCATAAGCAAGCCAACACC	20	230	hx_isotig04172	-	-	-
120	NNFB_506	(TC)7	√		√c	cagattttccctccctcaca	20	CAGAAGaaaGCACTTAccaaaca	23	228	hx_isotig04192	gi|297743994|emb|CBI36964.3|	unnamed protein product [Vitis vinifera]	-
121	NNFB_510	(GA)8	√	√b		CCAGAGCCGTAAGCGTAGTC	20	GCCCCGAACTCAATTACTCA	20	242	hx_isotig04215	gi|225426743|ref|XP_002282339.1|	hypothetical protein [Vitis vinifera]	3,5-epimerase/4-reductase EC:5.1.3.- 1.1.1.-
122	NNFB_511	(TC)7	√			CTTATTACAGTTGGGCCGGA	20	GAAAGGAAACACAGGCTTCG	20	248	hx_isotig04219	-	-	-
123	NNFB_512	(TTC)5	√			GGAAGTTGGGTTCTATTGGG	20	TGTTTGAGCGATGAAAATGG	20	222	hx_isotig04231	-	-	-
124	NNFB_520	(GGT)6	√			CCcTCGTCAGCTTCATCATT	20	TTTCTCACGGCCTCTGTCTT	20	220	hx_isotig04276	-	-	-
125	NNFB_522	(CAC)5	√			caatcgaattaacgcacacg	20	CGGCCATAGCGAATATGAGT	20	246	hx_isotig04285	gi|229609889|gb|ACQ83560.1|	calcineurin B-like protein 06 [Vitis vinifera]	-
126	NNFB_523	(TC)9	√			CCAAAGGTTTCGAACCAGAA	20	ATGTAGGAGGAGGCTGCTGa	20	245	hx_isotig04298	gi|225459123|ref|XP_002285695.1|	hypothetical protein [Vitis vinifera]	-
127	NNFB_525	(AG)10	√			CTCCGCTTGGAGAAAGTCAC	20	TTTGCCTCATCACACTTCCA	20	243	hx_isotig04319	gi|290465695|gb|ADD25192.1|	AP1 [Nelumbo nucifera]	-
128	NNFB_540	(CTG)5	√			CACTGTGGGGTCTTCTGTGA	20	CCAACCTCTCCATGTGACCT	20	240	hx_isotig04407	gi|297739745|emb|CBI29927.3|	unnamed protein product [Vitis vinifera]	-
129	NNFB_542	(GA)6	√			GCTTTAATGGGAAGGAAGGG	20	GGCGTAGAAAAGCAAGCAAC	20	220	hx_isotig04419	-	-	-
130	NNFB_549	(TGT)8	√	√b		TGGGTAGGAAGACGAATTGC	20	TCACAGTCCATAGCAGACGC	20	240	hx_isotig04550	gi|224077518|ref|XP_002305283.1|	predicted protein [Populus trichocarpa]	-
131	NNFB_553	(CAT)7	√			cgacgAgcaatctccttttc	20	ACAACCGAGAGGCATCAATC	20	227	hx_isotig04579	gi|255565757|ref|XP_002523868.1|	Coiled-coil domain-containing protein, putative [Ricinus communis]	-
132	NNFB_554	(GTG)7	√			CCACGATCGGATCTACGAAT	20	CGAGATTTCCCTAAAAGCCC	20	224	hx_isotig04591	-	-	-
133	NNFB_559	(TTG)8	√			GCAGGTTTAGTTGCAGGCTC	20	ACCAACCAGTGTCTGCAGTG	20	240	hx_isotig04644	gi|297744441|emb|CBI37703.3|	unnamed protein product [Vitis vinifera]	-
134	NNFB_567	(CAT)5	√			TACCATTTTCGCACCCTCTC	20	AACCAGCACCTGAGTTCAcC	20	232	hx_isotig04685	gi|225426506|ref|XP_002271695.1|	hypothetical protein [Vitis vinifera]	-
135	NNFB_572	(AG)13	√	√b		CAACAGCGCAAAaGAAACAA	20	TCGTCTTTGCAGAACCACTG	20	226	hx_isotig04740	gi|225464567|ref|XP_002273259.1|	hypothetical protein [Vitis vinifera]	-
136	NNFB_574	(TTC)6	√			ATTCTTGGAACCTGGAGCCT	20	TGTATAGCGCGCAAGAGAGA	20	239	hx_isotig04752	gi|255552971|ref|XP_002517528.1|	Auxin-induced protein AUX22, putative [Ricinus communis]	-
137	NNFB_573	(AT)8	√	√b		TGCCTCTcttttcctttcctt	21	GTAGATGGCCCCAGAACTCA	20	224	hx_isotig04752	gi|255552971|ref|XP_002517528.2|	Auxin-induced protein AUX23, putative [Ricinus communis]	-
138	NNFB_580	(GT)7	√			ATGACACCAAAGGACGGTTC	20	GGCCAAATGGCATAATCAAC	20	222	hx_isotig04841	gi|89179458|gb|ABD63193.1|	gag-pol polyprotein, putative [Asparagus officinalis]	-
139	NNFB_583	(CT)10	√			TCCCATCACCACAGATGCTA	20	CCAGTTGAAACCGGAAGAAA	20	239	hx_isotig04855	gi|225453929|ref|XP_002279679.1|	hypothetical protein isoform 2 [Vitis vinifera]	-
140	NNFB_592	(AAG)5	√			gAGGaTGACCacGAAGGTGT	20	AGTTCGGCCATGAGATGTTC	20	230	hx_isotig04944	gi|147865531|emb|CAN83660.1|	hypothetical protein VITISV_006539 [Vitis vinifera]	-
141	NNFB_596	(CGC)9	√	√b		GCGGCAAACTCCAAACAAG	19	TGGGAACGACATGAGCATTA	20	226	hx_isotig04992	gi|225428513|ref|XP_002280740.1|	hypothetical protein [Vitis vinifera]	-
142	NNFB_608	(TC)11	√			GCTCAGGTcccTAcaTCCaa	20	CGACCTGGACAAGGaaggta	20	246	hx_isotig05105	gi|147863556|emb|CAN84036.1|	hypothetical protein VITISV_024166 [Vitis vinifera]	-
143	NNFB_611	(CT)10	√		√c	TGAATTTTCTGCAAAGCACG	20	GAAGGAGAATCCATGGCGTA	20	220	hx_isotig05155	-	-	-
144	NNFB_614	(GAA)5	√			CCTGTGCTCTTCCTCTgTCC	20	ctcttcggtgtgcaacttga	20	244	hx_isotig05187	-	-	-
145	NNFB_617	(AG)6	√			CAGcaCACAAAaGGTCCTCA	20	AGATTTCCAGATCTGCCGC	19	228	hx_isotig05201	gi|147843633|emb|CAN79872.1|	hypothetical protein VITISV_017186 [Vitis vinifera]	-
146	NNFB_624	(GA)11	×			TGCATACTACCGCCACAGAG	20	TGTTCGGTTTCTCGCTTCTT	20	234	hx_isotig05272	gi|242057475|ref|XP_002457883.1|	hypothetical protein SORBIDRAFT_03g018290 [Sorghum bicolor]	NADH dehydrogenase (ubiquinone) 1 alpha subcomplex 6 EC:1.6.5.3 1.6.99.3
147	NNFB_625	(TC)7	√	√b		TGTGATGAATGGTGGTGCTT	20	AGAACGCCTTCAATTGGATT	20	249	hx_isotig05273	gi|297741121|emb|CBI31852.3|	unnamed protein product [Vitis vinifera]	-
148	NNFB_631	(AG)11	√			TGATTGCTGTCAGAGTCGCT	20	CGATCATTGGGACACACAAA	20	232	hx_isotig05333	-	-	-
149	NNFB_634	(GCA)7	√			AAGCACAAGGGAAGCTTTGA	20	TTGCAACTCGCCAACTTATG	20	229	hx_isotig05349	gi|192912992|gb|ACF06604.1|	40S ribosomal protein S4 [Elaeis guineensis]
150	NNFB_639	(TC)6	√			AAGCTGGCCGGAAACAGTAT	20	TTCCTTCCATGCATTCATCA	20	247	hx_isotig05439	gi|224087088|ref|XP_002308060.1|	predicted protein [Populus trichocarpa]
151	NNFB_640	(AG)6	√		√c	TCaaaTACGAAgggccaagt	20	tggcaatccctttCtattcg	20	225	hx_isotig05447	-	-
152	NNFB_641	(TC)8	√	√b		TGATGATGGAGTTGAAGCCA	20	TGGGGTCCAACCTATACGAA	20	233	hx_isotig05471	-	-
153	NNFB_642	(AG)7	√			TCTTTGGGTTCTTCTGCCAC	20	ACGCTCAGGGtTTTTCCTTT	20	236	hx_isotig05475	-	-
154	NNFB_644	(GAA)6	√		√c	TCCCATGACAAAAAGAAGGC	20	ATCCTCGGTCTCCTCAGGTT	20	236	hx_isotig05479	gi|297745702|emb|CBI41024.3|	unnamed protein product [Vitis vinifera]
155	NNFB_647	(GGT)6	√		√c	TGTGGAGCCTCTCGATCTCT	20	ccactgaatcttccaagcg	19	236	hx_isotig05484	-	-
156	NNFB_652	(GAT)8	√	√b		GTGGAAGCACCGTTTCATCT	20	TGAAGCAACAGGATGGACAA	20	230	hx_isotig05537	-	-
157	NNFB_660	(TTC)13	√		√c	ATAGCTGAGGCCAGATCGAA	20	ATCCTCTTTCCCCCTTCAGA	20	241	hx_isotig05600	gi|225460718|ref|XP_002271356.1|	hypothetical protein isoform 2 [Vitis vinifera]
158	NNFB_668	(ATC)6	√			TTGGACAACAGGAAACCCTC	20	TATATaAGCAGGCgTTGGGG	20	248	hx_isotig05662	gi|224114928|ref|XP_002316895.1|	predicted protein [Populus trichocarpa]
159	NNFB_670	(CT)6	√		√c	GAGGTCCTTCGATGTCCTGA	20	GTCCCTCACGTACCCTTTCA	20	240	hx_isotig05669	gi|225468779|ref|XP_002262663.1|	hypothetical protein [Vitis vinifera]
160	NNFB_671	(TC)9	√	√b		GCATCGCTGCAAACTGAATA	20	GTGGAGCCTCCGACTATTTG	20	228	hx_isotig05689	gi|225462464|ref|XP_002269484.1|	hypothetical protein [Vitis vinifera]
161	NNFB_673	(GA)11	√	√b		AGAAGCTGCGAGAATGGTGT	20	TGGATGTTCAACAACAAACGA	21	243	hx_isotig05705	-	-
162	NNFB_683	(TC)8	√			CGTTGTGGTGTGTGTAAGCC	20	TGTTTGAGAAGTCTCCTTTACATTTC	26	232	hx_isotig05825	gi|225432548|ref|XP_002280658.1|	similar to Al-induced protein [Vitis vinifera]
163	NNFB_688	(GGT)5	√			AACAAGGAGGAACCATCACG	20	TTTCCTGTGGGAAGAAGCAC	20	247	hx_isotig05857	gi|225470930|ref|XP_002264990.1|	hypothetical protein [Vitis vinifera]
164	NNFB_695	(AGC)5	√			GGAGAGCTAAAAGGCCGAGT	20	CCCAcCCATGGATAGAACTG	20	225	hx_isotig05937	gi|225436011|ref|XP_002273485.1|	hypothetical protein [Vitis vinifera]
165	NNFB_700	(AGA)5	√			CGAATCTCTGAAACTTCCGC	20	CTGAATTCGAAATCCCTCCA	20	246	hx_isotig05997	gi|224138558|ref|XP_002322844.1|	predicted protein [Populus trichocarpa]	-
166	NNFB_702	(TC)6	√	√b		AAGGAAAAGTGACGTGGGTG	20	AGGGGGTTATCTTCTGTGGG	20	229	hx_isotig06002	gi|225455280|ref|XP_002274078.1|	hypothetical protein [Vitis vinifera]	-
167	NNFB_704	(TCG)6	√			GCATCTTCCTCGTCTTCAGC	20	GTTGAAGAGGTTCCACGCTC	20	222	hx_isotig06004	gi|296083217|emb|CBI22853.3|	unnamed protein product [Vitis vinifera]	-
168	NNFB_703	(CAT)9	√		√c	AAAAGGAGACACCATGACGC	20	GCTGAAGACGAGGAAGATGC	20	240	hx_isotig06004	gi|296083217|emb|CBI22853.4|	unnamed protein product [Vitis vinifera]	-
169	NNFB_706	(CCT)5	√			AAACGTCAATCCGTCGTCTC	20	CGGAAGCTTGGAAGAGAATG	20	241	hx_isotig06008	gi|225444373|ref|XP_002267126.1|	hypothetical protein [Vitis vinifera]	-
170	NNFB_726	(TCT)6	√		√c	TTTCCCATCTTCagCTCCAC	20	ATTGCaCTGTCACTCCCCTC	20	228	hx_isotig06197	-	-	-
171	NNFB_727	(CTT)9	√	√b		GTTCTTGTTGGGCTTGTGGT	20	ATCCAAGAGATGCAACtGGG	20	245	hx_isotig06205	gi|225426534|ref|XP_002278777.1|	hypothetical protein [Vitis vinifera]	-
172	NNFB_730	(TCT)5	√	√b		TGATTTCTCccAGACCCATC	20	TGTCGAAGAAAGGGAATTGG	20	237	hx_isotig06249	gi|225426751|ref|XP_002275855.1|	hypothetical protein [Vitis vinifera]	-
173	NNFB_731	(CAC)5	√			ACCACCCACAAGAACCTCTG	20	acctgtttacagtgtcgggc	20	224	hx_isotig06250	gi|225464653|ref|XP_002276715.1|	hypothetical protein [Vitis vinifera]	-
174	NNFB_738	(GAA)5	√			CATGACCCTCTCATCTCCGT	20	CTAGGGCTAGGGCtcGAAGT	20	238	hx_isotig06305	gi|225456309|ref|XP_002279988.1|	hypothetical protein [Vitis vinifera]	-
175	NNFB_740	(CT)9	√		√c	CATCCTCCGTAAACATGGCT	20	ATTGCATAATTACGCCCAGG	20	248	hx_isotig06317	gi|225455590|ref|XP_002269178.1|	hypothetical protein [Vitis vinifera]	-
176	NNFB_744	(GAA)6	√			AGAAGAGCAACCGAGACCAA	20	CGTCATGAACTCGAAGGGTT	20	231	hx_isotig06352	gi|225448511|ref|XP_002273082.1|	hypothetical protein [Vitis vinifera]	-
177	NNFB_747	(GAA)6	√			GAATTCAATAGCAGGGCCAA	20	TCGATCTCGTCTTCAAGGCT	20	239	hx_isotig06397	gi|225451675|ref|XP_002276426.1|	hypothetical protein [Vitis vinifera]	-
178	NNFB_750	(CT)10	√	√b		ACTTTGAGCTTGATCGGCAC	20	CAGCTGAACGGAACTGAGAA	20	250	hx_isotig06432	gi|225429916|ref|XP_002281160.1|	hypothetical protein [Vitis vinifera]	-
179	NNFB_758	(CAG)5	√			TCAACAGCAACAGCTCCAAC	20	GGTTGCTGATAGGCGTTAGC	20	249	hx_isotig06501	gi|147812149|emb|CAN77035.1|	hypothetical protein VITISV_009310 [Vitis vinifera]	-
180	NNFB_764	(TCC)7	√	√b		CATTCCATCTTATGTATCCATTTCA	25	GGTCGAGGAACCATGAGAAA	20	243	hx_isotig06586	gi|297743098|emb|CBI35965.3|	unnamed protein product [Vitis vinifera]	-
181	NNFB_766	(TG)8	√		√c	GTTGCTCTTAAGCTGGCTGG	20	CTCCTTTTCCCATGAAATCTT	21	222	hx_isotig06597	gi|255572702|ref|XP_002527284.1|	Photosystem I reaction center subunit XI, chloroplast precursor, putative [Ricinus communis]	-
182	NNFB_769	(ACC)5	√			aggagCAtttCCTCGAcTGA	20	TGtgcacTTcaatCCtcaCa	20	233	hx_isotig06641	gi|224082490|ref|XP_002306713.1|	SET domain protein [Populus trichocarpa]	-
183	NNFB_778	(AG)6	√			TGGtttACCTCCTTCGGTTC	20	ACCTCGCTTGGAATGCTAGA	20	248	hx_isotig06730	gi|224103445|ref|XP_002313060.1|	predicted protein [Populus trichocarpa]	-
184	NNFB_784	(GAA)5	√			CTCTAAGGCCCAGAAAGCCT	20	TCGCCAAATTCCAGAAAATC	20	239	hx_isotig06770	gi|225432200|ref|XP_002269582.1|	hypothetical protein [Vitis vinifera]	-
185	NNFB_785	(AG)8	√		√c	TCTGGAATTCCTCCTGTTGG	20	AACCATCTCTCCGCCAGTAA	20	236	hx_isotig06787	gi|148908123|gb|ABR17177.1|	unknown [Picea sitchensis]	-
186	NNFB_789	(GA)12	√		√c	GAATCCAAAACGACGAGGAA	20	CTCTCTcCGTTTCTCCCCTT	20	235	hx_isotig06830	gi|224114952|ref|XP_002316901.1|	thioredoxin m [Populus trichocarpa]	-
187	NNFB_790	(TGA)5	√		√c	TATTGCCCAGACTTTACGgC	20	TGCACCGtTTTGGTTTTACC	20	241	hx_isotig06832	gi|297740412|emb|CBI30594.3|	unnamed protein product [Vitis vinifera]	-
188	NNFB_797	(TA)7	√	√b		CTTCCGTTTtCCTTTCCCTC	20	GCCTGCTCTGACAGTAACCC	20	245	hx_isotig06871	gi|255569926|ref|XP_002525926.1|	conserved hypothetical protein [Ricinus communis]	-
189	NNFB_801	(TC)8	√			TCGAGATCTGTGGAGCAGG	19	ATTAACACTGCCGCCTCATC	20	241	hx_isotig06947	gi|255567035|ref|XP_002524500.1|	DNA binding protein, putative [Ricinus communis]	-
190	NNFB_804	(TAA)7	√		√c	ACACCACAATTACAAACAACAACT	24	GAGAGCGGCTACGGAGAGTA	20	221	hx_isotig06976	gi|225423539|ref|XP_002271911.1|	hypothetical protein [Vitis vinifera]	-
191	NNFB_809	(TC)12	√			CAGTGAGCGGGCAGATTATT	20	TCCTAATCCCGAACTTGTGC	20	223	hx_isotig07002	gi|225440398|ref|XP_002268453.1|	hypothetical protein [Vitis vinifera]	-
192	NNFB_825	(GA)7	√		√c	GGCAAGGACAGAGAGGAAAA	20	TTGACAAGCATGCGATAAGG	20	231	hx_isotig07092	gi|225462114|ref|XP_002262673.1|	hypothetical protein [Vitis vinifera]	-
193	NNFB_829	(CTG)6	√	√b		CCATCCAACCAAAATTCACC	20	AgCAGGTCGAGAGAGAGTGG	20	230	hx_isotig07110	gi|296086208|emb|CBI31649.3|	unnamed protein product [Vitis vinifera]	-
194	NNFB_837	(GAA)5	√	√b		TGACCAGAAAAGAAGCCCAG	20	GATTGCCTTAGCCAGCAGTC	20	221	hx_isotig07184	-	-	-
195	NNFB_839	(TC)6	√			CCTGTAGCCACTcTtGCCTC	20	TGCCCAcCTCCATTAAAAAG	20	243	hx_isotig07186	-	-	-
196	NNFB_845	(TC)9	√			GCGTTTCAACTTTATCCCCA	20	GGAAAGGAGAGAGGAGGAGC	20	244	hx_isotig07214	gi|225454418|ref|XP_002276470.1|	hypothetical protein [Vitis vinifera]	-
197	NNFB_858	(CT)10	√		√c	GGTGAAGTCTCGGTCTGCTC	20	CCAACCTTATAAACGGCAGC	20	248	hx_isotig07468	gi|355512033|gb|AES93656.1|	Early nodulin-like protein [Medicago truncatula]	-
198	NNFB_859	(AG)8	√		√c	GATTTGGGGAAATTGGGAAC	20	TTCTCCTCCTTCCTACGtTTTT	22	231	hx_isotig07470	gi|225426973|ref|XP_002268529.1|	hypothetical protein [Vitis vinifera]	adenine phosphoribosyltransferase EC:2.4.2.7
199	NNFB_860	(CT)8	√			TCGCATTCaaaTGCAGTGtt	20	gcgggAGaaGaaaaCAACaa	20	236	hx_isotig07480	-	-	-
200	NNFB_862	(GA)6	√			GGCATCCGTCATAGAAGCTC	20	GGGTGAGGGAGAGAAGAACC	20	238	hx_isotig07484	gi|255538596|ref|XP_002510363.1|	conserved hypothetical protein [Ricinus communis]	-
201	NNFB_866	(CT)8	√			ATGCGCTGGGAAGATAGAGA	20	AAGTGAGACGGAGTGATGGG	20	238	hx_isotig07495	gi|225449056|ref|XP_002274887.1|	hypothetical protein [Vitis vinifera]	-
202	NNFB_871	(TC)13	√	√b		CAGGTCCAGAGGCTGTTAGC	20	GGTCCTCATCTTCTTGCAGC	20	220	hx_isotig07526	gi|224069220|ref|XP_002326304.1|	predicted protein [Populus trichocarpa]	-
203	NNFB_874	(TTC)17	×			TTTCGAAAaCAGAGGCcC	18	AGGGGGATGAGTGGAAgaCT	20	249	hx_isotig07570	gi|147861248|emb|CAN79321.1|	hypothetical protein VITISV_018984 [Vitis vinifera]	-
204	NNFB_885	(GA)8	√		√c	TCAAATCTGTATTACACTCACACAAAA	27	GTTGACAGTTGGATTGGGCT	20	231	hx_isotig07685	gi|225446471|ref|XP_002277788.1|	hypothetical protein [Vitis vinifera]	-
205	NNFB_892	(TC)9	√			CTGCTGAGGAAAGGTCTTGG	20	agggggaTTGGGATTTACTG	20	244	hx_isotig07788	gi|333108561|gb|AEF15864.1|	eukaryotic translation initiation factor 5A4 [Populus tomentosa]	-
206	NNFB_894	(TC)6	√			TGGAATGCCAGGAAAGAGAG	20	AAAGCGAGAACTGAGGTgGA	20	244	hx_isotig07806	gi|225451617|ref|XP_002276364.1|	hypothetical protein [Vitis vinifera]	-
207	NNFB_903	(TC)7	√			AGAAACAGAGGAGGGGGTTG	20	GCGCTGGTGTCTCACAAGTA	20	232	hx_isotig07907	-	-	-
208	NNFB_919	(AG)6	√		√c	GGAGCTgaGAAGAGAGCGAA	20	AGCTTTTGATTTTGGACCGA	20	222	hx_isotig08090	gi|224118136|ref|XP_002317740.1|	predicted protein [Populus trichocarpa]	-
209	NNFB_930	(GA)7	√			CGAAACGGAAGCTAGAAGGA	20	GGCAAGCTCTATGAGTTCGG	20	244	hx_isotig08175	gi|197310428|gb|ACH61565.1|	truncated MADS-box transcription factor [Pseudotsuga menziesii]	-
210	NNFB_936	(GCT)6	√			cccatctcagggtttccata	20	AGGAGCTCCAAAGAGGAAGG	20	233	hx_isotig08228	gi|297745841|emb|CBI15897.3|	unnamed protein product [Vitis vinifera]	-
211	NNFB_941	(TC)10	√			TCTAGGATATGCCGCCAgag	20	AATCCCCTTCGGAAAGACTG	20	220	hx_isotig08309	gi|147815275|emb|CAN70024.1|	hypothetical protein VITISV_030172 [Vitis vinifera]	-
212	NNFB_951	(GA)7	√		√c	GCCTTCgaTCCTGTTACTGC	20	GGATTAGTTCTGCCTCTGCG	20	244	hx_isotig08440	gi|225444734|ref|XP_002278077.1|	hypothetical protein [Vitis vinifera]	-
213	NNFB_957	(TGG)5	√			CATCTGTGGCTCCAACTTCA	20	ACGTCTGGTCAAGGTCaAGG	20	229	hx_isotig08471	-	-	-
214	NNFB_967	(TGG)5	√			CGGATCTTctggTCTTCGAG	20	GATGCACCAGCTGTGGACta	20	241	hx_isotig08543	gi|225441317|ref|XP_002275980.1|	hypothetical protein [Vitis vinifera]	-
215	NNFB_970	(AG)11	√	√b		AAgaTCCTTCGCCACTCTTG	20	TGTTGGATGTTTGGTCTTCG	20	248	hx_isotig08583	gi|225467957|ref|XP_002267935.1|	hypothetical protein [Vitis vinifera]	-
216	NNFB_975	(TTC)7	√	√b		CCTGCACTGCACATTCTTCT	20	TTGAGGTTCGAAGCCGTAGT	20	226	hx_isotig08621	gi|255551819|ref|XP_002516955.1|	conserved hypothetical protein [Ricinus communis]	-
217	NNFB_980	(TC)8	√		√c	CTACCACCCCTCACTTCCAa	20	GCTGGCGTGAGGTAAGAAAG	20	239	hx_isotig08703	gi|224064752|ref|XP_002301546.1|	predicted protein [Populus trichocarpa]	-
218	NNFB_984	(GAG)6	√	√b		AGCACcGACTGATCGAGATT	20	AGTCCGTTCCGTTGAAAATG	20	232	hx_isotig08773	gi|225444511|ref|XP_002274403.1|	hypothetical protein [Vitis vinifera]	-
219	NNFB_991	(GAA)6	√			CTTTCATGGCTCAGTCGTCA	20	TCCGATTCTGATCCTTCACC	20	235	hx_isotig08864	gi|225459336|ref|XP_002284185.1|	hypothetical protein [Vitis vinifera]	-
220	NNFB_990	(AGA)9	√	√b		ATCAGAGTCAGGCCCACATC	20	TGACGACTGAGCCATGAAAG	20	231	hx_isotig08864	gi|225459336|ref|XP_002284185.2|	hypothetical protein [Vitis vinifera]	-
221	NNFB_996	(ATC)5	√			GGATGGAGCGTCTCTCTTTG	20	ATGCAAAAATGCAACAACCA	20	228	hx_isotig08916	gi|225424732|ref|XP_002266096.1|	hypothetical protein [Vitis vinifera]	-
222	NNFB_1001	(AT)8	√	√b		TTGACCCAGTTAAAGGCCAC	20	AATGTGGCACAGATCGAACA	20	239	hx_isotig08979	gi|297733630|emb|CBI14877.3|	unnamed protein product [Vitis vinifera]	-
223	NNFB_1005	(GA)6	√			TCGCTGCAGATTTTtAGGGT	20	TTAACTCCCGATTCTGCTGG	20	248	hx_isotig09018	gi|225447787|ref|XP_002266344.1|	hypothetical protein [Vitis vinifera]	-
224	NNFB_1011	(CT)7	√			ACGCTTGGAGAAACAAATGG	20	CAATTTTGGTTGGTCAGGCT	20	230	hx_isotig09090	gi|255566058|ref|XP_002524017.1|	transcription regulator, putative [Ricinus communis]	-
225	NNFB_1013	(AG)9	√	√b		GCTCACACCCATCACTCAGA	20	CTGTCTTcccGTCCACTCTc	20	247	hx_isotig09107	gi|225456662|ref|XP_002271692.1|	hypothetical protein [Vitis vinifera]	-
226	NNFB_1014	(TG)6	√		√c	CTTCCGTTGGCATTGAACTT	20	GAGaAgGGGTGAGGTGAAAA	20	221	hx_isotig09108	-	-	-
227	NNFB_1015	(TCT)5	√			TTCCGGCTGATTCTTACCAC	20	GTGAATCGGATGGTCAAGGT	20	221	hx_isotig09122	-	-	-
228	NNFB_1034	(TCA)5	√			TGACGAAGATGATGGGTTCA	20	gaatccatggacatcgacct	20	248	hx_isotig09318	gi|225458639|ref|XP_002282817.1|	hypothetical protein [Vitis vinifera]	-
229	NNFB_1036	(TGA)5	√		√c	TTATGATTGAATGGGCTGGG	20	AACTCCAACCCAAGCACAAG	20	225	hx_isotig09337	-	-	-
230	NNFB_1041	(CTT)5	√			TTTCCCCCATGAATTCGTAA	20	GGAGTGAAAGCGAAGACGAG	20	249	hx_isotig09390	gi|255573351|ref|XP_002527602.1|	nucleic acid binding protein, putative [Ricinus communis]	-
231	NNFB_1045	(CT)7	√		√c	ACCTTCGGGTTGATCTTCCT	20	CAGACCCTCTCCTGCTgTTC	20	235	hx_isotig09429	gi|225426494|ref|XP_002277461.1|	hypothetical protein [Vitis vinifera]	-
232	NNFB_1049	(GAA)6	√			GAGTTGCAGCGGTGGTTATT	20	TCGAAGACATACTTTGGGGC	20	237	hx_isotig09475	-	-	-
233	NNFB_1053	(CT)9	√			TACGTCTCCTCCGCATTCTT	20	GTGGTTGCGAGACCTTCATT	20	229	hx_isotig09530	gi|296082305|emb|CBI21310.3|	unnamed protein product [Vitis vinifera]	-
234	NNFB_1057	(CTT)5	×			TTGAGGAGGATTTGGATTGG	20	CTTCAGCTTCTCACAACCCC	20	246	hx_isotig09607	gi|255560617|ref|XP_002521322.1|	protein with unknown function [Ricinus communis]	-
235	NNFB_1058	(AGA)5	√			TGGAAGGGAGTATTTCttGAGG	22	ttCAGCAACTggggatCTCT	20	244	hx_isotig09613	gi|225423708|ref|XP_002277599.1|	hypothetical protein [Vitis vinifera]	-
236	NNFB_1059	(CT)7	√	√b		GgAAAATGGAAGCGGAATTT	20	CTTCTTGCCCTTCTCCTCCT	20	247	hx_isotig09614	gi|225453706|ref|XP_002270993.1|	hypothetical protein [Vitis vinifera]	-
237	NNFB_1070	(GA)6	√			CAGACGGTCTCCGACTTCTC	20	AATTGCCCATCTGTAGTCCG	20	241	hx_isotig09778	gi|297746096|emb|CBI16152.3|	unnamed protein product [Vitis vinifera]	-
238	NNFB_1074	(TGA)6	√			AGCGTATGGAGGAaGAAGCA	20	CCAACACATTTGATGATCGc	20	234	hx_isotig09858	gi|225431328|ref|XP_002269957.1|	hypothetical protein [Vitis vinifera]	-
239	NNFB_1077	(AGG)6	√	√b		GGTGGAAGGAGGAGGAGAAG	20	GACCGTCTCAAGCAGTAGCC	20	237	hx_isotig09905	-	-	-
240	NNFB_1078	(CTC)5	√			TTCGTTCGCTTCCTCAAAAT	20	TACCATTCAGGTAGGCGGAG	20	220	hx_isotig09913	gi|225450691|ref|XP_002283241.1|	hypothetical protein [Vitis vinifera]	-
241	NNFB_1082	(AAG)7	√			AATGGCCAGGaaaacAACAG	20	ctttcttggaggagacgaCg	20	224	hx_isotig09949	gi|225427087|ref|XP_002275738.1|	hypothetical protein [Vitis vinifera]	-
242	NNFB_1084	(ATC)5	√		√c	aggcatctcaattctcgcag	20	CACGCCAAGTACTGGCaaat	20	239	hx_isotig09950	gi|225433608|ref|XP_002273954.1|	hypothetical protein [Vitis vinifera]
243	NNFB_1085	(AG)7	√	√b		CCAAACGAAGAGAAAGCGTC	20	GGTTTAACGTCCCGcTGTAA	20	242	hx_isotig09956	gi|255568699|ref|XP_002525321.1|	glycine-rich RNA-binding protein, putative [Ricinus communis]	-
244	NNFB_1088	(GA)10	√			CGGGCTAGCATCTCAAAGTC	20	TTATTACAGGCCATCCGACG	20	247	hx_isotig09976	gi|255565587|ref|XP_002523783.1|	Vacuolar protein sorting-associated protein VPS4, putative [Ricinus communis]	-
245	NNFB_1115	(GA)9	√		√c	TTTTTCTCTTGTCTGTTTCTTGG	23	TGTCACTAGGCATCATCCCA	20	223	hx_isotig10304	gi|15241168|ref|NP_197478.1|	tubulin alpha-3/alpha-5 chain [Arabidopsis thaliana]	-
246	NNFB_1120	(GA)9	×			GAGTTCACATCTGCCCCCTA	20	ATTTTTCACACACCGCaaCA	20	220	hx_isotig10350	-	-	-
247	NNFB_1126	(AT)6	√			AATACATGGGAACAGCCTGC	20	aGAAGGGGATAAGCAGCCAT	20	245	hx_isotig10411	gi|255558438|ref|XP_002520244.1|	Transcriptional corepressor SEUSS, putative [Ricinus communis]	-
248	NNFB_1127	(TC)7	√	√b		GGAGGAGTAGGGAAAGGCAG	20	ATTCGATGcCAGGTGAAAAG	20	233	hx_isotig10456	-	-	-
249	NNFB_1128	(AG)14	×			AGACCTGGGAGTTACAGCGA	20	CATTCCTGCAACCACATCAC	20	239	hx_isotig10458	gi|330318662|gb|AEC10991.1|	fiber protein fb11 [Camellia sinensis]	-
250	NNFB_1130	(TTC)6	√	√b		AGCAagCTCAGATGATGGGT	20	GTGGAACCGAAACCAGAAAA	20	223	hx_isotig10468	gi|296089109|emb|CBI38812.3|	unnamed protein product [Vitis vinifera]	-
251	NNFB_1131	(GTC)5	√			TCCATGGCCAGATATGATGA	20	TCCAATTGAAGAGCCCTTTG	20	225	hx_isotig10516	-	-	-
252	NNFB_1135	(TTC)5	√			TGGGGTTGTTTTCAATGGTT	20	ACAAGAACCTGTCTCCCCCT	20	240	hx_isotig10530	gi|225437499|ref|XP_002274788.1|	hypothetical protein [Vitis vinifera]	-
253	NNFB_1136	(TC)8	√	√b		GCAAATGAAAGCAACCCATT	20	aCCgaCGCTAACAATCAACC	20	234	hx_isotig10533	gi|225430344|ref|XP_002285269.1|	hypothetical protein isoform 2 [Vitis vinifera]	-
254	NNFB_1140	(CT)7	√	√b		CCTggggtttAAgTTGTGGA	20	TTGGGATTTAGACCCAGCAG	20	222	hx_isotig10592	gi|225447566|ref|XP_002269946.1|	hypothetical protein [Vitis vinifera]	-
255	NNFB_1142	(GA)10	√	√b		TTTGATGTTCCCGTGTTTCa	20	CTGAGCGACCGATGTATTGA	20	246	hx_isotig10601	gi|225461185|ref|XP_002283144.1|	hypothetical protein [Vitis vinifera]	-
256	NNFB_1148	(AAG)5	√			AAAGCGGAGAAGAGGCTACC	20	GATGGTGGGCTTCTTGTTGT	20	234	hx_isotig10669	gi|225435036|ref|XP_002284281.1|	similar to Histone H2B isoform 2 [Vitis vinifera]	-
257	NNFB_1149	(AAG)5	×			AAaTGGGAGGAAAAaGAGGC	20	TTCTTCTTCTTGCCTCTGCC	20	243	hx_isotig10670	-	-	-
258	NNFB_1151	(GGT)5	√			CTGTAGCCCAACAACCACCT	20	ACGACGCAGAAGAGAAGGAA	20	237	hx_isotig10696	gi|255584378|ref|XP_002532923.1|	Phytol kinase 1, chloroplast precursor, putative [Ricinus communis]	-
259	NNFB_1167	(AGA)6	√	√b		GGATgCGTGgagatcAGAAT	20	ATAAATTGATCTGGCCGACG	20	249	hx_isotig10804	-	-	-
260	NNFB_1172	(GA)7	√			TCTCCTTTATCCGCCCTCTT	20	CGCAAATTAGCAGGAGAAGG	20	226	hx_isotig10858	gi|225429337|ref|XP_002272147.1|	hypothetical protein [Vitis vinifera]	-
261	NNFB_1174	(CAG)5	×			tGCATTAGTCAAGACGAGCG	20	TTCTGGAAtTCAGGCGTAcC	20	239	hx_isotig10878	gi|225429027|ref|XP_002267686.1|	hypothetical protein [Vitis vinifera]	-
262	NNFB_1177	(TCC)5	√		√c	CTTCTCTTCCCACTTCGTCG	20	CTCTCGctgcCAAttcTAGG	20	236	hx_isotig10906	gi|225459247|ref|XP_002285762.1|	hypothetical protein [Vitis vinifera]	-
263	NNFB_1192	(TGA)10	√			CCTAATTACCTCCGCCATCA	20	CCGAGACGCTTGGGTATAAG	20	241	hx_isotig11115	gi|225449989|ref|XP_002273592.1|	hypothetical protein [Vitis vinifera]	-
264	NNFB_1195	(CT)7	√		√c	TCCTACGCCTATGATGACCC	20	CCCACTCATCATAATTTTCCAA	22	228	hx_isotig11129	gi|297734316|emb|CBI15563.3|	unnamed protein product [Vitis vinifera]	-
265	NNFB_1200	(AG)6	√		√c	GCACATGCAACGAAGAAAAA	20	CGTTTCGTATTGGGTCTGGT	20	237	hx_isotig11256	-	-	-
266	NNFB_1207	(AG)8	√		√c	TTCTGAGCTTTGAAATACAGGC	22	CGACGATGTCATGCCAATAC	20	229	hx_isotig11368	gi|224052982|ref|XP_002297648.1|	predicted protein [Populus trichocarpa]	-
267	NNFB_1211	(AG)8	√	√b		TGGTCTCGACAGCATTGAAG	20	GGTCAATCATcCCACTTGCT	20	229	hx_isotig11423	gi|255554204|ref|XP_002518142.1|	potassium channel beta, putative [Ricinus communis]	-
268	NNFB_1221	(CT)8	√			TTCATGGATGAGCGTTTCAA	20	ATATGGTGGGTTCCCTAGCC	20	220	hx_isotig11552	gi|224121816|ref|XP_002330660.1|	predicted protein [Populus trichocarpa]	-
269	NNFB_1225	(AAG)6	√			Aggcgaagttttgcaggtta	20	GCTTTGGCTCATCTTCTGCT	20	235	hx_isotig11585	gi|225465300|ref|XP_002269047.1|	hypothetical protein [Vitis vinifera]	-
270	NNFB_1237	(TCT)7	√			GCTGTCCCACTCCGTACAAT	20	GCGTCAAAGCTTGATTCTCC	20	230	hx_isotig11855	gi|297735867|emb|CBI18621.3|	unnamed protein product [Vitis vinifera]	-
271	NNFB_1246	(GA)8	√	√b		AACTACCAACGGCCTCCTTT	20	TCTCGTTTTCATCGACCCTC	20	236	hx_isotig12025	gi|225425280|ref|XP_002271514.1|	hypothetical protein isoform 1 [Vitis vinifera]	transaldolase EC:2.2.1.2
272	NNFB_1249	(AG)9	√			CAATTAGCTGCAGCCATCAA	20	TTTCTTTAATTTGATGGATTTCTCA	25	221	hx_isotig12032	gi|22001640|sp|Q93Y92.1|HBL2_GOSHI	RecName: Full=Non-symbiotic hemoglobin 2; AltName: Full=GOShi GLB2; Short=Hb2	-
273	NNFB_1251	(TTC)6	√			CCTCCACCTCCGATCTTTCT	20	AGGGAGGCGAAGATCAAAGT	20	230	hx_isotig12055	-	-	-
274	NNFB_1254	(AAG)5	√			TTGGATACACACCGGGAAAT	20	GTGGAGGATACTGCTGGCAT	20	228	hx_isotig12094	gi|225452916|ref|XP_002278873.1|	hypothetical protein [Vitis vinifera]	-
275	NNFB_1256	(CAG)5	√			GCTGTTGCCATTTCTTCACA	20	GGAAAGGTTTGTGCTGGGTA	20	226	hx_isotig12102	-	-	-
276	NNFB_1264	(CCT)5	√			AGTTCCTGTTGATGATCGGC	20	ATGAGAGCCTGGGCTAGTGA	20	234	hx_isotig12190	gi|224129742|ref|XP_002328791.1|	predicted protein [Populus trichocarpa]	-
277	NNFB_1265	(TCA)5	√			aatgccattccctactgcat	20	CAAGGCTTCTGCAAAGGTTC	20	226	hx_isotig12199	gi|225470563|ref|XP_002271978.1|	hypothetical protein [Vitis vinifera]	-
278	NNFB_1267	(AG)6	√			AGACATGATGGCCTGAATACG	21	TGGTATTCCAACCGGTTCTC	20	233	hx_isotig12234	gi|225465880|ref|XP_002267018.1|	hypothetical protein [Vitis vinifera]	-
279	NNFB_1275	(AAG)5	√			TCAGGGAGGTGAGGATATGG	20	GCAGATTCTCCAGCTTCCAC	20	222	hx_isotig12318	-	-	-
280	NNFB_1276	(CA)6	√			catctccccgccTACAAATA	20	tcaagttcacaatgacaccga	21	236	hx_isotig12327	-	-	-
281	NNFB_1279	(AGA)5	√			cAAGAGGGAAATCCACTCCA	20	AATACTGAAACACAATGGCCG	21	248	hx_isotig12342	gi|255585218|ref|XP_002533311.1|	zinc finger protein, putative [Ricinus communis]	-
282	NNFB_1280	(GA)7	√	√b		ATTCTTGTTGCCTGTCCTCG	20	CATGACCAGCCaacTACCAG	20	247	hx_isotig12368	-	-	-
283	NNFB_1281	(GT)9	√		√c	ATACTGTGGTGGAAGGccaG	20	GCACCTTGACAACTATGCCA	20	246	hx_isotig12381	-	-	-
284	NNFB_1282	(TC)8	√	√b		cTCGTGTTGCTGATCTtCCA	20	AATTCGTATACACCGGGCTG	20	248	hx_isotig12384	gi|537639|gb|AAA21438.1|	lipid transfer protein [Nicotiana tabacum]	-
285	NNFB_1284	(CT)8	×			GACAAAACCAtcAACCAGGG	20	AGAGAGAAGGGGCTGGAGAG	20	227	hx_isotig12393	-	-	-
286	NNFB_1287	(CAT)7	×			TGTCTGTCTCATCGTCCCAG	20	TCCATTACAGAGGAGCCCAT	20	236	hx_isotig12414	gi|224995910|gb|ACN76858.1|	seed ripening regulated protein [Camellia oleifera]	-
287	NNFB_1296	(ATT)5	√			TATTTCAACGGCGAAAGAGG	20	TGAATCCAACGCACACATCT	20	248	hx_isotig12534	gi|124360890|gb|ABN08862.1|	Ras GTPase; Sigma-54 factor, interaction region [Medicago truncatula]	-
288	NNFB_1298	(TC)14	√			TGAAGAAGTTGGGCATAGGG	20	ATATCGACCCACCACCAAAA	20	239	hx_isotig12576	gi|255557377|ref|XP_002519719.1|	conserved hypothetical protein [Ricinus communis]	-
289	NNFB_1300	(TC)7	√			GCTagttgcttgggctaacg	20	CCAATGctccTTACGGTGTT	20	242	hx_isotig12617	-	-	-
290	NNFB_1314	(AAG)6	×			TCCAACTTGACCAATGTTTCC	21	CGAgaTTGCGTGCTCAATaA	20	243	hx_isotig12865	gi|224072114|ref|XP_002303627.1|	predicted protein [Populus trichocarpa]	-
291	NNFB_1318	(CTT)7	×			TTCTAAAACAGGGGCTGCAC	20	atttcagaagagaagggggc	20	229	hx_isotig12967	-	-	-
292	NNFB_1320	(TCT)5	√			GTTGAAGGTCCCTTGGGTTT	20	GATTTGcAGGGGTGGTTAGA	20	241	hx_isotig13011	-	-	-
293	NNFB_1323	(TA)6	√		√c	TTACTGCACGAGTGGCTGAC	20	TCTTACCCTGCTTGTCCCAG	20	238	hx_isotig13052	-	-	-
294	NNFB_1325	(GTG)5	√			TTGGGCCTGTACTCCGATAG	20	tggtgacggtggtagTGGTA	20	237	hx_isotig13068	gi|224073019|ref|XP_002303951.1|	predicted protein [Populus trichocarpa]	-
295	NNFB_1326	(GCA)5	√	√b		CGTATGCATTTCGCTTCGTA	20	TCTATGGAAAGCCTGATGCC	20	243	hx_isotig13074	-	-	-
296	NNFB_1331	(TC)8	√			ATCCACTTTGGTCTCATGCC	20	ACCGTTGACACCAACAGTCA	20	222	hx_isotig13180	gi|225426944|ref|XP_002266233.1|	hypothetical protein [Vitis vinifera]	-
297	NNFB_1333	(GAA)12	√	√b		TGCTCTTTCTCATGTCGTCG	20	TGCTGctACTGCtTcCTTCA	20	240	hx_isotig13192	-	-	-
298	NNFB_1338	(GA)6	√			AAaGCGAAGcAGGTTCAAAa	20	CGGtagGGGCAAACTTGTAA	20	243	hx_isotig13215	-	-	-
299	NNFB_1343	(TTC)7	√			TTCTGTTTCTCTGTTCCCCTTC	22	AAGTAGAGATCCAGACGCGG	20	231	hx_isotig13337	-	-	-
300	NNFB_1356	(AAG)5	√		√c	TTtCGATTAGGGCGAAAATG	20	CCTTCACCGGTTTCTCACTC	20	232	hx_isotig13513	-	-	-
301	NNFB_1361	(GGA)5	√			GGTATTGGTGGTGCTAGCGT	20	TGAATCTCGAACTcCCCAAC	20	239	hx_isotig13639	gi|225440616|ref|XP_002273894.1|	hypothetical protein [Vitis vinifera]	-
302	NNFB_1370	(CTT)5	√			GCCAAGAGCTTCGAGAGAGA	20	AGCGGCAATCCATAACAAAG	20	239	hx_isotig13775	-	-	-
303	NNFB_1375	(CT)8	√	√b		taccgtgccttcatcctctc	20	atgaagagccctgtcaccag	20	248	hx_isotig13804	gi|225467620|ref|XP_002265976.1|	hypothetical protein [Vitis vinifera]	-
304	NNFB_1385	(AGA)6	√	√b		AGCAGCAGCAGAAGAAGACC	20	gGTTGAACTTGCgTCCAtTT	20	226	hx_isotig13971	gi|296082107|emb|CBI21112.3|	unnamed protein product [Vitis vinifera]	-
305	NNFB_1390	(GGA)5	√	√b		ACATGTTGCAAGTGAGCCTG	20	CCAGCAGCTGTAGTCCCTTC	20	235	hx_isotig14129	-	-	-
306	NNFB_1391	(AG)7	√		√c	CACAGTACCACAAGCCATGC	20	TGGTTGTAACCGTGTCTTCTc	21	239	hx_isotig14139	gi|225457421|ref|XP_002284937.1|	hypothetical protein [Vitis vinifera]	-
307	NNFB_1395	(TTG)6	√		√c	TCACCAAGGTCTCCTCTCGT	20	GCCCAAAACCaaGATCAGaa	20	233	hx_isotig14216	-	-	-
308	NNFB_1403	(AG)7	√			ACACAGTTGCACTGGTGGAG	20	TTCTCCGTAGGAGTGGCAAT	20	229	hx_isotig14403	gi|224110636|ref|XP_002315586.1|	predicted protein [Populus trichocarpa]	-
309	NNFB_1405	(AG)6	×			AGCAGAGGGAAGGGATTCAT	20	tcgttttaattcgacctcgc	20	235	hx_isotig14405	-	-	-
310	NNFB_1406	(GT)6	√			GTGCTTCTCCATGCTTCCTC	20	CTGCTAaggtgtgaccTCCC	20	230	hx_isotig14421	-	-	-
311	NNFB_1415	(ATC)6	√			GCAGCAACAACAGGAAGAGG	20	gaaaagcaaaaaGATGCAGaaa	22	241	hx_isotig14551	gi|225440029|ref|XP_002281963.1|	hypothetical protein [Vitis vinifera]
312	NNFB_1421	(GTA)5	×			GACGAAACGAAGAAAATGGG	20	CGGCTATAAGATCGCAGAGG	20	249	hx_isotig14607	gi|225451659|ref|XP_002276291.1|	similar to protease inhibitor/seed storage/lipid transfer protein (LTP) family protein [Vitis vinifera]	-
313	NNFB_1423	(CGA)5	√			CACTTCCTTTCTTCGGCAaC	20	TAGGGTTCTGGTTTCATGGG	20	248	hx_isotig14645	-	-	-
314	NNFB_1433	(AC)11	√		√c	AGGACCATGCatttggctac	20	CCTTCAAATTCACACCCACC	20	247	hx_isotig14819	-	-	-
315	NNFB_1436	(AG)7	√	√b		ATGGTAAGTGACCCTGCGAG	20	aAAAATCAGCACGGGAGATG	20	236	hx_isotig14852	gi|225425186|ref|XP_002264589.1|	hypothetical protein [Vitis vinifera]	-
316	NNFB_1438	(GGA)5	×			AAAAaCGAGGGAGTGCATTG	20	CACACACACcCAcCTGAAGA	20	237	hx_isotig14880	-	-	-
317	NNFB_1439	(AG)7	√			CTACAAAGATCGCATCCCGT	20	gacggaggggaattatccat	20	233	hx_isotig14881	-	-	-
318	NNFB_1440	(GAA)6	√			ACAGACTTCGGTGATCCCAC	20	GAACTCGACCCAAAATTCCA	20	243	hx_isotig14886	gi|224053533|ref|XP_002297860.1|	NAC domain protein, IPR003441 [Populus trichocarpa]	-
319	NNFB_1441	(CT)7	√		√c	CAGTATTCCGAGCCACacaa	20	caatctCccacAGtcccaCT	20	236	hx_isotig14904	-	-	-
320	NNFB_1454	(GA)9	√	√b		TCATCACGCAGGGTATCGTA	20	ggcAGCTGATTTGTGATTTCT	21	247	hx_isotig15089	gi|112383514|gb|ABI17894.1|	vacuolar invertase [Coffea canephora]	-
321	NNFB_1464	(GA)7	√			GCCAAAAAGCCAAAAACAAA	20	acatcctaccccctACACCC	20	227	hx_isotig15283	gi|225442065|ref|XP_002272396.1|	hypothetical protein [Vitis vinifera]	-
322	NNFB_1466	(AG)7	√			ATGCCCATTATGTGCTTTCC	20	GGCTTAAAGGAAGTCCCACC	20	242	hx_isotig15350	-	-	-
323	NNFB_1472	(GA)6	√		√c	CCTAAATTCCGAGGGCTTTC	20	AAACCCCAGACCCAGAGAGT	20	240	hx_isotig15434	gi|302144078|emb|CBI23183.3|	unnamed protein product [Vitis vinifera]	-
324	NNFB_1474	(TCA)6	×			GTATCAGGCCCTCTCGGTTT	20	atcaaagccaatgacaagcc	20	230	hx_isotig15455	gi|297739245|emb|CBI28896.3|	unnamed protein product [Vitis vinifera]	-
325	NNFB_1479	(AG)7	√			GGAAATTTTGTCCGATGACAG	21	AGGTGCAAATGTGTTCCTCC	20	226	hx_isotig15644	gi|224133432|ref|XP_002321566.1|	predicted protein [Populus trichocarpa]	-
326	NNFB_1483	(AGAT)6	√		√c	CCATCAATGGCCTTTTCAAG	20	aacagtccagttgcctttcc	20	242	hx_isotig15742	gi|255549507|ref|XP_002515806.1|	transcription factor, putative [Ricinus communis]	-
327	NNFB_1490	(GCT)5	×			AGAGCGTCTTGCATTGTCCT	20	ACAGTCCCGAAGAATCCCTT	20	222	hx_isotig15888	-	-	-
328	NNFB_1491	(GGT)6	√			CGAAGTTGAGAACAGGGCTC	20	gagaGGaaaTGGaaaCGCAG	20	220	hx_isotig15894	gi|297852476|ref|XP_002894119.1|	hypothetical protein ARALYDRAFT_891680 [Arabidopsis lyrata subsp. lyrata]	-
329	NNFB_1493	(CA)6	√		√c	atgcgaccagccttctctaa	20	GGGGTGCAAATcattgaatc	20	249	hx_isotig15973	-	-	-
330	NNFB_1502	(GA)8	√			AAATGGATGCAAGCCATAGG	20	CAGGACAACTGCCGTGTAAA	20	243	hx_isotig16048	gi|225438505|ref|XP_002279024.1|	hypothetical protein [Vitis vinifera]	-
331	NNFB_1504	(GAA)6	√	√b		CgggaggATTGAATCAGAAA	20	ctttctctgcgtctggcttc	20	228	hx_isotig16078	gi|225427876|ref|XP_002276432.1|	hypothetical protein [Vitis vinifera]	-
332	NNFB_1507	(ATC)5	√	√b		GAGTAAACCTttttcGGCCC	20	TGACAGCACTGCATCAACTG	20	233	hx_isotig16100	-	-	-
333	NNFB_1511	(TC)11	√		√c	GCCCACAAGTTGTAaCCACA	20	gcgagatattatcaacctctCCa	23	233	hx_isotig16157	-	-	-
334	NNFB_1513	(TC)8	√			CACCAAGTGATGGTAGCCCT	20	TTGTGTCTGTCTGTCTGTGTGC	22	233	hx_isotig16162	-	-	-
335	NNFB_1517	(TC)9	√			AGACAGgAATtCTTTCGGCA	20	TTGAGGAGAGCGGTGAAACT	20	220	hx_isotig16220	-	-	-
336	NNFB_1524	(TC)7	√		√c	TTCGAATTGTACTCGTGTTTCG	22	GTGGACAGGAATCCGAGAAA	20	228	hx_isotig16266	gi|225466659|ref|XP_002273859.1|	hypothetical protein [Vitis vinifera]	-
337	NNFB_1527	(GCA)5	√			GCTAGACACCAGGCAGGAAG	20	TTACTTGCTGTTGCAGGTGG	20	227	hx_isotig16359	gi|255539545|ref|XP_002510837.1|	Transcriptional corepressor SEUSS, putative [Ricinus communis]	-
338	NNFB_1535	(TC)10	×			ATGGCCATAATCTCAGTGCC	20	gagaaattaagagagtaagaggggaa	26	224	hx_isotig16484	-	-	-
339	NNFB_1550	(CT)8	√			CCTCTTTCGCTTGCTTTGTT	20	CACAAGTTTAGTTTAGTCCGCCA	23	222	hx_isotig16868	gi|255588035|ref|XP_002534484.1|	transcription factor, putative [Ricinus communis]	-
340	NNFB_1556	(GA)6	√	√b		GTAGCACGATGACCTGCTGA	20	TCGTTGACAAAAGGCTTTGC	20	229	hx_isotig16995	gi|225429512|ref|XP_002278652.1|	hypothetical protein [Vitis vinifera]	-
341	NNFB_1559	(GAC)7	√			CGGTTGCtcACCACAATATG	20	GTTGCCCTTCTTCCTCTTCC	20	248	hx_isotig17017	-	-	-
342	NNFB_1567	(CT)6	√		√c	TCTTCCCGCCCTCTCTATTT	20	GAGTGAAACATGATTGGGGC	20	239	hx_isotig17160	-	-	-
343	NNFB_1572	(TTC)5	√			GCATCACTCTCTTCCTCACCA	21	TTGGAGACGAGCTTGAGGTT	20	240	hx_isotig17235	-	-	-
344	NNFB_1574	(TCT)6	×			CGGGTTTGACTGTAATGGCT	20	TGGATCATGCTTTGCACAAT	20	248	hx_isotig17254	-	-	-
345	NNFB_1575	(AG)6	√		√c	cccTTCTTATCaaaGGCCTGA	21	AGGTTTGTGGCAGTTCATCC	20	248	hx_isotig17314	gi|255638342|gb|ACU19483.1|	unknown [Glycine max]	-
346	NNFB_1576	(AAG)6	×			GTCAAaGgTGTAGAAGCGCC	20	AGATTTGGGGTTTTGATCCC	20	228	hx_isotig17324	gi|225455665|ref|XP_002263896.1|	hypothetical protein [Vitis vinifera]	-
347	NNFB_1577	(TC)6	×			aatttgTTAACGACGCCGAC	20	GGGCTTTCCTCAAGCTCTTT	20	242	hx_isotig17334	gi|297739011|emb|CBI28256.3|	unnamed protein product [Vitis vinifera]	-
348	NNFB_1581	(AT)8	√			ATGAGCCGGTTCGTTACTTG	20	TTCAGGGTTCTCCTGAAAAA	20	246	hx_isotig17422	-	-	-
349	NNFB_1596	(GA)9	×			AAATGCAGCTATCCCTCCAA	20	TGATCAGTTCgAGAGAGGGG	20	234	hx_isotig17694	-	-	-
350	NNFB_1601	(GA)6	√	√b		AGGAaGAAGCAGTGCCAAAA	20	TTGTTTGGTTGTTCCCTCGT	20	243	hx_isotig17748	gi|255542066|ref|XP_002512097.1|	beta-glucosidase, putative [Ricinus communis]	beta-glucosidase EC:3.2.1.21
351	NNFB_1603	(AGG)5	√		√c	AATGAAGGGAAGGAAAGGGA	20	ATACTTGTGCTTGGTGGCCT	20	236	hx_isotig17755	-	-	-
352	NNFB_1622	(CT)7	√			CACTGGCTCTCCGATTTTGT	20	GAGTCGCTTCTGAGGGGTTA	20	221	hx_isotig18192	-	-	-
353	NNFB_1625	(GCA)5	√			TTTCAGGCACTTGGTGTGAG	20	GGCTGAGGGACTGTTTGATT	20	248	hx_isotig18254	gi|225466215|ref|XP_002266678.1|	similar to auxin response factor 8 [Vitis vinifera]	-
354	NNFB_1631	(GAA)5	√			AATGCCCTTCACTtGGAATG	20	CTCTCTTCCGTATTCGTCGC	20	229	hx_isotig18358	gi|297745709|emb|CBI41031.3|	unnamed protein product [Vitis vinifera]	-
355	NNFB_1635	(GAA)5	√	√b		ACCACGTAACTCGAACCAGG	20	cagagcagaggcacacgtta	20	228	hx_isotig18423	-	-	-
356	NNFB_1636	(AAT)5	√			CAGATAGAAGCTGGATGGAAA	21	tTGATGAGAGCAgGaGGGTT	20	248	hx_isotig18438	gi|355482147|gb|AES63350.1|	Pinin/SDK/memA protein [Medicago truncatula]	-
357	NNFB_1642	(AAG)5	√		√c	gcgctgtctaaaacggaaag	20	cggcccaattttctctctct	20	246	hx_isotig18529	-	-	-
358	NNFB_1659	(CAT)6	√		√c	CACTCCTCCCCAAACTAACC	20	TGGACTTATGGCGATGATGA	20	225	hx_isotig18860	-	-	-
359	NNFB_1664	(TTC)5	×			GAACccAGAaaCAGAGCAGC	20	atatgggttcgaaaggggag	20	234	hx_isotig18903	-	-	-
360	NNFB_1668	(CT)12	×			GATTAAGTACCGGCTGGACG	20	GTTGCTGCCTTGGTGGTTAT	20	222	hx_isotig19049	gi|113367194|gb|ABI34654.1|	bZIP transcription factor bZIP80 [Glycine max]	-
361	NNFB_1676	(AAT)5	√			AATGCCTTTTTGTTTGCCAG	20	TTCCTCTGAAGAAGGTCGGA	20	249	hx_isotig19211	gi|225446349|ref|XP_002274029.1|	hypothetical protein [Vitis vinifera]	riboflavin synthase alpha chain EC:2.5.1.9
362	NNFB_1683	(CTG)6	√			TGAATGAATACCGGGAGGAG	20	aGCAGATAAATGGCAGCAGG	20	246	hx_isotig19302	gi|355517432|gb|AES99055.1|	Cbs domain protein [Medicago truncatula]	-
363	NNFB_1688	(GA)9	√	√b		GAGAGACGACGAAAGCCAAG	20	AGCCAACATCAACGCAATTT	20	236	hx_isotig19414	-	-
364	NNFB_1690	(TTC)5	×			ttGAGGCaAGAgaaaaaccc	20	CCAGCTCAGATCAGTTGCAG	20	229	hx_isotig19426	gi|297733747|emb|CBI14994.3|	unnamed protein product [Vitis vinifera]	-
365	NNFB_1695	(AG)7	√	√b		ATGGTGAGGGGAAAGGAATC	20	AGCAGCAGGCATTCTGATTT	20	246	hx_isotig19534	-	-	-
366	NNFB_1700	(AG)6	√			aaactcccctgatttttggg	20	CAGTCAGTATCGCCACGATG	20	246	hx_isotig19625	gi|255546161|ref|XP_002514140.1|	cytidine deaminase 1, 2, 7, putative [Ricinus communis]	cytidine deaminase EC:3.5.4.5
367	NNFB_1703	(TGC)7	√			AGCATCTGACCCATTTCACC	20	CATCAGTTTCAGCAGCTCCA	20	244	hx_isotig19673	-	-	-
368	NNFB_1706	(TC)6	√		√c	AATCACAATTGCAAGGAGGG	20	TCCGGTCAATATCCTCTTCG	20	245	hx_isotig19724	gi|225447081|ref|XP_002272631.1|	hypothetical protein isoform 1 [Vitis vinifera]	-
369	NNFB_1714	(TAC)5	√			GCATACAAATTTAGATGAGAGACATCA	27	GCTTTCTTTGGTGCTCTTgG	20	245	hx_isotig19902	gi|255637939|gb|ACU19286.1|	unknown [Glycine max]	-
370	NNFB_1725	(AAT)5	√			ATTCCATGGGTGATTCAAGG	20	CGTATTTGGAGGTTTTGGGA	20	235	hx_isotig20199	-	-	-
371	NNFB_1727	(CT)9	√	√b		caaaagggcctaaaacacca	20	GGCCCACAAGTGAAAGTGAT	20	247	hx_isotig20209	gi|147776063|emb|CAN63279.1|	hypothetical protein VITISV_023249 [Vitis vinifera]	-
372	NNFB_1730	(AGG)5	√			TTTGGTGTTGCGTCAAGCTA	20	aGCAACACTCAATCAGGGGT	20	224	hx_isotig20216	gi|255567820|ref|XP_002524888.1|	conserved hypothetical protein [Ricinus communis]	-
373	NNFB_1731	(TTC)5	√			GGCCGAATGGgTCctAGTAT	20	CAAGAGAAGAAGATGGCGaAA	21	246	hx_isotig20241	-	-	-
374	NNFB_1737	(CT)7	√			CTTCTGCTGCTCTGCACTTC	20	GGACCAGTAAAGGAGGAGGC	20	226	hx_isotig20337	gi|225431322|ref|XP_002269804.1|	hypothetical protein [Vitis vinifera]	-
375	NNFB_1738	(TCA)5	×			TtGTGTTTtCTTCCCTTGCC	20	ATGCAGAATTTTgGGGATGA	20	235	hx_isotig20342	gi|225444981|ref|XP_002282754.1|	hypothetical protein [Vitis vinifera]	-
376	NNFB_1740	(GAT)5	×			TGGCACTAAACAGGATGGAA	20	GAAATTACGCTCCCAAAGTTC	21	220	hx_isotig20354	-	-	-
377	NNFB_1742	(GAT)5	√			CTGAGAagCAACCTCCCAAG	20	TAATGGGGAAATGGCAAAAG	20	226	hx_isotig20382	gi|225470384|ref|XP_002269938.1|	hypothetical protein [Vitis vinifera]	-
378	NNFB_1743	(TA)8	√		√c	TGTTTGGTTTGAAGGATCAGTG	22	TTAGGACAGGATTgggCATC	20	225	hx_isotig20405	gi|296086563|emb|CBI32198.3|	unnamed protein product [Vitis vinifera]	-
379	NNFB_1750	(AGG)6	√			TTTCTTTGCTCCGTCGACTT	20	AAGACAACCGTCAAccAACC	20	240	hx_isotig20560	-	-	-
380	NNFB_1751	(GAA)5	√			AATTCCCTTCCCTCTTCCTG	20	GAGGTTAGTTCAACCTGCACAA	22	241	hx_isotig20563	-	-	-
381	NNFB_1757	(CT)9	√			TATGGcGATACGCAGATTCA	20	cccatgatcgatcgttttct	20	228	hx_isotig20668	-	-	-
382	NNFB_1758	(GA)7	√			TTCTGCTTGTTCCTGTGTTTG	21	ctcaagggaatcgctcaatc	20	228	hx_isotig20706	gi|255538064|ref|XP_002510097.1|	ubiquitin-protein ligase, putative [Ricinus communis]	-
383	NNFB_1761	(ATC)6(AGA)6	√			ttttcccATTCATGGATTCTG	21	GGTGGCCATGGTGATAAAAC	20	225	hx_isotig20778	gi|325530077|sp|Q9C882.2|GTL1_ARATH	RecName: Full=Trihelix transcription factor GTL1; AltName: Full=GT2-LIKE protein 1; Short=AtGTL1; Short=Protein GT-2-LIKE1; AltName: Full=Trihelix DNA-binding protein GTL1	-
384	NNFB_1772	(GT)6	√			AGCCGTAACGATGAAGGTTG	20	CCGGGGACAGAAGATAACAC	20	227	hx_isotig20964	gi|255565188|ref|XP_002523586.1|	conserved hypothetical protein [Ricinus communis]	-
385	NNFB_1781	(AG)7	√		√c	AGCCAATTGGACTGGTTTTG	20	CGTTTAATTCCCTTcACCAG	20	247	hx_isotig21131	-	-
386	NNFB_1787	(CAT)5	√			CACAGCCAGAGTGTGTGACC	20	GTGTCCCAGAACCCAAGAAA	20	238	hx_isotig21319	-	-	-
387	NNFB_1789	(CTG)6	√		√c	TTCCTTCATCCAAACCAAGC	20	AAATGGGACGCAATTGAAAG	20	248	hx_isotig21353	-	-	-
388	NNFB_1799	(CT)8	√		√c	CTCACCTCGTAAGACTGCCC	20	TCCCAATTCTCAACATGGGT	20	227	hx_isotig21492	gi|255583492|ref|XP_002532504.1|	protein phosphatase 2c, putative [Ricinus communis]	-
389	NNFB_1802	(GA)6	×			TGCAAACCCCAAATAAGACC	20	GaaaGGcccATTCAGTAGTCC	21	241	hx_isotig21578	-	-	-
390	NNFB_1807	(GA)7	√			TTCCAAGGAAAAGCATCACC	20	AAAAGGGTTTGAAAATGGGG	20	238	hx_isotig21637	-	-	-
391	NNFB_1812	(AC)7	√			AACAAACGCCAACAGTGTGA	20	CATTTTTCTTCGCCTTTTCG	20	245	hx_isotig21810	-	-	-
392	NNFB_1814	(CT)8	√	√b		tGAACTGATGTTCATGGGgA	20	GCAACCCTGCAACTACTGCT	20	224	hx_isotig21899	-	-	-
393	NNFB_1815	(ACC)5	√		√c	CCATCTACCACAGCTGCTCA	20	TGGCACCGCTATTGTTTATG	20	237	hx_isotig21915	-	-	-
394	NNFB_1816	(TC)7	√			GGAAAATGGAGATTGACCCA	20	GAGTGAGAGAAAGCAGTGGAAA	22	231	hx_isotig21925	-	-
395	NNFB_1817	(AG)8	√	√b		AAGGTAGCAAGCAAAAGCCA	20	CCAACCGGaACCTATGTTGT	20	227	hx_isotig21950	-	-	-
396	NNFB_1823	(CAT)5	√			TTCAGTCCCAACAAGAAGGC	20	GAACAGGCCAAAACCACCTA	20	220	hx_isotig22104	-	-	-
397	NNFB_1833	(GA)6	√			TCGACCCAAAAGGGATAGTG	20	taactcCttccgggtctcaa	20	221	hx_isotig22380	-	-	-
398	NNFB_1838	(TA)6	√	√b		AGGCATAGCTTGAGGCGTTA	20	GCCCTTTTTGCATTGAACTC	20	223	hx_isotig22492	-	-	-
399	NNFB_1845	(AG)6	√			ACCTCCACCACCAATGTGAT	20	CTGActCCCGAGTCGAAAAT	20	246	hx_isotig22607	-	-	-
400	NNFB_1850	(TTC)5	√			TCAACGGGTGTGACATGATT	20	tcagtgctgaattggactgc	20	225	hx_isotig22653	gi|297741755|emb|CBI32887.3|	unnamed protein product [Vitis vinifera]	-
401	NNFB_1851	(TC)9	√	√b		aagaaggCTAGGGTTCAGCC	20	ctccactggatggaccagat	20	223	hx_isotig22708	-	-	-
402	NNFB_1857	(GAA)5	√		√c	AACTCCGGGAACTCTCTGGT	20	CCGCGTAATTCCAAATCACT	20	233	hx_isotig22889	gi|225454994|ref|XP_002281325.1|	hypothetical protein [Vitis vinifera]	-
403	NNFB_1867	(AG)11	√			ATTGCTTGGGTTCCACATTT	20	ACTGGGGCaATGGACTACTG	20	245	hx_isotig23117	-	-	-
404	NNFB_1868	(GCT)5	√			CTTCAGTCATTGGACGCAGA	20	GCACACACTCCTAGCTGCAC	20	229	hx_isotig23133	-	-	-
405	NNFB_1870	(CTT)7	√			ATAACTTTGTGGAGTGCCCG	20	GGaaatgACAatgcCGATTA	20	245	hx_isotig23164	gi|225437416|ref|XP_002271045.1|	hypothetical protein [Vitis vinifera]	-
406	NNFB_1872	(CA)8	√			TATGCCCACAACCCTTTTTC	20	CTCGGCATTACACCTCCAAT	20	238	hx_isotig23207	-	-	-
407	NNFB_1874	(ATC)6	√		√c	CAAAAACGCCTTTTCACCAT	20	ATTTCTGtTGGCAGTCACCC	20	226	hx_isotig23327	-	-	-
408	NNFB_1877	(AG)7	√		√c	GGAGCATTGTTGCGGTTTAT	20	TGGGTGACCTGTGCACTTAG	20	222	hx_isotig23440	-	-	-
409	NNFB_1893	(GA)6	×			TGTCTTGCAAACAGCCTCAC	20	aatttcgtgccctcctcttt	20	224	hx_isotig24033	gi|297735587|emb|CBI18081.3|	unnamed protein product [Vitis vinifera]
410	NNFB_1898	(TC)8	√	√b		ACCTATCATGCCCAAGAACG	20	AGGGAGCACCTTGACATTTG	20	230	hx_isotig24190	-	-	-
411	NNFB_1901	(TC)7	√			ACGGAAGAGCTGTAACGCAT	20	TCCTGTTACTCTGCGTGTGC	20	247	hx_isotig24283	gi|225441313|ref|XP_002275793.1|	hypothetical protein [Vitis vinifera]	-
412	NNFB_1905	(TC)8	√			TTGTTCCCAAGGTCCCTAGA	20	ATTGGATTGGAGGCATTCTG	20	248	hx_isotig24354	-	-	-
413	NNFB_1910	(CA)9	√			CATTCAAGGAGCTGAGTCACTG	22	CGAAtTTAGAGGCGTTTTCG	20	250	hx_isotig24421	-	-	-
414	NNFB_1917	(CCA)5	√			TCGAatgaagtccaacctcc	20	TCCCTCAAAGAGTGGGttTG	20	222	hx_isotig24655	gi|302142409|emb|CBI19612.3|	unnamed protein product [Vitis vinifera]	-
415	NNFB_1930	(GGT)7	√	√b		GCACTGAAGAGAGCAACGGT	20	TAAAGTTGGCCTCCAACCAC	20	222	hx_isotig24851	-	-	-
416	NNFB_1941	(AG)6	√		√c	AACATGCTTCTTCACGCATT	20	ctGCCCTCACCAAGCTAGTC	20	225	hx_isotig25009	gi|255547301|ref|XP_002514708.1|	conserved hypothetical protein [Ricinus communis]	-
417	NNFB_1947	(TC)10	√	√b		AAACCCCATAAGATCTCCCG	20	gatgggggatcatgaaaaga	20	240	hx_isotig25139	-	-	-
418	NNFB_1955	(TGG)8	×			agacttcttggtgggtggtg	20	gGGAACTCTACGGCTCTCCT	20	231	hx_isotig25306	gi|297738465|emb|CBI27666.3|	unnamed protein product [Vitis vinifera]	-
419	NNFB_1957	(CGA)5	√			CTGTTGAAGATAGCCCCTCG	20	CACGTTGGCCTTGGTAACTT	20	226	hx_isotig25330	gi|225466467|ref|XP_002266303.1|	hypothetical protein, partial [Vitis vinifera]	-
420	NNFB_1961	(TGG)5	√			TTTtCCTCCTCTTCTGGGGT	20	cGTAGCATGAGGACGTAGCA	20	250	hx_isotig25394	-	-	-
421	NNFB_1964	(AAT)5	√			ATCTCTTTTCCCCCTTGCAT	20	TGTTTTGCCAACCAGAATCA	20	221	hx_isotig25557	-	-	-
422	NNFB_1965	(GA)6	√			TTCCATCTGGAAAACCAAGG	20	GACCAACAACGCACAAAATG	20	231	hx_isotig25563	-	-	-
423	NNFB_1967	(GGA)6	√		√c	CGCCATTGAaGACTGAAACA	20	tcgagccctctttttatcca	20	246	hx_isotig25597	gi|225452282|ref|XP_002271032.1|	similar to Elongation factor Tu, chloroplastic [Vitis vinifera]	-
424	NNFB_1970	(GAA)5	√			TTccGGAACCACTCaaaaac	20	tggcTTCAAACCACaaaaCA	20	227	hx_isotig25657	-	-	-
425	NNFB_1971	(TC)10	√	√b		tggtgtgtcatCtttGcCAT	20	gagatgtaggagggagggct	20	245	hx_isotig25658	gi|224072757|ref|XP_002303866.1|	AP2 domain-containing transcription factor [Populus trichocarpa]	-
426	NNFB_1984	(CT)11	×			TCTCTGAGTCAAAGCTGGCA	20	GAAGTCGACATGGTTGCAGA	20	237	hx_isotig25968	-	-	-
427	NNFB_1985	(GAA)5	√			TCAACCtttGGTAGCggttt	20	ccgaaacctaacacagggaa	20	225	hx_isotig25972	-	-	-
428	NNFB_1991	(CT)6	√			GGGATTGGGACCTTTCAAAT	20	AGGACTTAGGTGGTGGACCC	20	227	hx_isotig26191	-	-	-
429	NNFB_1996	(GAC)5	√			TCTTGTCCTCCTATCCACCG	20	TGCAAAATGGGAACTTAGGG	20	246	hx_isotig26287	gi|297745339|emb|CBI40419.3|	unnamed protein product [Vitis vinifera]	-
430	NNFB_1997	(AG)7	√			TGgCGCAATTGAGTTAGATG	20	TTTATGCTGGGTTCTCCCAA	20	242	hx_isotig26335	-	-	-
431	NNFB_1999	(TC)6	×			AGACAGAAAaGGCTCCgaCA	20	ATTAAATGCCCCATTCCCTC	20	240	hx_isotig26361	gi|255575377|ref|XP_002528591.1|	ATP binding protein, putative [Ricinus communis]	-
432	NNFB_2005	(AGA)6	√			AACTGAAacGGGTCACGAAC	20	AGGGGCAGTTTAGTCCATGT	20	235	hx_isotig26454	-	-	-
433	NNFB_2006	(CCA)6	√		√c	CCGACCATGATATAGGGCTG	20	GTTTTGCGACCTGGGTTTTA	20	250	hx_isotig26463	-	-	-
434	NNFB_2012	(TC)8	√	√b		CTCGTGTTGCTGATCTTCCA	20	AAtTcGTATACACCGGGCTG	20	229	hx_isotig26640	gi|537637|gb|AAA21437.1|	lipid transfer protein [Nicotiana tabacum]	-
435	NNFB_2026	(TC)9	√	√b		CCTaTCATGCCAATGGGTCT	20	AACTGCCCCTCTCTCTCTcc	20	243	hx_isotig27074	gi|224117076|ref|XP_002317470.1|	predicted protein [Populus trichocarpa]	-
436	NNFB_2030	(AGG)5	√		√c	aGAAGgAAACACAGCGgaGA	20	ACAATGGAATCCTCTTCCCC	20	226	hx_isotig27298	gi|297741591|emb|CBI32723.3|	unnamed protein product [Vitis vinifera]	-
437	NNFB_2037	(CT)12	×			GGGACGGCTCTAATAGCACA	20	TTGGCTCCGTGAAGGAATAC	20	233	hx_isotig27533	gi|148907288|gb|ABR16782.1|	unknown [Picea sitchensis]	-
438	NNFB_2046	(GGA)6	×			CTCTGTTTTAAGCGCTTCGC	20	TCTCCTCCTCTTCCTCCTCC	20	235	hx_isotig27777	gi|225453529|ref|XP_002278670.1|	hypothetical protein isoform 1 [Vitis vinifera]	-
439	NNFB_2055	(GGT)5	×			ttacaccaaagctggagcag	20	ACTGCCCCAACATCGTAGAC	20	222	hx_isotig28348	gi|224090861|ref|XP_002309105.1|	predicted protein [Populus trichocarpa]	-
440	NNFB_2066	(GA)7	√			CATGCTAGCTGAGGgAAaGG	20	ATCGCCTAGGACAATCATGC	20	246	hx_isotig28673	-	-	-
441	NNFB_2071	(CTT)5	√			TtCTTTGCTGTAATGGGCCT	20	AAGTTGCAGAAAATCAAAAgGaA	23	248	hx_isotig28924	-	-	-
442	NNFB_2083	(GAA)5	√			ATTGCTGGTCTATTCACGCC	20	tatcacactcgattcccctg	20	228	hx_isotig29156	-	-	-
443	NNFB_2084	(AG)8	√	√b		AGCTTCCAAGTCCACGAAAA	20	aagtcgccaaagcgatagaa	20	250	hx_isotig29158	-	-	-
444	NNFB_2086	(ATG)6	√		√c	GATATCACGGAGGGGAACTG	20	CGAAAATTGGGCCTATGAGA	20	230	hx_isotig29184	-	-	-
445	NNFB_2088	(TGC)5	√			CGATCAGAGAAgggTGGTGT	20	TCTTACTTGGCTGAGGTGCC	20	237	hx_isotig29248	-	-	-
446	NNFB_2099	(CA)6	√			CCAGCAGTGAAGCACTTTAGC	21	AGAGATGTGAGcCCTCGTGT	20	229	hx_isotig29497	-	-	-
447	NNFB_2107	(AT)6	√	√b		CAAAACAGAAAaaCGGATCACA	22	CAGGAATATGGACGCAACCT	20	225	hx_isotig29772	gi|224121966|ref|XP_002318717.1|	predicted protein [Populus trichocarpa]	-
448	NNFB_2109	(CAG)5	×			CCATTGGTTGCTTGCTTTCT	20	TTAATGCCATTCCAGCATCA	20	248	hx_isotig29774	gi|225446066|ref|XP_002272180.1|	hypothetical protein [Vitis vinifera]	-
449	NNFB_2111	(TGT)7	√			TGCATTCTTGACGATTCAGG	20	GAGGAAAATCCAACACCGaa	20	246	hx_isotig29803	-	-	-
450	NNFB_2114	(CTT)6	√			ACCTGCAACAACTCTGACCC	20	GGGGACTTTGTATTGCTGGA	20	242	hx_isotig29817	-	-	-
451	NNFB_2118	(CT)6	√			GTACGTGCTCCATCCTTGGT	20	gctcatgtggtggttcttca	20	240	hx_isotig29936	-	-
452	NNFB_2123	(AT)6	√	√b		TGTTGAATTTTGACGAACGC	20	GTCTCCGGCGACAGACTTAG	20	237	hx_isotig30056	-	-	-
453	NNFB_2133	(AAC)5	×			TAACAGCTTCAGCTCTGGCA	20	GAAAGAAAAGCTGTGGCCTG	20	244	hx_isotig30372	-	-	-
454	NNFB_2134	(GCA)5	√		√c	ACTGctATTTGATgCTCGgC	20	TGAGGTTGATCCCAATCCAT	20	245	hx_isotig30387	gi|147772268|emb|CAN67351.1|	hypothetical protein VITISV_018091 [Vitis vinifera]	-
455	NNFB_2135	(GTG)9	√	√b		ATGAGAGGGGAATTTTTGGG	20	TAAGTGTCTTCGGCTTGCCT	20	228	hx_isotig30404	gi|255573437|ref|XP_002527644.1|	hypothetical protein RCOM_1278080 [Ricinus communis]	-
456	NNFB_2136	(CAC)5	√			CATTCTTCCGTTCCTTTCCA	20	CTCAGGAAAGCCTGAAATCG	20	241	hx_isotig30462	-	-	-
457	NNFB_2140	(GA)7	√		√c	AGGTACACCGAAACGGACTG	20	cgacatggaccactgttctg	20	221	hx_isotig30587	-	-	-
458	NNFB_2151	(CTG)5	√		√c	GGAGCTGCACACTTGGAACT	20	CAGGTGGATGACCCCATATC	20	222	hx_isotig30875	gi|225441234|ref|XP_002272687.1|	hypothetical protein [Vitis vinifera]
459	NNFB_2158	(TGA)5	√			GATTTGCACGAATCTCCGAT	20	GCATGAACGTACAGTGGtGG	20	245	hx_isotig31062	gi|298205065|emb|CBI38361.3|	unnamed protein product [Vitis vinifera]	-
460	NNFB_2163	(GA)10	√			CACAATGTGCTCCCACTCC	19	TTTTGGCCTATGCTCTGCTT	20	241	hx_isotig31201	-	-	-
461	NNFB_2166	(CT)8	√		√c	ATTTGTTGCTGGTGCTCCTC	20	cctggatgatcagcgtaagg	20	250	hx_isotig31492	-	-	-
462	NNFB_2168	(TCT)7	√			TCCATCGACGATTCCTCTTC	20	CTGGGTTCGAATGGAGAAAA	20	246	hx_isotig31517	-	-	-
463	NNFB_2173	(GA)8	√			ATTCCACCGTTGGTATGAGC	20	CCCTTGCTGTCAAACCCTAA	20	242	hx_isotig31620	-	-	-
464	NNFB_2188	(GAA)5	√			AGAAAAGGGGACTGGTCGAT	20	tctccttcgatgacttggct	20	224	hx_isotig32040	gi|355483589|gb|AES64792.1|	KRI1-like protein [Medicago truncatula]	-
465	NNFB_2192	(GA)8	√			GCCAATCTAATGCAACCCTC	20	GCCCAGCAACAAGAAGAATC	20	246	hx_isotig32112	-	-	-
466	NNFB_2193	(TC)15	√	√b		AAACGGAGCAGAAAGCAAAA	20	TGCCCAAGAGGAACTGTTGT	20	234	hx_isotig32114	-	-	-
467	NNFB_2198	(AC)9	√			AATCTTCACAGGCTGGTTGG	20	gtcgacggagacacaggaat	20	233	hx_isotig32230	gi|297737475|emb|CBI26676.3|	unnamed protein product [Vitis vinifera]	-
468	NNFB_2203	(TCT)9	√			AcccAtttGGttccctCttC	20	cACTGCTGGTTTGATCGAtTT	21	222	hx_isotig32369	-	-	-
469	NNFB_2211	(TC)11	√			CCTCCCTTCTCATCTCTCCC	20	AGTTCGGTGGCTAgGGTTTT	20	246	hx_isotig32534	-	-	-
470	NNFB_2220	(TCA)5	√			TGGGATGCAAGATTCTGATg	20	tgcatgtggtttaAGgtcca	20	230	hx_isotig32956	-	-	-
471	NNFB_2232	(AG)6	√			TCGTCACCCGTTATCTCTCC	20	cttcttacccttgcgagagc	20	241	hx_isotig33289	-	-	-
472	NNFB_2234	(AAG)6	√		√c	AAGGGTGGCAGATTAGCCTT	20	AGGGTCGTACCCGAACTTCT	20	235	hx_isotig33306	gi|53749476|gb|AAU90329.1|	hypothetical protein SDM1_56t00007 [Solanum demissum]	-
473	NNFB_2237	(CT)10	√			CCTTCAACTTACCCTCGCTG	20	agcttattccccttcgcatt	20	249	hx_isotig33388	gi|296081837|emb|CBI20842.3|	unnamed protein product [Vitis vinifera]	-
474	NNFB_2239	(CT)8	√			GGtGCCATGAGTAACAACTCC	21	ataatggcagcaagactggg	20	248	hx_isotig33417	-	-	-
475	NNFB_2249	(TCT)6	√			ATTTGGGCTCCCAAGTAAGG	20	TCTAGGGTAATGGACGCCAG	20	243	hx_isotig33611	-	-	-
476	NNFB_2251	(CT)7	√			TATCTTTTCCCATTTTGCCG	20	GAGAATGAAATCAAGAATTCCTTAAAA	27	229	hx_isotig33664	gi|351721032|ref|NP_001236940.1|	uncharacterized protein LOC100527245 [Glycine max]	-
477	NNFB_2266	(GTT)5	√			TCTAATTGGAGAGCGAAGCC	20	TTGGGAGGCCCTTATCTCTT	20	221	hx_isotig34156	gi|255549978|ref|XP_002516040.1|	conserved hypothetical protein [Ricinus communis]	-
478	NNFB_2272	(AG)6	√		√c	AAGAAGCTCGAGGAGCCAG	19	ATGGTGCTATAACGATCGCC	20	221	hx_isotig34448	gi|224060349|ref|XP_002300155.1|	predicted protein [Populus trichocarpa]	-
479	NNFB_2274	(CA)6	√			ATTGAGTTCCATCTTGGGCA	20	CCATTCTTATGAGGTCCAACATC	23	222	hx_isotig34533	gi|313184298|emb|CBL94163.1|	putative RNA-directed DNA polymerase (Reverse transcriptase) [Malus x domestica]	-
480	NNFB_2278	(GGA)5	√	√b		caactttaaaTattttgttgcttgtca	27	TTGGTGAAACCGAACTCTCC	20	241	hx_isotig34820	-	-	-
481	NNFB_2279	(AG)7	√		√c	AGAAGCgaTTACAGACCCGA	20	CTTCCTTCATCTTTCGCAGG	20	240	hx_isotig34834	-	-	-
482	NNFB_2281	(TC)10	×			tgttttggcactttcttccc	20	gacccacgatgcctactgat	20	241	hx_isotig34863	-	-	-
483	NNFB_2282	(CTT)5	×			GAAACGGAGAACTGTGGGAG	20	TCAGGTGTGATGGTCCTGAA	20	236	hx_isotig35008	gi|255537815|ref|XP_002509974.1|	triacylglycerol lipase, putative [Ricinus communis]	-
484	NNFB_2294	(GA)7	√			CACCTCTTGACCCCCAAGTA	20	ttgggtgtttggatctctcc	20	234	hx_isotig35340	gi|355508691|gb|AES89833.1|	Transcriptional corepressor LEUNIG [Medicago truncatula]	-
485	NNFB_2298	(AT)6	√			AAACATGTTCAAGCCCATCC	20	AAAGGGAGAGGTTCATGGGT	20	225	hx_isotig35445	-	-	-
486	NNFB_2302	(AG)11	×			AGACAGGAGGAGGAGGTGGT	20	ATGGCCACTACTCCGAAAGA	20	237	hx_isotig35553	-	-	-
487	NNFB_2303	(TC)7	√			AGACGGTTTCTCCCTCCATT	20	GATATCTCAGCTCGGGCAAG	20	232	hx_isotig35583	-	-	-
488	NNFB_2306	(TC)11	√			GTTGTTTCCCCCTGCTACAA	20	ACAAAAACTGGTCCAACCCA	20	227	hx_isotig35651	-	-	-
489	NNFB_2312	(TC)6	√		√c	TTCTAGGAAGTGCCACCAGG	20	tgtctttacctccaggggtg	20	228	hx_isotig35753	gi|30103001|gb|AAP21414.1|	putative polyprotein [Oryza sativa Japonica Group]	-
490	NNFB_2323	(GA)8	√		√c	TCTCCTTCCCAAGATTGCAC	20	cacagcggtaagaaatgggt	20	241	hx_isotig36347	-	-	-
491	NNFB_2331	(CT)6	√			CATTTGCTTGTCTTCCCCAT	20	CCAGCTGAGTCGATCACAAA	20	250	hx_isotig36554	-	-	-
492	NNFB_2332	(GAA)6	√	√b		CAtgggaatgaaacaaacca	20	gggactaggagggcgtttag	20	240	hx_isotig36571	-	-	-
493	NNFB_2340	(CCT)6	×			TGACAAGGTCTGCGTTGAAG	20	GCAGTTGGGGTTGATCTTGT	20	253	hx_isotig36797	-	-	-
494	NNFB_2343	(CAG)5	√			GgTCAACAGTCTGAGCAGCA	20	CTGTTGGCATTGTTCATTGG	20	245	hx_isotig36901	gi|225457805|ref|XP_002265920.1|	hypothetical protein [Vitis vinifera]	-
495	NNFB_2354	(TC)7	√		√c	TGTAACCCAGGCTTCTCCAC	20	gaaGGGTCTTGttTCGCTTG	20	108	hx_isotig37177	-	-	-
496	NNFB_2367	(CAT)6	√			CTGGTCTTGAATGCTCCCAT	20	ATGCTTCTGATTTGGTTCGG	20	193	hx_isotig37452	gi|225423662|ref|XP_002276420.1|	hypothetical protein [Vitis vinifera]	-
497	NNFB_2372	(TCA)5	√			TATTCTTGTGGTCGGCATGA	20	CTAGGGGCAGACAAAATGGA	20	151	hx_isotig37556	-	-	-
498	NNFB_2377	(TC)12	√			CTCTACCTCCCTCGCTCCTC	20	CAACCCACCTTTCTGCATCT	20	100	hx_isotig37767	-	-
499	NNFB_2386	(CCT)5	√	√b		ACtcaacTGAACCGTCGTcc	20	TTAATGGTTACAGGGCCGAG	20	229	hx_isotig38000	-	-	-
500	NNFB_2387	(ATC)5	√			CAGCCCCAAACATAAAAGGA	20	ACgGGATTCATGTAGCCAAC	20	260	hx_isotig38093	-	-	-
501	NNFB_2391	(AG)8	√			CTGCTGTCAAGGCAGTTCAG	20	tccctgaaaatccatcttgaa	21	268	hx_isotig38208	-	-	-
502	NNFB_2400	(TTC)11	√			TGGGGGCAGTTTAGTCTTTG	20	GCCTGTACATAAGATCCGCC	20	277	hx_isotig38476	-	-	-
503	NNFB_2406	(GA)8	√			CAAGGAGTtCGGGAGAGTGA	20	cgaagcaatcaatcctcaca	20	238	hx_isotig38591	-	-	-
504	NNFB_2410	(CTT)6	√			TTGATGGCTACAGTTCGCAG	20	taacacggcagtgctctcac	20	233	hx_isotig38694	-	-	-
505	NNFB_2414	(CTT)5	√	√b		TCCAaaTTGACACACAAGAACA	22	ggtggatcccgaggttttat	20	270	hx_isotig38886	-	-	-
506	NNFB_2416	(TC)11	√	√b		CGGCGATTAAGGCTCTGTAG	20	GGAAGAAGAGCAGGCTGAGA	20	124	hx_isotig38905	gi|2306917|gb|AAB65787.1|	plasma membrane intrinsic protein [Arabidopsis thaliana]	-
507	NNFB_2419	(GA)8	√		√c	CAGAGATACCAGCCAAAACCC	21	CTGGGCTcCaAACGTGTTAT	20	221	hx_isotig38926	-	-	-
508	NNFB_2420	(TC)11	√	√b		CGCTCAGTTCAACACAACCA	20	ttggctttcatcgactgtga	20	273	hx_isotig39000	gi|94442908|emb|CAJ91147.1|	serine carboxypeptidase II [Platanus x acerifolia]	-
509	NNFB_2445	(AG)6	×			CGCTTAGTCACCTaGTCGCC	20	CAACCCTAACAGATCTggGC	20	232	hx_isotig39545	-	-	-
510	NNFB_2449	(TTC)5	√			TGATTTGTGCCTTTCTTCCC	20	cgtgtattcattgttagaGGGG	22	271	hx_isotig39830	gi|312281675|dbj|BAJ33703.1|	unnamed protein product [Thellungiella halophila]	-
511	NNFB_2450	(CT)9	√			aaagCccATAACTGACCATGT	21	CAGACCATTTACGCTCCCAT	20	259	hx_isotig39841	-	-	-
512	NNFB_2453	(TC)7	√	√b		ACCAGTCGGTATTGGAGCAG	20	CAGCAATTGGtTTTGCATTG	20	129	hx_isotig39942	-	-	-
513	NNFB_2458	(GA)6	√			TCcAACTCCATTAATCCATAGACA	24	CAATCTTTGGAGGGTTGTgG	20	221	hx_isotig40058	-	-	-
514	NNFB_2469	(TC)8	√		√c	TGCAAGTGCCACATCTTCTC	20	cagtggttctgtctttgcctt	21	246	hx_isotig40295	-	-	-
515	NNFB_2483	(CT)7	√			TCTCTCCGACTCTCCCACAC	20	GGCGAGaaAAGGAGAGGAGT	20	272	hx_isotig40714	-	-	-
516	NNFB_2500	(CTT)7	√		√c	ggcctgaaacaGGTATGAcG	20	AAGTTTTAGAAAGTTGGGGCG	21	128	hx_isotig41222	-	-	-
517	NNFB_2504	(ATC)5	√	√b		ATTCACCCAATGCCACCTAA	20	tcgatcacattgatcaagcc	20	267	hx_isotig41411	-	-	-
518	NNFB_2521	(AG)11	√	√b		GAAGGAAGGGGTTTtCcTGA	20	gttagcgacccctttttCGT	20	181	hx_isotig41766	-	-	-
519	NNFB_2527	(CT)18	×			AGACGACCACAACAACTAGGG	21	GGTGTCATGTTCAGCCAATG	20	239	hx_isotig41970	-	-	-
520	NNFB_2535	(AAG)7	√			aGttttcaaggtGCcaaggg	20	AACCAATAGGTAAGGGAAGAACA	23	144	hx_isotig42224	-	-	-
521	NNFB_2538	(CT)9	√			aGGAAAGGACAGTGGACACG	20	ttttcGGTCTTACTCTCGTATATGG	25	214	hx_isotig42280	-	-
522	NNFB_2542	(TC)7	×			TTCGTTGCCTTTTTCATTCC	20	ccaCCATGACAACCACTCTG	20	193	hx_isotig42374	-	-
523	NNFB_2559	(AG)18	×			AGAGAAACGAAACCCCGATT	20	CAGCATGGCGTATCTCTACaA	21	171	hx_isotig42796	-	-
524	NNFB_2632	(TCG)5	√			CACGTTTTCGGAAATCTTTTCT	22	CTCTTGCGCTCTTCATTTCC	20	237	hx_HCPISSG01BAHNG			-
525	NNFB_2637	(TG)6	√			ATAGGGGGACTTGGGAAATG	20	CAAGAATGGACATCAAACCAAA	22	226	hx_HCPISSG01EN7NK	-	-	-
526	NNFB_2640	(TTC)13	√		√c	AGTGCGACAAGGTGACACAA	20	CTGGGTCGTGTATTGGATGA	20	229	hx_HCPISSG01EDXZI	gi|255554995|ref|XP_002518535.1|	ubiquitin, putative [Ricinus communis]	-
527	NNFB_2643	(TA)9	√	√b		GGAAATTTGCATGCATTAGGA	21	TATAGCGATTGTCTCCGCCT	20	246	hx_HCPISSG01ARJD6	-	-	-
528	NNFB_2646	(GA)7	√	√b		CTTTGCTGCTACTCCGAACC	20	TCCTTCATGCATCTGGTGAG	20	232	hx_HCPISSG01EXPQZ	-	-	-
529	NNFB_2647	(CT)7	√			CCACATTGCACTGTTAGGTTG	21	TTCTCGGATCGTACCTCCTG	20	221	hx_HCPISSG01CW1Y1	-	-	-
530	NNFB_2648	(CAA)5	√			GGTCTATTCATCCACCCCCT	20	TGTCGGACACTGAAGAAGGTC	21	235	hx_HCPISSG01DLWSL	gi|19912731|dbj|BAB88648.1|	microtubule bundling polypeptide TMBP200 [Nicotiana tabacum]	-
531	NNFB_2671	(GT)6	√		√c	TTTTTCTTTTAGTTTTCTCCTCCTG	25	CTCCTTTCCCAGTTATGCCA	20	249	hx_HCPISSG01DI0GJ	-	-	-
532	NNFB_2682	(TTC)6	√			GATCCAAAGCTTTAGCCCAA	20	GAAGCCGGTTTTCTCAATCA	20	232	hx_HCPISSG01AX14Q	-	-	-
533	NNFB_2687	(CTT)5	√		√c	CCCAAACAGCTTGTTCCTACA	21	TGGACCCCAATTTTTGTTGT	20	247	hx_HCPISSG01DOTOP	-	-	-
534	NNFB_2688	(TC)7	√		√c	CTGCACAAAATGGGAAGATG	20	CTTTTGTGCCCCTATGCAC	19	233	hx_HCPISSG01CJDPZ	-	-	-
535	NNFB_2690	(GA)6	√	√b		ACCAAATTCTGACTCGACGG	20	CACTGCTACGTGCAAAGGAG	20	238	hx_HCPISSG01CB7RS	gi|225429626|ref|XP_002279612.1|	hypothetical protein [Vitis vinifera]	-
536	NNFB_2698	(GA)8	√	√b		TGGTTTCCCAACAATTGGAT	20	GGCTTTCTTCACCATCTTGC	20	245	hx_HCPISSG01B2CC0	gi|224097086|ref|XP_002310831.1|	predicted protein [Populus trichocarpa]	-
537	NNFB_2699	(GGT)5	√		√c	CCTCAATGTCGAAATCAGCC	20	TGTTAAAAATGATTCCACATTTGC	24	221	hx_HCPISSG01CUH39			-
538	NNFB_2700	(TC)9	√			GAGATTAGAGAAATTTGAGGGTGA	24	GCAAGATCCGTCTATTCCCA	20	240	hx_HCPISSG01DFL9Z	gi|255574599|ref|XP_002528210.1|	Auxin-induced protein 5NG4, putative [Ricinus communis]	-
539	NNFB_2703	(GA)7	×			CCTTGCCTCTTGGTGCTTAC	20	CCCTCTCACTTTCTCCAACG	20	242	hx_HCPISSG01D64J0			-
540	NNFB_2720	(GA)8	√		√c	ATGCTCCAATAACTGCACCC	20	AAAACGCCACTTGGATTACG	20	234	hx_HCPISSG01B12JQ	-	-	-
541	NNFB_2724	(GA)7	√			CGAACACAGAACGAACCTCA	20	CATCTGCAACAGATCTTCCAA	21	246	hx_HCPISSG01EFZ9R			-
542	NNFB_2730	(GAA)7	√		√c	GAAGACGGATAGTGACCGGA	20	TTCTTTGGCAGCTTCTCTACG	21	234	hx_HCPISSG01DAUOZ			-
543	NNFB_2736	(CCT)5	√			TCGGCCCCTTATTCTTTTTC	20	ATATGCCCTGTTTTTCGTGC	20	225	hx_HCPISSG01EZST2	-	-	-
544	NNFB_2741	(GAG)6	√			GCGAGCATCATCTAATGCAA	20	CAGCTTCAGCGTTTCTCCTC	20	236	hx_HCPISSG01D9RMZ	-	-	-
545	NNFB_2743	(TCT)9	√			TGGGGGCAGTTTAGTCTTTG	20	ACTGCTGTCAACCTGGCTCT	20	248	hx_HCPISSG01CK412	-	-	-
546	NNFB_2779	(GAT)7	√	√b		TTACGAGGCCAAGGTTCATC	20	AACTCCTTGCAATCCATTCG	20	249	hx_HCPISSG01BQS77	gi|225460955|ref|XP_002278085.1|	hypothetical protein [Vitis vinifera]	-
547	NNFB_2787	(AGC)5	×			CCAAGAATCGTTATGTGGGG	20	CAAGATTTCCCGACTCTAGCA	21	242	hx_HCPISSG01EMOI8	gi|224126243|ref|XP_002319790.1|	predicted protein [Populus trichocarpa]	-
548	NNFB_2800	(AG)6	√		√c	CGACTCTCCCTTCAGAGGTG	20	AGTGGCAGATCTGAACCCAC	20	239	hx_HCPISSG01BU3HQ	-	-	-
549	NNFB_2807	(CT)7	√		√c	TCCTTCACAGCAACCGTTTA	20	CCCTATTGTACAAGGAGATTCCA	23	226	hx_HCPISSG01AW2V3	-	-	-
550	NNFB_2809	(TAC)5	√		√c	ACGGAAGTAAAATCAGCCCA	20	ATTATGCCACCTCTGAACGC	20	228	hx_HCPISSG01D2KY7	gi|355504494|gb|AES85697.1|	Nuclear receptor corepressor [Medicago truncatula]	-
551	NNFB_2810	(GA)8	√	√b		CGTCGGATTTCTCTAAACGC	20	CGAGATCAAAAGTCCATGACAA	22	204	hx_HCPISSG01APAWV			-
552	NNFB_2820	(AT)7	√	√b		GGCATACATAACATAGCGTGC	21	GGGTGCTTTCATTGGTGTTT	20	220	hx_HCPISSG01DHD6M	-	-	-
553	NNFB_2825	(TCT)6	√			GCGTCTCTTTCTGGGTTTTG	20	AAGGATGGATTGGTCAGAGC	20	249	hx_HCPISSG01C3URO	-	-	-
554	NNFB_2838	(TC)6	√			TGTTCTTCAGTGGGATGCAG	20	TGGTAAGTCAGGAAACGAGAGA	22	223	hx_HCPISSG01BXHL6	gi|255571318|ref|XP_002526608.1|	DNA repair protein xp-E, putative [Ricinus communis]	-
555	NNFB_2842	(AT)9	√			TTTGAAGGAGGACGACCTGA	20	GAAGGGGTTCATCCTTGTCA	20	222	hx_HCPISSG01D8024	-	-	-
556	NNFB_2849	(AGC)5	√			CTGCAAAACCCTAATCCTCG	20	GCATCGATGGGACTTAAGGA	20	121	hx_HCPISSG01AMTXR			-
557	NNFB_2856	(CT)6	√		√c	TGAAAAGCCCGAACGAAG	18	TCGGAAATTCTTTGAATGGC	20	237	hx_HCPISSG01ESOJU	gi|147852955|emb|CAN81271.1|	hypothetical protein VITISV_006146 [Vitis vinifera]	-
558	NNFB_2882	(AT)6	√		√c	GCAAAGTTGGGTGAAAACTG	20	TGGTAGCTTTTGGATTTTGGA	21	224	hx_HCPISSG01AT0L9			-
559	NNFB_2897	(CTT)6	√			TCCTTCGTTGCTTCTCGTTT	20	TACTCCTCTCCCGTTCCCTT	20	236	hx_HCPISSG02HN4SR	gi|327397084|dbj|BAK14359.1|	transcription factor [Populus trichocarpa]	-
560	NNFB_2906	(TTC)5	√			TGAAGGACTGGGAACAGGTC	20	TTCTTCTTCTTGGCGCTGAT	20	227	hx_HCPISSG02GFNLY	-	-	-
561	NNFB_2924	(CAC)7	√			CCACCGTATGGCTTTGTTTC	20	ATCCAACCCCCATCATCATA	20	220	hx_HCPISSG02JW8OR	gi|224140941|ref|XP_002323835.1|	predicted protein [Populus trichocarpa]	-
562	NNFB_2932	(GAA)5	√			CAAAGATTGGAGCTTGGAGC	20	GGTGGGAACTGGGAAGGTAT	20	229	hx_HCPISSG02G4B09	-	-	-
563	NNFB_2945	(GAA)5	√			CGAGAAAATCCCCAGCTGTA	20	CACTCAAAGCCAACAAGACG	20	227	hx_HCPISSG02JYEAD	-	-	-
564	NNFB_2954	(GAA)6	√	√b		TGATTTGTCGGCAGCTAAAA	20	GACTAAGCCGCCATTCTCAG	20	250	hx_HCPISSG02HCYH3	-	-	-
565	NNFB_2955	(TA)8	√	√b		GCACAAGCATGGGGAGTTAT	20	GGTATGAGACTGAGGCGAGC	20	224	hx_HCPISSG02HWWXG	-	-	-
566	NNFB_2957	(CAA)7	√		√c	CACATGATACCACCGCAAGA	20	TTAGAATTGCATCCTCCGCT	20	242	hx_HCPISSG02JCM34	-	-	-
567	NNFB_2962	(AG)6	√			ATTTGTTACCGCTCACCTCG	20	GGCAGAGCCTTCCAAAGTTA	20	221	hx_HCPISSG02F5LCQ	-	-	-
568	NNFB_2972	(AC)7	×			CAGGGAACAGCATAGTGCAA	20	GTCGGTGTGGCTTATGTGTG	20	243	hx_HCPISSG02H49RJ			-
569	NNFB_2981	(TC)7	√			AAGCAGAGGGACTACGCTCA	20	GCCAGATCGATGTTGGCTAT	20	232	hx_HCPISSG02F61XZ	gi|115440677|ref|NP_001044618.1|	Os01g0816400 [Oryza sativa Japonica Group]	-
570	NNFB_2983	(GA)10	√			GATACAAGTGAAAACAAACCCAA	23	CGACGGAGGACCTCTGATAC	20	241	hx_HCPISSG02HO0F4	gi|225448341|ref|XP_002266768.1|	hypothetical protein [Vitis vinifera]	-
571	NNFB_2990	(AC)6	√			GGATTAAGGGGGTAGGGACA	20	TTCTCAATGTTACATGCTTCCAA	23	250	hx_HCPISSG02JUG7I			-
572	NNFB_3024	(AG)6	√			AAAAAGAAGGGGAGGGAGG	19	GGCGTTGATTTGCAAGGTAT	20	228	hx_HCPISSG02H1LDR			-
573	NNFB_3030	(CCA)5	√			AGAAGGCGGAGGTACAGGAT	20	TACCATCCGGGAAGAAGATG	20	240	hx_HCPISSG02IBLWH			-
574	NNFB_3042	(CTT)7	√	√b		TCTTAGCACCTCTCAACACCAA	22	GGGTCTCAGCGTCAATGTTT	20	236	hx_HCPISSG02JFT8C	gi|225437292|ref|XP_002266955.1|	hypothetical protein [Vitis vinifera]	-
575	NNFB_3059	(AG)6	√			CCATGGCAAGACTTAAATTACAAA	24	AAGCATCTGCCTATGCAACA	20	235	hx_HCPISSG02IJR5W	-	-	-
note: a indicates the working primers that successfully yields amplicons in three Nelumbo accessions (√).
b indicates the polymorphic primers (√b) that shows the allelic polymorphism among the eight Nelumbo accessions including the seven N. nucifera and one N. lutea.
c indicates the polymorphic primers (√c) only between N. nucifera and N. lutea, that is, these markers shows no allelic polymorphism among the seven N. nucifera.
