# Supplementary material for: Characterization of Flower-Bud Transcriptome and Development of Genic SSR Markers in Asian Lotus (Nelumbo nucifera Gaertn.)
Source: PLoS One. 2014 Nov 7;9(11):e112223. doi: 10.1371/journal.pone.0112223 (PMC4224446; doi:10.1371/journal.pone.0112223)
Supplement: Table S4 — Nelumbo germplasm for the validation and genetic diversity analysis with EST-SSRs. Detailed information of each individual including the accession names, species, type, place of collection and group is listed. (XLS) [file pone.0112223.s004.xls]

## Sheet: Sheet1
Table S4 Nelumbo germplasm for the validation and genetic diversity analysis with EST-SSRs.
No	Accession name (ab.)	Species	Typea	Use	Habitat	Place of collectionb	Voucher Specimenc	Group	Accessions tested for PCR amplificationd	Accessions used for detecting polymorphisme
1	Fen Tuan (FT)	N. nucifera	Cultivar	Flower lotus	Temperate	CSBG, CAS, Shanghai, China	NU-308 (CSH)	Group I
2	Fenqing Lian (FQL)	N. nucifera	Cultivar	Flower lotus	Temperate	CSBG, CAS, Shanghai, China	NU-365 (CSH)	Group I
3	Xiang Yun (XY)	N. nucifera	Cultivar	Flower lotus	Tropical	FSLW, Guangdong, China	Image	Group I
4	Fen Lingyun (FLY)	N. nucifera	Cultivar	Flower lotus	Temperate	CSBG, CAS, Shanghai, China	NU-366 (CSH)	Group I
5	Dong Honghua (DHH)	N. nucifera	Cultivar	Flower lotus	Tropical	FSLW, Guangdong, China	Image	Group I
6	Ao Shuang (AoS)	N. nucifera	Cultivar	Flower lotus	Tropical	FSLW, Guangdong, China	NU-367 (CSH)	Group I
7	Xuelihong (XLH)	N. nucifera	Cultivar	Flower lotus	Tropical	FSLW, Guangdong, China	Image	Group I
8	Pulandian ancient lotus (PLDAL)	N. nucifera	Wild	Flower lotus	Temperate	BJBG, CAS, Beijing, China	Image	Subgroup Ia/ Group II
9	Qianban Lian (QBL)	N. nucifera	Wild	Flower lotus	Temperate	CSBG, CAS, Shanghai, China	NU-300 (CSH)	Subgroup Ia/ Group II	√	√
10	Sungezhuang ancient lotus (SGZAL)	N. nucifera	Wild	Flower lotus	Temperate	BJBG, CAS, Beijing, China	Image	Subgroup Ia/ Group II
11	E Lian 3# (EL-3)	N. nucifera	Cultivar	Rhizome lotus	Temperate	Hanshou, Hunan, China	Image	Subgroup Ia/ Group II
12	Hanshou Yubi (HSYB)	N. nucifera	Wild	Rhizome lotus	Temperate	Hanshou, Hunan, China	TDK-1219	Subgroup Ia/ Group II
13	Baiyangdian Bailian (BYDBL)	N. nucifera	Wild	Flower lotus	Temperate	CSBG, CAS, Shanghai, China	NU-368 (CSH)	Subgroup Ia/ Group II
14	Qingling Honglian (QLHL)	N. nucifera	Wild	Flower lotus	Temperate	CSBG, CAS, Shanghai, China	TDK1014 (CSH)	Subgroup Ia/ Group II
15	Baiyangdian Honglian(BYDHL)	N. nucifera	Wild	Flower lotus	Temperate	CSBG, CAS, Shanghai, China	NU-369 (CSH)	Subgroup Ia/ Group II
16	Heilongjiang Honglian (HLJHL)	N. nucifera	Wild	Flower lotus	Temperate	CSBG, CAS, Shanghai, China	NU-370 (CSH)	Subgroup Ia/ Group II		√
17	Bayi Lian (BYL)	N. nucifera	Cultivar	Flower lotus	Temperate	CSBG, CAS, Shanghai, China	NU-371 (CSH)	Subgroup Ia/ Group II
18	The President (TP)	N. nucifera	Cultivar	Flower lotus	Temperate	CSBG, CAS, Shanghai, China	NU-372 (CSH)	Subgroup Ia/ Group II
19	Xiao Hong Shiba (XHSB)	N. nucifera	Cultivar	Flower lotus	Tropical	FSLW, Guangdong, China	Image	Subgroup Ia/ Group II
20	Thailand-8# (Thai-8)	N. nucifera	Wild	Flower lotus	Tropical	CSBG, CAS, Shanghai, China	NU-373 (CSH)	Subgroup Ia/ Group II		√
21	Thailand-10# (Thai-10)	N. nucifera	Wild	Flower lotus	Tropical	CSBG, CAS, Shanghai, China	NU-374 (CSH)	Subgroup Ia/ Group II
22	Roseum Plenum (Thai-2)	N. nucifera	Wild	Flower lotus	Tropical	CSBG, CAS, Shanghai, China	NU-375 (CSH)	Subgroup Ia/ Group II
23	Yi Jian Lian (YJL)	N. nucifera	Cultivar	Flower lotus	Temperate	Beijing, China	Image	Subgroup Ib/ Group II
24	Ju Zi (JZ)	N. nucifera	Cultivar	Flower lotus	Temperate	Nangjing, Jiangsu, China	NU-312 (CSH)	Subgroup Ib/ Group II
25	Mumian Hong (MMH)	N. nucifera	Cultivar	Flower lotus	Temperate	CSBG, Shanghai, China	NU-376 (CSH)	Subgroup Ib/ Group II
26	Yizhangqing (YZQ)	N. nucifera	Cultivar	Flower lotus	Temperate	Yancheng, Jiangsu, China	NU-377 (CSH)	Subgroup Ib/ Group II
27	Alba Plena (AP)	N. nucifera	Cultivar	Flower lotus	Temperate	CSBG, CAS, Shanghai, China	NU-260 (CSH)	Subgroup Ib/ Group II
28	Dan Sajin (DSJ)	N. nucifera	Cultivar	Flower lotus	Temperate	CSBG, CAS, Shanghai, China	NU-041 (CSH)	Subgroup Ib/ Group II	√	√
29	Da Sajin (DaSJ)	N. nucifera	Cultivar	Flower lotus	Temperate	CSBG, CAS, Shanghai, China	NU-313 (CSH)	Subgroup Ib/ Group II		√
30	Yanyang Tian (YYT)	N. nucifera	Cultivar	Flower lotus	Temperate	Yancheng, Jiangsu, China	TDK-1010 (CSH)	Subgroup Ib/ Group II
31	Zhizun Qianban (ZZQB)	N. nucifera	Cultivar	Flower lotus	Temperate	CSBG, CAS, Shanghai, China	NU-378 (CSH)	Subgroup Ic/ Group II		√
32	Zhongshan Hongtai (ZZHT)	N. nucifera	Cultivar	Flower lotus	Temperate	CSBG, CAS, Shanghai, China	NU-379 (CSH)	Subgroup Ic/ Group II		√
33	Xing Huang (XH)	N. lutea × N. nucifera	Cultivar	Flower lotus	Temperate	CSBG, CAS, Shanghai, China	NU-380 (CSH)	Group III
34	Yueguang Qu (YGQ)	N. lutea × N. nucifera	Cultivar	Flower lotus	Temperate	CSBG, CAS, Shanghai, China	NU-381 (CSH)	Group III
35	Huang Lingyang (HLY)	N. lutea × N. nucifera	Cultivar	Flower lotus	Temperate	CSBG, CAS, Shanghai, China	NU-382 (CSH)	Group III
36	Carolina Queen (CQ)	N. lutea × N. nucifera	Cultivar	Flower lotus	Temperate	CSBG, CAS, Shanghai, China	NU-121 (CSH)	Group III
37	Mrs. Perry D. Slocum (SLCM)	N. lutea × N. nucifera	Cultivar	Flower lotus	Temperate	CSBG, CAS, Shanghai, China	NU-211 (CSH)	Group III
38	Wufei Lian (WFL)	N. lutea × N. nucifera	Cultivar	Flower lotus	Temperate	CSBG, CAS, Shanghai, China	NU-383 (CSH)	Group III
39	Perry's Giant Sunburst (GS)	N. nucifera × N. lutea	Cultivar	Flower lotus	Temperate	CSBG, CAS, Shanghai, China	NU-384 (CSH)	Group III
40	Youyi Mudan Lian (YYMDL)	N. lutea × N. nucifera	Cultivar	Flower lotus	Temperate	CSBG, CAS, Shanghai, China	NU-385 (CSH)	Group III
41	Nelumbo lutea-4# (NL-4#)	N. lutea	Wild	Flower lotus	Temperate	Missouri, USA	NU-386 (CSH)	Group IV
42	Nelumbo lutea-3# (NL-3#)	N. lutea	Wild	Flower lotus	Temperate	Willow Springs, Missouri, USA	NU-387 (CSH)	Group IV	√	√
43	Nelumbo lutea-8# (NL-8#)	N. lutea	Wild	Flower lotus	Temperate	Cecil Country, Marryland, USA	NU-388 (CSH)	Group IV
44	Yellow Bird (YB )	N. lutea	Wild	Flower lotus	Temperate	Yancheng, Jiangsu, China	NU-389 (CSH)	Group IV
Note: a Wild type is defined as the accession directly from the wild population or natural mutation without natural or artificial cross occurred between populations or species
bBJBG (Beijing Botanical Garden), CAS (Chinese Academy of Sciences), CSBG (Chenshan Botanical Garden), FSLW (Foshan Sanshui Lotus World Company Ltd.)
c CSH (Herbarium of Chenshan Botanical Garden)
d Three accessions are selected to test for PCR amplification with SSRs in order to amplify the target band and optimize the annealing temperature.
e The eight representative accessions are used to detect polymorphism for the working EST-SSRs.
