# Supplementary material for: Characterization of Flower-Bud Transcriptome and Development of Genic SSR Markers in Asian Lotus (Nelumbo nucifera Gaertn.)
Source: PLoS One. 2014 Nov 7;9(11):e112223. doi: 10.1371/journal.pone.0112223 (PMC4224446; doi:10.1371/journal.pone.0112223)
Supplement: Table S5 — Characteristics of 109 polymorphic markers used for genetic diversity analysis. (XLSX) [file pone.0112223.s005.xlsx]

## Sheet: Sheet1
	Primer name	Unigene ID	AL/AL	allele	PIC	SSR motif	size	Forward primer (5'-3')	Tm (ºC)	size	Reverse primer (5'-3')	Tm (ºC)	Product size (bp)	Nr-Annotation		KO_definition
1	31	hx_isotig00278	√*	3	0.76	(TC)8	16	GAAACGAACTTCAGCCAAGC	60	20	AGCCGTGGTTTGTACGAGTT	59.662	232	gi|307136090|gb|ADN33938.1|	seven transmembrane receptor [Cucumis melo subsp. melo]	-
2	33	hx_isotig00438	√*	2	0.73	(AG)7	14	CGGGCAATAAATCCATCACT	59.784	20	TTTCCCTACTGATGCCTGGT	59.55	225	gi|296088548|emb|CBI37539.3|	unnamed protein product [Vitis vinifera]	-
3	36	hx_isotig01190	√*	2	0.63	(TC)8	16	GAGAGGAGGGGTGGAGAATC	60.012	20	GGGATGGGAGAAATGGAGAT	60.096	221	gi|225459152|ref|XP_002283927.1|	PREDICTED: hypothetical protein [Vitis vinifera]	-
4	37	hx_isotig01208	√*	6	0.88	(TCT)10	30	CAGCACCATTCTGTAATCGC	59.301	20	GTGTGAGCGtAtTTGGATCG	59.152	229	gi|297734212|emb|CBI15459.3|	unnamed protein product [Vitis vinifera]	-
5	38	hx_isotig01224	√*	4	0.79	(TC)6	12	TTGGTGGATTGGAATGTAAGG	59.671	21	TCACCTCCACAGcACAGAAC	59.872	243	gi|225450427|ref|XP_002276198.1|	PREDICTED: hypothetical protein [Vitis vinifera]	-
6	43	hx_isotig01342	√*	3	0.82	(GCA)5	15	AGgCTTTGGTCGATGAGAAA	59.813	20	CAGACGAGCTTCCTGAATCC	59.95	246	gi|225469222|ref|XP_002264867.1|	PREDICTED: hypothetical protein [Vitis vinifera]	-
7	44	hx_isotig01369	√*	3	0.75	(TC)15	30	AGAAGAACAGTGGAAGCCGA	59.989	20	GGGAATTGAGGATTCGATGA	59.831	233	-	-	-
8	55	hx_isotig017611	√*	3	0.79	(CT)8	16	AGAATGGTTGATGGGTAGCG	59.955	20	CCATGACAACTTCATCTTCGAG	59.734	228	-	-	-
9	56	hx_isotig017612	√*	3	0.81	(TC)14	28	TCTCTGTCCACAAACCGATG	59.676	20	CAGATTCTGGGTTTCCTCCA	60.042	245	-	-	-
10	60	hx_isotig01828	√*	6	0.87	(GA)9	18	GGCTTTTTCCCCATTTTAGC	59.915	20	AGCCAGGGTCCTTTTGTTCT	60.11	242	-	-	-
11	78	hx_isotig02525	√*	4	0.84	(CT)8	16	GTCCTCCATTGACTTGCCAT	59.934	20	TGATTGCCTCATAGTGCCAG	59.823	235	gi|224088300|ref|XP_002308408.1|	predicted protein [Populus trichocarpa]	-
12	85	hx_isotig02844	√*	2	0.65	(TC)9	18	CAAGGCAACTCCTCTTCTGC	60.134	20	CCACGTTTCATCATCAGGTG	59.96	245	gi|225445114|ref|XP_002283815.1|	PREDICTED: hypothetical protein [Vitis vinifera]	-
13	86	hx_isotig02945	√*	4	0.85	(GAA)5	15	TTCTCAAAGTCGCGAGGATT	59.955	20	GAAGGTAGAGtTTCACGGCG	59.875	227	gi|224137482|ref|XP_002327137.1|	predicted protein [Populus trichocarpa]	-
14	87	hx_isotig02977	√*	4	0.83	(TC)7	14	ATCCAATCCAGCCTTTTCCT	59.903	20	TTCGTGAGGTTCCTTGATCC	60.05	246	gi|297834966|ref|XP_002885365.1|	hypothetical protein ARALYDRAFT_479554 [Arabidopsis lyrata subsp. lyrata]	-
15	91	hx_isotig03324	√*	2	0.72	(GA)7	14	atgaagcaccaaccccataa	60.192	20	GATCCGTCGTGctGAGATTC	60.779	222	gi|225466725|ref|XP_002267600.1|	PREDICTED: hypothetical protein [Vitis vinifera]	-
16	92	hx_isotig03332	√*	2	0.64	(CT)12	24	GCCCAAAGGAaCCAAACTCT	60.476	20	CCCAGATTGATTGCACACAC	59.967	222	gi|225426781|ref|XP_002282844.1|	PREDICTED: hypothetical protein [Vitis vinifera]	-
17	93	hx_isotig03355	√*	2	0.72	(CA)6	12	GCCTACCATCCAAACAGAGC	59.7	20	agaagggcagaactgctgaa	60.134	250	gi|225449218|ref|XP_002279793.1|	PREDICTED: hypothetical protein [Vitis vinifera]	-
18	95	hx_isotig03408	√*	7	0.89	(GA)11	22	TTCTGCAAGGAGTAGGTGCC	60.397	20	ATCGATTcCGCATCTCAAAG	60.177	230	gi|225462745|ref|XP_002270037.1|	PREDICTED: hypothetical protein [Vitis vinifera]	-
19	97	hx_isotig03433	√*	3	0.81	(TC)9	18	AATTGCAAGGGAAGGTTGAA	59.546	20	GCAGCTTTAAGGCCAAACTG	60.018	222	gi|90657630|gb|ABD96928.1|	hypothetical protein [Cleome spinosa]	-
20	105	hx_isotig03687	√*	3	0.79	(TTC)7	21	GTTTCGTGTCGGATTTGCTT	60.118	20	GATCGGAGGAATTTAACGCA	60.038	225	gi|225429544|ref|XP_002279406.1|	PREDICTED: hypothetical protein [Vitis vinifera]	-
21	110	hx_isotig037862	√*	5	0.87	(AG)12	24	AGCCAGGAGGAGATAGAGGG	59.795	20	ATAAgggTGaaaTgggAggg	60.011	227	-	-	-
22	12	hx_isotig03799	√*	3	0.77	(AG)13	26	ACAACCAACCCTCTTGCATC	59.973	20	GAGAGCTTGTCAAAGGGTGC	59.997	271	gi|355512339|gb|AES93962.1|	Ethylene-responsive transcription factor ERF061 [Medicago truncatula]	-
23	120	hx_isotig04215	√*	2	0.74	(GA)8	16	CCAGAGCCGTAAGCGTAGTC	60.037	20	GCCCCGAACTCAATTACTCA	60.074	247	gi|225426743|ref|XP_002282339.1|	PREDICTED: hypothetical protein [Vitis vinifera]	3,5-epimerase/4-reductase EC:5.1.3.- 1.1.1.-
24	128	hx_isotig04550	√*	3	0.79	(TGT)8	24	TGGGTAGGAAGACGAATTGC	60.074	20	TCACAGTCCATAGCAGACGC	60.016	226	gi|224077518|ref|XP_002305283.1|	predicted protein [Populus trichocarpa]
25	133	hx_isotig04740	√*	2	0.75	(AG)13	26	CAACAGCGCAAAaGAAACAA	60.029	20	TCGTCTTTGCAGAACCACTG	60.025	224	gi|225464567|ref|XP_002273259.1|	PREDICTED: hypothetical protein [Vitis vinifera]	-
26	24	hx_isotig047521	√*	4	0.82	(AT)8	16	TGCCTCTcttttcctttcctt	59.469	21	GTAGATGGCCCCAGAACTCA	60.073	193	gi|255552971|ref|XP_002517528.1|	Auxin-induced protein AUX22, putative [Ricinus communis]	-
27	137	hx_isotig04992	√*	2	0.73	(CGC)9	27	GCGGCAAACTCCAAACAAG	61.732	19	TGGGAACGACATGAGCATTA	60.073	245	gi|225428513|ref|XP_002280740.1|	PREDICTED: hypothetical protein [Vitis vinifera]	-
28	142	hx_isotig05273	√*	4	0.82	(TC)7	14	TGTGATGAATGGTGGTGCTT	59.967	20	AGAACGCCTTCAATTGGATT	58.647	246	gi|297741121|emb|CBI31852.3|	unnamed protein product [Vitis vinifera]	-
29	147	hx_isotig05471	√*	3	0.79	(TC)8	16	TGATGATGGAGTTGAAGCCA	60.201	20	TGGGGTCCAACCTATACGAA	60.184	246	-	-	-
30	151	hx_isotig05537	√*	3	0.81	(GAT)8	24	GTGGAAGCACCGTTTCATCT	60.119	20	TGAAGCAACAGGATGGACAA	60.24	248	-	-	-
31	155	hx_isotig05689	√*	5	0.86	(TC)9	18	GCATCGCTGCAAACTGAATA	59.983	20	GTGGAGCCTCCGACTATTTG	59.694	234	gi|225462464|ref|XP_002269484.1|	PREDICTED: hypothetical protein [Vitis vinifera]	-
32	156	hx_isotig05705	√*	5	0.85	(GA)11	22	AGAAGCTGCGAGAATGGTGT	60.02	20	TGGATGTTCAACAACAAACGA	59.996	246	-	-	-
33	161	hx_isotig06002	√*	3	0.78	(TC)6	12	AAGGAAAAGTGACGTGGGTG	60.005	20	AGGGGGTTATCTTCTGTGGG	60.183	240	gi|225455280|ref|XP_002274078.1|	PREDICTED: hypothetical protein [Vitis vinifera]	-
34	166	hx_isotig06205	√*	8	0.9	(CTT)9	27	GTTCTTGTTGGGCTTGTGGT	60.012	20	ATCCAAGAGATGCAACtGGG	60.073	224	gi|225426534|ref|XP_002278777.1|	PREDICTED: hypothetical protein [Vitis vinifera]	-
35	167	hx_isotig06249	√*	2	0.74	(TCT)5	15	TGATTTCTCccAGACCCATC	59.862	20	TGTCGAAGAAAGGGAATTGG	60.044	227	gi|225426751|ref|XP_002275855.1|	PREDICTED: hypothetical protein [Vitis vinifera]	-
36	173	hx_isotig06432	√*	8	0.9	(CT)10	20	ACTTTGAGCTTGATCGGCAC	60.406	20	CAGCTGAACGGAACTGAGAA	59.161	228	gi|225429916|ref|XP_002281160.1|	PREDICTED: hypothetical protein [Vitis vinifera]	-
37	175	hx_isotig06586	√*	2	0.68	(TCC)7	21	CATTCCATCTTATGTATCCATTTCA	59.165	25	GGTCGAGGAACCATGAGAAA	60.05	249	gi|297743098|emb|CBI35965.3|	unnamed protein product [Vitis vinifera]	-
38	183	hx_isotig06871	√*	3	0.8	(TA)7	14	CTTCCGTTTtCCTTTCCCTC	60.046	20	GCCTGCTCTGACAGTAACCC	59.874	227	gi|255569926|ref|XP_002525926.1|	conserved hypothetical protein [Ricinus communis]	-
39	188	hx_isotig07110	√*	3	0.8	(CTG)6	18	CCATCCAACCAAAATTCACC	60.029	20	AgCAGGTCGAGAGAGAGTGG	59.732	237	gi|296086208|emb|CBI31649.3|	unnamed protein product [Vitis vinifera]	-
40	189	hx_isotig07184	√*	6	0.87	(GAA)5	15	TGACCAGAAAAGAAGCCCAG	60.366	20	GATTGCCTTAGCCAGCAGTC	59.985	236	-	-	-
41	197	hx_isotig07526	√*	2	0.74	(TC)13	26	CAGGTCCAGAGGCTGTTAGC	60.012	20	GGTCCTCATCTTCTTGCAGC	59.957	233	gi|224069220|ref|XP_002326304.1|	predicted protein [Populus trichocarpa]	-
42	208	hx_isotig08583	√*	6	0.87	(AG)11	22	AAgaTCCTTCGCCACTCTTG	59.43	20	TGTTGGATGTTTGGTCTTCG	59.541	243	gi|225467957|ref|XP_002267935.1|	PREDICTED: hypothetical protein [Vitis vinifera]	-
43	209	hx_isotig08621	√*	2	0.75	(TTC)7	21	CCTGCACTGCACATTCTTCT	59.037	20	TTGAGGTTCGAAGCCGTAGT	59.875	237	gi|255551819|ref|XP_002516955.1|	conserved hypothetical protein [Ricinus communis]	-
44	211	hx_isotig08773	√*	3	0.78	(GAG)6	18	AGCACcGACTGATCGAGATT	59.834	20	AGTCCGTTCCGTTGAAAATG	59.971	241	gi|225444511|ref|XP_002274403.1|	PREDICTED: hypothetical protein [Vitis vinifera]	-
45	212	hx_isotig088641	√*	3	0.79	(AGA)9	27	ATCAGAGTCAGGCCCACATC	60.08	20	TGACGACTGAGCCATGAAAG	59.984	229	gi|225459336|ref|XP_002284185.1|	PREDICTED: hypothetical protein [Vitis vinifera]	-
46	215	hx_isotig08979	√*	4	0.85	(AT)8	16	TTGACCCAGTTAAAGGCCAC	59.971	20	AATGTGGCACAGATCGAACA	60.12	239	gi|297733630|emb|CBI14877.3|	unnamed protein product [Vitis vinifera]	-
47	217	hx_isotig09107	√*	2	0.74	(AG)9	18	GCTCACACCCATCACTCAGA	59.827	20	CTGTCTTcccGTCCACTCTc	59.835	236	gi|225456662|ref|XP_002271692.1|	PREDICTED: hypothetical protein [Vitis vinifera]	-
48	3	hx_isotig09210	√*	2	0.63	(A)10	10	GGGAgtGGCAAGTTtAGCAG	59.875	20	TcccATAagcattttcaacaaa	59.472	214	gi|255558824|ref|XP_002520435.1|	glycogen phosphorylase, putative [Ricinus communis]	starch phosphorylase EC:2.4.1.1
49	227	hx_isotig09614	√*	2	0.64	(CT)7	14	GgAAAATGGAAGCGGAATTT	60.26	20	CTTCTTGCCCTTCTCCTCCT	59.95	234	gi|225453706|ref|XP_002270993.1|	PREDICTED: hypothetical protein [Vitis vinifera]	-
50	230	hx_isotig09905	√*	3	0.81	(AGG)6	18	GGTGGAAGGAGGAGGAGAAG	60.186	20	GACCGTCTCAAGCAGTAGCC	60.02	230	-	-	-
51	234	hx_isotig09956	√*	2	0.66	(AG)7	14	CCAAACGAAGAGAAAGCGTC	59.993	20	GGTTTAACGTCCCGcTGTAA	59.996	235	gi|255568699|ref|XP_002525321.1|	glycine-rich RNA-binding protein, putative [Ricinus communis]	-
52	237	hx_isotig10456	√*	4	0.85	(TC)7	14	GGAGGAGTAGGGAAAGGCAG	60.204	20	ATTCGATGcCAGGTGAAAAG	60.074	237	-	-	-
53	239	hx_isotig10468	√*	3	0.81	(TTC)6	18	AGCAagCTCAGATGATGGGT	59.834	20	GTGGAACCGAAACCAGAAAA	59.948	241	gi|296089109|emb|CBI38812.3|	unnamed protein product [Vitis vinifera]	-
54	242	hx_isotig10533	√*	2	0.68	(TC)8	16	GCAAATGAAAGCAACCCATT	59.945	20	aCCgaCGCTAACAATCAACC	60	226	gi|225430344|ref|XP_002285269.1|	PREDICTED: hypothetical protein isoform 2 [Vitis vinifera]
55	243	hx_isotig10592	√*	5	0.86	(CT)7	14	CCTggggtttAAgTTGTGGA	59.824	20	TTGGGATTTAGACCCAGCAG	60.066	249	gi|225447566|ref|XP_002269946.1|	PREDICTED: hypothetical protein [Vitis vinifera]	-
56	244	hx_isotig10601	√*	3	0.83	(GA)10	20	TTTGATGTTCCCGTGTTTCa	59.941	20	CTGAGCGACCGATGTATTGA	59.823	237	gi|225461185|ref|XP_002283144.1|	PREDICTED: hypothetical protein [Vitis vinifera]	-
57	247	hx_isotig10804	√*	3	0.79	(AGA)6	18	GGATgCGTGgagatcAGAAT	60.042	20	ATAAATTGATCTGGCCGACG	59.923	222	-	-	-
58	254	hx_isotig11423	√*	2	0.74	(AG)8	16	TGGTCTCGACAGCATTGAAG	59.984	20	GGTCAATCATcCCACTTGCT	59.934	220	gi|255554204|ref|XP_002518142.1|	potassium channel beta, putative [Ricinus communis]	-
59	258	hx_isotig12025	√*	2	0.71	(GA)8	16	AACTACCAACGGCCTCCTTT	59.998	20	TCTCGTTTTCATCGACCCTC	60.195	239	gi|225425280|ref|XP_002271514.1|	PREDICTED: hypothetical protein isoform 1 [Vitis vinifera]	transaldolase EC:2.2.1.2
60	269	hx_isotig12368	√*	9	0.92	(GA)7	14	ATTCTTGTTGCCTGTCCTCG	60.255	20	CATGACCAGCCaacTACCAG	59.161	235	-	-	-
61	271	hx_isotig12384	√*	3	0.82	(TC)8	16	cTCGTGTTGCTGATCTtCCA	59.984	20	AATTCGTATACACCGGGCTG	59.845	225	gi|537639|gb|AAA21438.1|	lipid transfer protein [Nicotiana tabacum]	-
62	278	hx_isotig13074	√*	2	0.68	(GCA)5	15	CGTATGCATTTCGCTTCGTA	59.864	20	TCTATGGAAAGCCTGATGCC	60.177	235	-	-	-
63	280	hx_isotig13192	√*	6	0.87	(GAA)12	36	TGCTCTTTCTCATGTCGTCG	60.136	20	TGCTGctACTGCtTcCTTCA	59.888	239	-	-	-
64	286	hx_isotig13804	√*	4	0.84	(CT)8	16	taccgtgccttcatcctctc	60.218	20	atgaagagccctgtcaccag	60.261	220	gi|225467620|ref|XP_002265976.1|	PREDICTED: hypothetical protein [Vitis vinifera]	-
65	287	hx_isotig13971	√*	3	0.79	(AGA)6	18	AGCAGCAGCAGAAGAAGACC	59.898	20	gGTTGAACTTGCgTCCAtTT	59.978	233	gi|296082107|emb|CBI21112.3|	unnamed protein product [Vitis vinifera]	-
66	288	hx_isotig14129	√*	2	0.72	(GGA)5	15	ACATGTTGCAAGTGAGCCTG	59.905	20	CCAGCAGCTGTAGTCCCTTC	60.012	244	-	-	-
67	296	hx_isotig14852	√*	5	0.85	(AG)7	14	ATGGTAAGTGACCCTGCGAG	60.134	20	aAAAATCAGCACGGGAGATG	60.074	236	gi|225425186|ref|XP_002264589.1|	PREDICTED: hypothetical protein [Vitis vinifera]	-
68	300	hx_isotig15089	√*	4	0.82	(GA)9	18	TCATCACGCAGGGTATCGTA	60.096	20	ggcAGCTGATTTGTGATTTCT	59.33	221	gi|112383514|gb|ABI17894.1|	vacuolar invertase [Coffea canephora]	-
69	308	hx_isotig16078	√*	3	0.81	(GAA)6	18	CgggaggATTGAATCAGAAA	60.006	20	ctttctctgcgtctggcttc	60.277	239	gi|225427876|ref|XP_002276432.1|	PREDICTED: hypothetical protein [Vitis vinifera]	-
70	309	hx_isotig16100	√*	3	0.8	(ATC)5	15	GAGTAAACCTttttcGGCCC	59.945	20	TGACAGCACTGCATCAACTG	59.595	248	-	-	-
71	314	hx_isotig16995	√*	2	0.68	(GA)6	12	GTAGCACGATGACCTGCTGA	60.016	20	TCGTTGACAAAAGGCTTTGC	61.311	239	gi|225429512|ref|XP_002278652.1|	PREDICTED: hypothetical protein [Vitis vinifera]	-
72	2	hx_isotig17748	√*	3	0.79	(GA)6	12	AGGAaGAAGCAGTGCCAAAA	59.993	20	TTGTTTGGTTGTTCCCTCGT	60.388	193	gi|255542066|ref|XP_002512097.1|	beta-glucosidase, putative [Ricinus communis]	beta-glucosidase EC:3.2.1.21
73	323	hx_isotig18423	√*	2	0.57	(GAA)5	15	ACCACGTAACTCGAACCAGG	60.028	20	cagagcagaggcacacgtta	60.199	225	-	-	-
74	329	hx_isotig19414	√*	7	0.89	(GA)9	18	GAGAGACGACGAAAGCCAAG	60.134	20	AGCCAACATCAACGCAATTT	60.511	241	-	-	-
75	330	hx_isotig19534	√*	2	0.61	(AG)7	14	ATGGTGAGGGGAAAGGAATC	60.133	20	AGCAGCAGGCATTCTGATTT	59.985	236	-	-	-
76	336	hx_isotig20209	√*	3	0.78	(CT)9	18	caaaagggcctaaaacacca	59.968	20	GGCCCACAAGTGAAAGTGAT	59.973	229	gi|147776063|emb|CAN63279.1|	hypothetical protein VITISV_023249 [Vitis vinifera]	-
77	356	hx_isotig21950	√*	3	0.8	(AG)8	16	AAGGTAGCAAGCAAAAGCCA	60.018	20	CCAACCGGaACCTATGTTGT	59.711	243	-	-	-
78	359	hx_isotig22492	√*	2	0.66	(TA)6	12	AGGCATAGCTTGAGGCGTTA	60.003	20	GCCCTTTTTGCATTGAACTC	59.691	220	-	-	-
79	362	hx_isotig22708	√*	3	0.81	(TC)9	18	aagaaggCTAGGGTTCAGCC	59.848	20	ctccactggatggaccagat	59.92	242	-	-	-
80	370	hx_isotig24190	√*	5	0.87	(TC)8	16	ACCTATCATGCCCAAGAACG	59.955	20	AGGGAGCACCTTGACATTTG	60.111	245	-	-	-
81	375	hx_isotig24851	√*	4	0.84	(GGT)7	21	GCACTGAAGAGAGCAACGGT	60.599	20	TAAAGTTGGCCTCCAACCAC	59.971	230	-	-	-
82	377	hx_isotig25139	√*	5	0.86	(TC)10	20	AAACCCCATAAGATCTCCCG	60.145	20	gatgggggatcatgaaaaga	59.685	250	-	-	-
83	21	hx_isotig25658	√*	6	0.88	(TC)10	20	tggtgtgtcatCtttGcCAT	59.967	20	gagatgtaggagggagggct	59.659	260	gi|224072757|ref|XP_002303866.1|	AP2 domain-containing transcription factor [Populus trichocarpa]	-
84	390	hx_isotig26640	√*	4	0.84	(TC)8	16	CTCGTGTTGCTGATCTTCCA	59.984	20	AAtTcGTATACACCGGGCTG	59.845	225	gi|537637|gb|AAA21437.1|	lipid transfer protein [Nicotiana tabacum]	-
85	391	hx_isotig27074	√*	4	0.85	(TC)9	18	CCTaTCATGCCAATGGGTCT	59.773	20	AACTGCCCCTCTCTCTCTcc	59.952	250	gi|224117076|ref|XP_002317470.1|	predicted protein [Populus trichocarpa]	-
86	396	hx_isotig29158	√*	3	0.81	(AG)8	16	AGCTTCCAAGTCCACGAAAA	59.853	20	aagtcgccaaagcgatagaa	59.982	230	-	-	-
87	400	hx_isotig29772	√*	5	0.88	(AT)6	12	CAAAACAGAAAaaCGGATCACA	60.011	22	CAGGAATATGGACGCAACCT	59.955	237	gi|224121966|ref|XP_002318717.1|	predicted protein [Populus trichocarpa]	-
88	404	hx_isotig30056	√*	2	0.73	(AT)6	12	TGTTGAATTTTGACGAACGC	59.712	20	GTCTCCGGCGACAGACTTAG	60.012	239	-	-	-
89	406	hx_isotig30404	√*	3	0.79	(GTG)9	27	ATGAGAGGGGAATTTTTGGG	60.124	20	TAAGTGTCTTCGGCTTGCCT	60.015	220	gi|255573437|ref|XP_002527644.1|	hypothetical protein RCOM_1278080 [Ricinus communis]	-
90	417	hx_isotig32114	√*	3	0.81	(TC)15	30	AAACGGAGCAGAAAGCAAAA	59.996	20	TGCCCAAGAGGAACTGTTGT	60.69	234	-	-	-
91	430	hx_isotig34820	√*	3	0.79	(GGA)5	15	caactttaaaTattttgttgcttgtca	59.901	27	TTGGTGAAACCGAACTCTCC	60.088	240	-	-	-
92	439	hx_isotig36571	√*	5	0.87	(GAA)6	18	CAtgggaatgaaacaaacca	59.222	20	gggactaggagggcgtttag	60.089	239	-	-	-
93	445	hx_isotig38000	√*	3	0.78	(CCT)5	15	ACtcaacTGAACCGTCGTcc	60.159	20	TTAATGGTTACAGGGCCGAG	59.953	247	-	-	-
94	451	hx_isotig38886	√*	6	0.88	(CTT)5	15	TCCAaaTTGACACACAAGAACA	59.072	22	ggtggatcccgaggttttat	60.017	226	-	-	-
95	452	hx_isotig38905	√*	4	0.85	(TC)11	22	CGGCGATTAAGGCTCTGTAG	59.996	20	GGAAGAAGAGCAGGCTGAGA	59.827	231	gi|2306917|gb|AAB65787.1|	plasma membrane intrinsic protein [Arabidopsis thaliana]	-
96	454	hx_isotig39000	√*	5	0.87	(TC)11	22	CGCTCAGTTCAACACAACCA	60.906	20	ttggctttcatcgactgtga	60.39	243	gi|94442908|emb|CAJ91147.1|	serine carboxypeptidase II [Platanus x acerifolia]	-
97	457	hx_isotig39942	√*	5	0.86	(TC)7	14	ACCAGTCGGTATTGGAGCAG	60.134	20	CAGCAATTGGtTTTGCATTG	60.111	237	-	-	-
98	462	hx_isotig41411	√*	2	0.63	(ATC)5	15	ATTCACCCAATGCCACCTAA	60.192	20	tcgatcacattgatcaagcc	59.61	243	-	-	-
99	463	hx_isotig41766	√*	4	0.83	(AG)11	22	GAAGGAAGGGGTTTtCcTGA	60.414	20	gttagcgacccctttttCGT	60.483	237	-	-	-
100	490	hx_HCPISSG01APAWV	√*	4	0.63	(GA)8	16	CGTCGGATTTCTCTAAACGC	59.845	20	CGAGATCAAAAGTCCATGACAA	60.11	249	-	-	-
101	469	hx_HCPISSG01ARJD6	√*	6	0.89	(TA)9	18	GGAAATTTGCATGCATTAGGA	59.921	21	TATAGCGATTGTCTCCGCCT	59.829	236	-	-	-
102	478	hx_HCPISSG01B2CC0	√*	7	0.9	(GA)8	16	TGGTTTCCCAACAATTGGAT	60.029	20	GGCTTTCTTCACCATCTTGC	59.82	228	gi|224097086|ref|XP_002310831.1|	predicted protein [Populus trichocarpa]	-
103	486	hx_HCPISSG01BQS77	√*	3	0.76	(GAT)7	21	TTACGAGGCCAAGGTTCATC	60.074	20	AACTCCTTGCAATCCATTCG	60.074	242	gi|225460955|ref|XP_002278085.1|	PREDICTED: hypothetical protein [Vitis vinifera]	-
104	477	hx_HCPISSG01CB7RS	√*	8	0.91	(GA)6	12	ACCAAATTCTGACTCGACGG	60.111	20	CACTGCTACGTGCAAAGGAG	59.658	243	gi|225429626|ref|XP_002279612.1|	PREDICTED: hypothetical protein [Vitis vinifera]	-
105	491	hx_HCPISSG01DHD6M	√*	4	0.83	(AT)7	14	GGCATACATAACATAGCGTGC	58.226	21	GGGTGCTTTCATTGGTGTTT	59.836	220	-	-	-
106	470	hx_HCPISSG01EXPQZ	√*	6	0.89	(GA)7	14	CTTTGCTGCTACTCCGAACC	60.015	20	TCCTTCATGCATCTGGTGAG	59.787	242	-	-	-
107	502	hx_HCPISSG02HCYH3	√*	4	0.79	(GAA)6	18	TGATTTGTCGGCAGCTAAAA	59.443	20	GACTAAGCCGCCATTCTCAG	59.978	238	-	-	-
108	503	hx_HCPISSG02HWWXG	√*	4	0.85	(TA)8	16	GCACAAGCATGGGGAGTTAT	59.962	20	GGTATGAGACTGAGGCGAGC	59.981	249	-	-	-
109	511	hx_HCPISSG02JFT8C	√*	2	0.72	(CTT)7	21	TCTTAGCACCTCTCAACACCAA	59.914	22	GGGTCTCAGCGTCAATGTTT	60.119	224	gi|225437292|ref|XP_002266955.1|	PREDICTED: hypothetical protein [Vitis vinifera]	-

## Sheet: Sheet2
Table S5 Characteristics of 109 polymorphic markers used for genetic diversity analysis.
No.	Primer name	SSR motifs	Allele	PICa	Forward primer (5'-3')	size	Reverse primer (5'-3')	size	Product size (bp)	Unigene ID	Nr-Annotation		KO_definition
1	NNFB_28	(TC)8	3	0.76	GAAACGAACTTCAGCCAAGC	20	AGCCGTGGTTTGTACGAGTT	20	237	hx_isotig00278	gi|307136090|gb|ADN33938.1|	seven transmembrane receptor [Cucumis melo subsp. melo]	-
2	NNFB_34	(AG)7	2	0.71	CGGGCAATAAATCCATCACT	20	TTTCCCTACTGATGCCTGGT	20	240	hx_isotig00438	gi|296088548|emb|CBI37539.3|	unnamed protein product [Vitis vinifera]	-
3	NNFB_79	(TC)8	2	0.67	GAGAGGAGGGGTGGAGAATC	20	GGGATGGGAGAAATGGAGAT	20	243	hx_isotig01190	gi|225459152|ref|XP_002283927.1|	hypothetical protein [Vitis vinifera]	-
4	NNFB_83	(TCT)10	6	0.86	CAGCACCATTCTGTAATCGC	20	GTGTGAGCGtAtTTGGATCG	20	231	hx_isotig01208	gi|297734212|emb|CBI15459.3|	unnamed protein product [Vitis vinifera]	-
5	NNFB_86	(TC)6	4	0.83	TTGGTGGATTGGAATGTAAGG	21	TCACCTCCACAGcACAGAAC	20	226	hx_isotig01224	gi|225450427|ref|XP_002276198.1|	hypothetical protein [Vitis vinifera]	-
6	NNFB_121	(GCA)5	3	0.78	AGgCTTTGGTCGATGAGAAA	20	CAGACGAGCTTCCTGAATCC	20	227	hx_isotig01342	gi|225469222|ref|XP_002264867.1|	hypothetical protein [Vitis vinifera]	-
7	NNFB_125	(TC)15	3	0.75	AGAAGAACAGTGGAAGCCGA	20	GGGAATTGAGGATTCGATGA	20	220	hx_isotig01369	-	-	-
8	NNFB_186	(TC)14	3	0.78	TCTCTGTCCACAAACCGATG	20	CAGATTCTGGGTTTCCTCCA	20	224	hx_isotig01761	-	-	-
9	NNFB_184	(CT)8	3	0.77	AGAATGGTTGATGGGTAGCG	20	CCATGACAACTTCATCTTCGAG	22	226	hx_isotig01761	-	-	-
10	NNFB_197	(GA)9	6	0.86	GGCTTTTTCCCCATTTTAGC	20	AGCCAGGGTCCTTTTGTTCT	20	243	hx_isotig01828	-	-	-
11	NNFB_298	(CT)8	4	0.81	GTCCTCCATTGACTTGCCAT	20	TGATTGCCTCATAGTGCCAG	20	246	hx_isotig02525	gi|224088300|ref|XP_002308408.1|	predicted protein [Populus trichocarpa]	-
12	NNFB_334	(TC)9	2	0.67	CAAGGCAACTCCTCTTCTGC	20	CCACGTTTCATCATCAGGTG	20	239	hx_isotig02844	gi|225445114|ref|XP_002283815.1|	hypothetical protein [Vitis vinifera]	-
13	NNFB_345	(GAA)5	4	0.83	TTCTCAAAGTCGCGAGGATT	20	GAAGGTAGAGtTTCACGGCG	20	231	hx_isotig02945	gi|224137482|ref|XP_002327137.1|	predicted protein [Populus trichocarpa]	-
14	NNFB_347	(TC)7	4	0.81	ATCCAATCCAGCCTTTTCCT	20	TTCGTGAGGTTCCTTGATCC	20	236	hx_isotig02977	gi|297834966|ref|XP_002885365.1|	hypothetical protein ARALYDRAFT_479554 [Arabidopsis lyrata subsp. lyrata]	-
15	NNFB_387	(GA)7	2	0.69	atgaagcaccaaccccataa	20	GATCCGTCGTGctGAGATTC	20	250	hx_isotig03324	gi|225466725|ref|XP_002267600.1|	hypothetical protein [Vitis vinifera]	-
16	NNFB_388	(CT)12	2	0.66	GCCCAAAGGAaCCAAACTCT	20	CCCAGATTGATTGCACACAC	20	225	hx_isotig03332	gi|225426781|ref|XP_002282844.1|	hypothetical protein [Vitis vinifera]	-
17	NNFB_391	(CA)6	2	0.68	GCCTACCATCCAAACAGAGC	20	agaagggcagaactgctgaa	20	227	hx_isotig03355	gi|225449218|ref|XP_002279793.1|	hypothetical protein [Vitis vinifera]	-
18	NNFB_398	(GA)11	7	0.88	TTCTGCAAGGAGTAGGTGCC	20	ATCGATTcCGCATCTCAAAG	20	224	hx_isotig03408	gi|225462745|ref|XP_002270037.1|	hypothetical protein [Vitis vinifera]	-
19	NNFB_404	(TC)9	3	0.78	AATTGCAAGGGAAGGTTGAA	20	GCAGCTTTAAGGCCAAACTG	20	236	hx_isotig03433	gi|90657630|gb|ABD96928.1|	hypothetical protein [Cleome spinosa]	-
20	NNFB_438	(TTC)7	3	0.75	GTTTCGTGTCGGATTTGCTT	20	GATCGGAGGAATTTAACGCA	20	237	hx_isotig03687	gi|225429544|ref|XP_002279406.1|	hypothetical protein [Vitis vinifera]	-
21	NNFB_455	(AG)12	5	0.84	AGCCAGGAGGAGATAGAGGG	20	ATAAgggTGaaaTgggAggg	20	225	hx_isotig03786	-	-	-
22	NNFB_457	(AG)13	3	0.76	ACAACCAACCCTCTTGCATC	20	GAGAGCTTGTCAAAGGGTGC	20	231	hx_isotig03799	gi|355512339|gb|AES93962.1|	Ethylene-responsive transcription factor ERF061 [Medicago truncatula]	-
23	NNFB_510	(GA)8	2	0.68	CCAGAGCCGTAAGCGTAGTC	20	GCCCCGAACTCAATTACTCA	20	242	hx_isotig04215	gi|225426743|ref|XP_002282339.1|	hypothetical protein [Vitis vinifera]	3,5-epimerase/4-reductase EC:5.1.3.- 1.1.1.-
24	NNFB_549	(TGT)8	3	0.76	TGGGTAGGAAGACGAATTGC	20	TCACAGTCCATAGCAGACGC	20	240	hx_isotig04550	gi|224077518|ref|XP_002305283.1|	predicted protein [Populus trichocarpa]	-
25	NNFB_572	(AG)13	2	0.7	CAACAGCGCAAAaGAAACAA	20	TCGTCTTTGCAGAACCACTG	20	226	hx_isotig04740	gi|225464567|ref|XP_002273259.1|	hypothetical protein [Vitis vinifera]	-
26	NNFB_573	(AT)8	4	0.81	TGCCTCTcttttcctttcctt	21	GTAGATGGCCCCAGAACTCA	20	224	hx_isotig04752	gi|255552971|ref|XP_002517528.2|	Auxin-induced protein AUX23, putative [Ricinus communis]	-
27	NNFB_596	(CGC)9	2	0.71	GCGGCAAACTCCAAACAAG	19	TGGGAACGACATGAGCATTA	20	226	hx_isotig04992	gi|225428513|ref|XP_002280740.1|	hypothetical protein [Vitis vinifera]	-
28	NNFB_625	(TC)7	4	0.8	TGTGATGAATGGTGGTGCTT	20	AGAACGCCTTCAATTGGATT	20	249	hx_isotig05273	gi|297741121|emb|CBI31852.3|	unnamed protein product [Vitis vinifera]	-
29	NNFB_641	(TC)8	3	0.76	TGATGATGGAGTTGAAGCCA	20	TGGGGTCCAACCTATACGAA	20	233	hx_isotig05471	-	-
30	NNFB_652	(GAT)8	3	0.78	GTGGAAGCACCGTTTCATCT	20	TGAAGCAACAGGATGGACAA	20	230	hx_isotig05537	-	-
31	NNFB_671	(TC)9	5	0.84	GCATCGCTGCAAACTGAATA	20	GTGGAGCCTCCGACTATTTG	20	228	hx_isotig05689	gi|225462464|ref|XP_002269484.1|	hypothetical protein [Vitis vinifera]
32	NNFB_673	(GA)11	5	0.84	AGAAGCTGCGAGAATGGTGT	20	TGGATGTTCAACAACAAACGA	21	243	hx_isotig05705	-	-
33	NNFB_702	(TC)6	3	0.76	AAGGAAAAGTGACGTGGGTG	20	AGGGGGTTATCTTCTGTGGG	20	229	hx_isotig06002	gi|225455280|ref|XP_002274078.1|	hypothetical protein [Vitis vinifera]	-
34	NNFB_727	(CTT)9	8	0.89	GTTCTTGTTGGGCTTGTGGT	20	ATCCAAGAGATGCAACtGGG	20	245	hx_isotig06205	gi|225426534|ref|XP_002278777.1|	hypothetical protein [Vitis vinifera]	-
35	NNFB_730	(TCT)5	2	0.71	TGATTTCTCccAGACCCATC	20	TGTCGAAGAAAGGGAATTGG	20	237	hx_isotig06249	gi|225426751|ref|XP_002275855.1|	hypothetical protein [Vitis vinifera]	-
36	NNFB_750	(CT)10	8	0.89	ACTTTGAGCTTGATCGGCAC	20	CAGCTGAACGGAACTGAGAA	20	250	hx_isotig06432	gi|225429916|ref|XP_002281160.1|	hypothetical protein [Vitis vinifera]	-
37	NNFB_764	(TCC)7	2	0.68	CATTCCATCTTATGTATCCATTTCA	25	GGTCGAGGAACCATGAGAAA	20	243	hx_isotig06586	gi|297743098|emb|CBI35965.3|	unnamed protein product [Vitis vinifera]	-
38	NNFB_797	(TA)7	3	0.77	CTTCCGTTTtCCTTTCCCTC	20	GCCTGCTCTGACAGTAACCC	20	245	hx_isotig06871	gi|255569926|ref|XP_002525926.1|	conserved hypothetical protein [Ricinus communis]	-
39	NNFB_829	(CTG)6	3	0.78	CCATCCAACCAAAATTCACC	20	AgCAGGTCGAGAGAGAGTGG	20	230	hx_isotig07110	gi|296086208|emb|CBI31649.3|	unnamed protein product [Vitis vinifera]	-
40	NNFB_837	(GAA)5	6	0.86	TGACCAGAAAAGAAGCCCAG	20	GATTGCCTTAGCCAGCAGTC	20	221	hx_isotig07184	-	-	-
41	NNFB_871	(TC)13	2	0.69	CAGGTCCAGAGGCTGTTAGC	20	GGTCCTCATCTTCTTGCAGC	20	220	hx_isotig07526	gi|224069220|ref|XP_002326304.1|	predicted protein [Populus trichocarpa]	-
42	NNFB_970	(AG)11	6	0.86	AAgaTCCTTCGCCACTCTTG	20	TGTTGGATGTTTGGTCTTCG	20	248	hx_isotig08583	gi|225467957|ref|XP_002267935.1|	hypothetical protein [Vitis vinifera]	-
43	NNFB_975	(TTC)7	2	0.69	CCTGCACTGCACATTCTTCT	20	TTGAGGTTCGAAGCCGTAGT	20	226	hx_isotig08621	gi|255551819|ref|XP_002516955.1|	conserved hypothetical protein [Ricinus communis]	-
44	NNFB_984	(GAG)6	3	0.76	AGCACcGACTGATCGAGATT	20	AGTCCGTTCCGTTGAAAATG	20	232	hx_isotig08773	gi|225444511|ref|XP_002274403.1|	hypothetical protein [Vitis vinifera]	-
45	NNFB_990	(AGA)9	3	0.77	ATCAGAGTCAGGCCCACATC	20	TGACGACTGAGCCATGAAAG	20	231	hx_isotig08864	gi|225459336|ref|XP_002284185.2|	hypothetical protein [Vitis vinifera]	-
46	NNFB_1001	(AT)8	4	0.82	TTGACCCAGTTAAAGGCCAC	20	AATGTGGCACAGATCGAACA	20	239	hx_isotig08979	gi|297733630|emb|CBI14877.3|	unnamed protein product [Vitis vinifera]	-
47	NNFB_1013	(AG)9	2	0.7	GCTCACACCCATCACTCAGA	20	CTGTCTTcccGTCCACTCTc	20	247	hx_isotig09107	gi|225456662|ref|XP_002271692.1|	hypothetical protein [Vitis vinifera]	-
48	NNFB_1059	(CT)7	2	0.66	GgAAAATGGAAGCGGAATTT	20	CTTCTTGCCCTTCTCCTCCT	20	247	hx_isotig09614	gi|225453706|ref|XP_002270993.1|	hypothetical protein [Vitis vinifera]	-
49	NNFB_1077	(AGG)6	3	0.77	GGTGGAAGGAGGAGGAGAAG	20	GACCGTCTCAAGCAGTAGCC	20	237	hx_isotig09905	-	-	-
50	NNFB_1085	(AG)7	2	0.68	CCAAACGAAGAGAAAGCGTC	20	GGTTTAACGTCCCGcTGTAA	20	242	hx_isotig09956	gi|255568699|ref|XP_002525321.1|	glycine-rich RNA-binding protein, putative [Ricinus communis]	-
51	NNFB_1127	(TC)7	4	0.81	GGAGGAGTAGGGAAAGGCAG	20	ATTCGATGcCAGGTGAAAAG	20	233	hx_isotig10456	-	-	-
52	NNFB_1130	(TTC)6	3	0.77	AGCAagCTCAGATGATGGGT	20	GTGGAACCGAAACCAGAAAA	20	223	hx_isotig10468	gi|296089109|emb|CBI38812.3|	unnamed protein product [Vitis vinifera]	-
53	NNFB_1136	(TC)8	2	0.68	GCAAATGAAAGCAACCCATT	20	aCCgaCGCTAACAATCAACC	20	234	hx_isotig10533	gi|225430344|ref|XP_002285269.1|	hypothetical protein isoform 2 [Vitis vinifera]	-
54	NNFB_1140	(CT)7	5	0.86	CCTggggtttAAgTTGTGGA	20	TTGGGATTTAGACCCAGCAG	20	222	hx_isotig10592	gi|225447566|ref|XP_002269946.1|	hypothetical protein [Vitis vinifera]	-
55	NNFB_1142	(GA)10	3	0.78	TTTGATGTTCCCGTGTTTCa	20	CTGAGCGACCGATGTATTGA	20	246	hx_isotig10601	gi|225461185|ref|XP_002283144.1|	hypothetical protein [Vitis vinifera]	-
56	NNFB_1167	(AGA)6	3	0.78	GGATgCGTGgagatcAGAAT	20	ATAAATTGATCTGGCCGACG	20	249	hx_isotig10804	-	-	-
57	NNFB_1211	(AG)8	2	0.71	TGGTCTCGACAGCATTGAAG	20	GGTCAATCATcCCACTTGCT	20	229	hx_isotig11423	gi|255554204|ref|XP_002518142.1|	potassium channel beta, putative [Ricinus communis]	-
58	NNFB_1246	(GA)8	2	0.67	AACTACCAACGGCCTCCTTT	20	TCTCGTTTTCATCGACCCTC	20	236	hx_isotig12025	gi|225425280|ref|XP_002271514.1|	hypothetical protein isoform 1 [Vitis vinifera]	transaldolase EC:2.2.1.2
59	NNFB_1280	(GA)7	9	0.91	ATTCTTGTTGCCTGTCCTCG	20	CATGACCAGCCaacTACCAG	20	247	hx_isotig12368	-	-	-
60	NNFB_1282	(TC)8	3	0.78	cTCGTGTTGCTGATCTtCCA	20	AATTCGTATACACCGGGCTG	20	248	hx_isotig12384	gi|537639|gb|AAA21438.1|	lipid transfer protein [Nicotiana tabacum]	-
61	NNFB_1326	(GCA)5	2	0.7	CGTATGCATTTCGCTTCGTA	20	TCTATGGAAAGCCTGATGCC	20	243	hx_isotig13074	-	-	-
62	NNFB_1333	(GAA)12	6	0.86	TGCTCTTTCTCATGTCGTCG	20	TGCTGctACTGCtTcCTTCA	20	240	hx_isotig13192	-	-	-
63	NNFB_1375	(CT)8	4	0.81	taccgtgccttcatcctctc	20	atgaagagccctgtcaccag	20	248	hx_isotig13804	gi|225467620|ref|XP_002265976.1|	hypothetical protein [Vitis vinifera]	-
64	NNFB_1385	(AGA)6	3	0.82	AGCAGCAGCAGAAGAAGACC	20	gGTTGAACTTGCgTCCAtTT	20	226	hx_isotig13971	gi|296082107|emb|CBI21112.3|	unnamed protein product [Vitis vinifera]	-
65	NNFB_1390	(GGA)5	2	0.72	ACATGTTGCAAGTGAGCCTG	20	CCAGCAGCTGTAGTCCCTTC	20	235	hx_isotig14129	-	-	-
66	NNFB_1436	(AG)7	5	0.84	ATGGTAAGTGACCCTGCGAG	20	aAAAATCAGCACGGGAGATG	20	236	hx_isotig14852	gi|225425186|ref|XP_002264589.1|	hypothetical protein [Vitis vinifera]	-
67	NNFB_1454	(GA)9	4	0.81	TCATCACGCAGGGTATCGTA	20	ggcAGCTGATTTGTGATTTCT	21	247	hx_isotig15089	gi|112383514|gb|ABI17894.1|	vacuolar invertase [Coffea canephora]	-
68	NNFB_1504	(GAA)6	3	0.78	CgggaggATTGAATCAGAAA	20	ctttctctgcgtctggcttc	20	228	hx_isotig16078	gi|225427876|ref|XP_002276432.1|	hypothetical protein [Vitis vinifera]	-
69	NNFB_1507	(ATC)5	3	0.77	GAGTAAACCTttttcGGCCC	20	TGACAGCACTGCATCAACTG	20	233	hx_isotig16100	-	-	-
70	NNFB_1556	(GA)6	2	0.7	GTAGCACGATGACCTGCTGA	20	TCGTTGACAAAAGGCTTTGC	20	229	hx_isotig16995	gi|225429512|ref|XP_002278652.1|	hypothetical protein [Vitis vinifera]	-
71	NNFB_1601	(GA)6	3	0.75	AGGAaGAAGCAGTGCCAAAA	20	TTGTTTGGTTGTTCCCTCGT	20	243	hx_isotig17748	gi|255542066|ref|XP_002512097.1|	beta-glucosidase, putative [Ricinus communis]	beta-glucosidase EC:3.2.1.21
72	NNFB_1635	(GAA)5	2	0.64	ACCACGTAACTCGAACCAGG	20	cagagcagaggcacacgtta	20	228	hx_isotig18423	-	-	-
73	NNFB_1688	(GA)9	7	0.88	GAGAGACGACGAAAGCCAAG	20	AGCCAACATCAACGCAATTT	20	236	hx_isotig19414	-	-
74	NNFB_1695	(AG)7	2	0.67	ATGGTGAGGGGAAAGGAATC	20	AGCAGCAGGCATTCTGATTT	20	246	hx_isotig19534	-	-	-
75	NNFB_1727	(CT)9	3	0.76	caaaagggcctaaaacacca	20	GGCCCACAAGTGAAAGTGAT	20	247	hx_isotig20209	gi|147776063|emb|CAN63279.1|	hypothetical protein VITISV_023249 [Vitis vinifera]	-
76	NNFB_1814	(CT)8	4	0.81	tGAACTGATGTTCATGGGgA	20	GCAACCCTGCAACTACTGCT	20	224	hx_isotig21899	-	-	-
77	NNFB_1817	(AG)8	3	0.75	AAGGTAGCAAGCAAAAGCCA	20	CCAACCGGaACCTATGTTGT	20	227	hx_isotig21950	-	-	-
78	NNFB_1838	(TA)6	2	0.74	AGGCATAGCTTGAGGCGTTA	20	GCCCTTTTTGCATTGAACTC	20	223	hx_isotig22492	-	-	-
79	NNFB_1851	(TC)9	3	0.77	aagaaggCTAGGGTTCAGCC	20	ctccactggatggaccagat	20	223	hx_isotig22708	-	-	-
80	NNFB_1898	(TC)8	5	0.84	ACCTATCATGCCCAAGAACG	20	AGGGAGCACCTTGACATTTG	20	230	hx_isotig24190	-	-	-
81	NNFB_1930	(GGT)7	4	0.82	GCACTGAAGAGAGCAACGGT	20	TAAAGTTGGCCTCCAACCAC	20	222	hx_isotig24851	-	-	-
82	NNFB_1947	(TC)10	5	0.84	AAACCCCATAAGATCTCCCG	20	gatgggggatcatgaaaaga	20	240	hx_isotig25139	-	-	-
83	NNFB_1971	(TC)10	6	0.87	tggtgtgtcatCtttGcCAT	20	gagatgtaggagggagggct	20	245	hx_isotig25658	gi|224072757|ref|XP_002303866.1|	AP2 domain-containing transcription factor [Populus trichocarpa]	-
84	NNFB_2012	(TC)8	4	0.81	CTCGTGTTGCTGATCTTCCA	20	AAtTcGTATACACCGGGCTG	20	229	hx_isotig26640	gi|537637|gb|AAA21437.1|	lipid transfer protein [Nicotiana tabacum]	-
85	NNFB_2026	(TC)9	4	0.84	CCTaTCATGCCAATGGGTCT	20	AACTGCCCCTCTCTCTCTcc	20	243	hx_isotig27074	gi|224117076|ref|XP_002317470.1|	predicted protein [Populus trichocarpa]	-
86	NNFB_2084	(AG)8	3	0.77	AGCTTCCAAGTCCACGAAAA	20	aagtcgccaaagcgatagaa	20	250	hx_isotig29158	-	-	-
87	NNFB_2107	(AT)6	5	0.85	CAAAACAGAAAaaCGGATCACA	22	CAGGAATATGGACGCAACCT	20	225	hx_isotig29772	gi|224121966|ref|XP_002318717.1|	predicted protein [Populus trichocarpa]	-
88	NNFB_2123	(AT)6	2	0.7	TGTTGAATTTTGACGAACGC	20	GTCTCCGGCGACAGACTTAG	20	237	hx_isotig30056	-	-	-
89	NNFB_2135	(GTG)9	3	0.78	ATGAGAGGGGAATTTTTGGG	20	TAAGTGTCTTCGGCTTGCCT	20	228	hx_isotig30404	gi|255573437|ref|XP_002527644.1|	hypothetical protein RCOM_1278080 [Ricinus communis]	-
90	NNFB_2193	(TC)15	3	0.78	AAACGGAGCAGAAAGCAAAA	20	TGCCCAAGAGGAACTGTTGT	20	234	hx_isotig32114	-	-	-
91	NNFB_2278	(GGA)5	3	0.76	caactttaaaTattttgttgcttgtca	27	TTGGTGAAACCGAACTCTCC	20	241	hx_isotig34820	-	-	-
92	NNFB_2332	(GAA)6	5	0.84	CAtgggaatgaaacaaacca	20	gggactaggagggcgtttag	20	240	hx_isotig36571	-	-	-
93	NNFB_2386	(CCT)5	3	0.81	ACtcaacTGAACCGTCGTcc	20	TTAATGGTTACAGGGCCGAG	20	229	hx_isotig38000	-	-	-
94	NNFB_2414	(CTT)5	6	0.89	TCCAaaTTGACACACAAGAACA	22	ggtggatcccgaggttttat	20	270	hx_isotig38886	-	-	-
95	NNFB_2416	(TC)11	4	0.82	CGGCGATTAAGGCTCTGTAG	20	GGAAGAAGAGCAGGCTGAGA	20	124	hx_isotig38905	gi|2306917|gb|AAB65787.1|	plasma membrane intrinsic protein [Arabidopsis thaliana]	-
96	NNFB_2420	(TC)11	5	0.84	CGCTCAGTTCAACACAACCA	20	ttggctttcatcgactgtga	20	273	hx_isotig39000	gi|94442908|emb|CAJ91147.1|	serine carboxypeptidase II [Platanus x acerifolia]	-
97	NNFB_2453	(TC)7	5	0.84	ACCAGTCGGTATTGGAGCAG	20	CAGCAATTGGtTTTGCATTG	20	129	hx_isotig39942	-	-	-
98	NNFB_2504	(ATC)5	2	0.67	ATTCACCCAATGCCACCTAA	20	tcgatcacattgatcaagcc	20	267	hx_isotig41411	-	-	-
99	NNFB_2521	(AG)11	4	0.81	GAAGGAAGGGGTTTtCcTGA	20	gttagcgacccctttttCGT	20	181	hx_isotig41766	-	-	-
100	NNFB_2643	(TA)9	6	0.87	GGAAATTTGCATGCATTAGGA	21	TATAGCGATTGTCTCCGCCT	20	246	hx_HCPISSG01ARJD6	-	-	-
101	NNFB_2646	(GA)7	6	0.89	CTTTGCTGCTACTCCGAACC	20	TCCTTCATGCATCTGGTGAG	20	232	hx_HCPISSG01EXPQZ	-	-	-
102	NNFB_2690	(GA)6	8	0.9	ACCAAATTCTGACTCGACGG	20	CACTGCTACGTGCAAAGGAG	20	238	hx_HCPISSG01CB7RS	gi|225429626|ref|XP_002279612.1|	hypothetical protein [Vitis vinifera]	-
103	NNFB_2698	(GA)8	7	0.88	TGGTTTCCCAACAATTGGAT	20	GGCTTTCTTCACCATCTTGC	20	245	hx_HCPISSG01B2CC0	gi|224097086|ref|XP_002310831.1|	predicted protein [Populus trichocarpa]	-
104	NNFB_2779	(GAT)7	3	0.76	TTACGAGGCCAAGGTTCATC	20	AACTCCTTGCAATCCATTCG	20	249	hx_HCPISSG01BQS77	gi|225460955|ref|XP_002278085.1|	hypothetical protein [Vitis vinifera]	-
105	NNFB_2810	(GA)8	4	0.68	CGTCGGATTTCTCTAAACGC	20	CGAGATCAAAAGTCCATGACAA	22	204	hx_HCPISSG01APAWV	-	-	-
106	NNFB_2820	(AT)7	4	0.81	GGCATACATAACATAGCGTGC	21	GGGTGCTTTCATTGGTGTTT	20	220	hx_HCPISSG01DHD6M	-	-	-
107	NNFB_2954	(GAA)6	4	0.8	TGATTTGTCGGCAGCTAAAA	20	GACTAAGCCGCCATTCTCAG	20	250	hx_HCPISSG02HCYH3	-	-	-
108	NNFB_2955	(TA)8	4	0.81	GCACAAGCATGGGGAGTTAT	20	GGTATGAGACTGAGGCGAGC	20	224	hx_HCPISSG02HWWXG	-	-	-
109	NNFB_3042	(CTT)7	2	0.68	TCTTAGCACCTCTCAACACCAA	22	GGGTCTCAGCGTCAATGTTT	20	236	hx_HCPISSG02JFT8C	gi|225437292|ref|XP_002266955.1|	hypothetical protein [Vitis vinifera]	-
a indicates the value of the polymorphic information content (PIC) for each EST-SSR primer calculated for 44 Nelumbo accessions
