# Supplementary material for: Characterization of Flower-Bud Transcriptome and Development of Genic SSR Markers in Asian Lotus (Nelumbo nucifera Gaertn.)
Source: PLoS One. 2014 Nov 7;9(11):e112223. doi: 10.1371/journal.pone.0112223 (PMC4224446; doi:10.1371/journal.pone.0112223)
Supplement: Dataset S1 — EST sequences of 152 genes and 217 polymorphic markers identified in the study. (TXT) [file pone.0112223.s007.txt]

Dataset S1 EST sequences of 152 genes and 217 polymorphic markers identified in the study.

>hx_isotig17748  length=603  gi|255542066|ref|XP_002512097.1|beta-glucosidase, putative [Ricinus communis]
 TCTGAAAGCACGTCTCTGCGTATACCGCAAAGTCCTTAATTATCTGGGGATCCAGCCATC
CGTTGTATTTTTCTGCCAGGGCTTGGGGAAGGTCCCAGTGATACAGCGTTACGTATGGTT
CGATTCCTTGGGCTAGTAAGGCGTCGATGAGTTTGTTGTAATGGTCGATACCgtCCTGAT
TTATTTCTCCACTCCCGTCAGGAAAAATCCGAGACCAGGCGATAGAAAATCGGTAGGCAT
CCATTCCCATGTCTTTCATAAGTACTATATCTTCGTTATAGCGGTGGTACTGATCAACTG
CAACATCAGCATTGCTAAAaTCAACTACCTTACCGAATTtATGGGCATAAGTGTCCCACA
CGGTTTtCCCCCTTCCGTCCTCTTTCACGGCTCCTTCGAACTGGTATGAGGAaGAAGCAG
TGCCAAAAACGAAACCCTTTGGAAAGCTTCCCCTGTTAATCTGGGTAACCTGTGAACAaC
AGCTTTGGaTTTCTAAACCCACCAGAATTAAAGCGAAAATAaTTCCTTCTGTCATCGAGA
AACCCATATCTTCTTTttCACAGAGGAGAGAGAGAGAGGAAACGAGGGAACAACCAAACA
AGC

>hx_isotig03132  length=1453  gi|289466351|gb|ADC94861.1|HSP transcription factor [Vitis pseudoreticulata]
ACCATGGCTCCACCGCCGgTCGAACAGATGGGTGAATCAACTGCTGGTGATGGgCAGAGG
TCTCTGCCGACGCCTTTTCTGACGAAAaCATACCAGCTCGTGGATGATCCTTCTATTGAC
GACGTGATTTCATGGAATGAGGATGGTTCCACTTTCATCGTCTGGCGACCAGCTGAGTTC
GCCAGAGATCTGCTACCGAAATATTTCAAGCACAACAATTTTTCAAGCTTCGTTAGACAG
CTTAATACATACGGCTTCCGAAAGATTGTTCCTGATCGATGGGAATTCGCGAATGACTGT
TTCCGCAGAGGAGAAAAAAAGCTTCTCTGCGACATTCACCGCCGTAAAATATCACCGGCC
GTCACAGCGGCTGCCGTTACCACAACAGCAttCCCGGTCGTGCGGGCGGGATCCCcGACG
aTTtCGAGCGACGAGCAAGTCGTCACCTCCACCTCGCCACCTTCGAACGTTCCCGCTACG
GCGTGTAGAGCAACAAGCTGCAACAGCGCGGCGGAGCTTCTCGATGAGAACGAACGACTT
AGGAAAGAGAATATGCACCTGAAGCACGAACTAACCCAGTTGAAGAACCTTTGCAACAGT
ATCCTCGTTTTGATGACGAAGTACGCCAATAGTCAGCAAGAAAACTGTAGCTTCTTGGCA
GAGAAGCCGCCGCTCGATCTCTtGCCGGTGAAGCGTATTTCGGAAGATTCTGATGCCGAC
ACTTTGGTGGGGCAGAGCCGAGTGAAGACTGAAGAGGAGATCAGTCCACGGTTATTTGGT
GTTCCCATCGGCGTTAAAAGAGCAAGAGGATGTGAGGAGGAGGAACAGGAAGAgcagcag
caGCAGCAGCAGCAACAGCTGCAGCCACCTGGTCCTGAAGCAGAGCCGTGGgaTCAGCAG
AAGTCGGAGAATCAGAACCATTCGTGGCTCAAAATCCCAATCTAACCAGAGAGGGTATGC
AATTGAAGCTGACCGGTGTAAAGAATCGAGCAATTTCAGTGGAAGAGAGAGAGAAAaGAA
TGAtgACTGGACACGTGTCATGTGCACAAaTCACGTGGTTCATCAtCcTGCGTCTTCTAC
TTCAAGTTGTAATCtaTCTATTCTAAGTTaTAACCTCGGGGTCAGGGAGTAAAACCTAAA
aGAACCCAAGGTAGAAGTAGAATGGATGAATCAAGAAGCTTCTTGTTTTGTTTCTATTTT
TTTCTTTATAAATTATAATATATACTTTGTTCTTTATTGTGGGCCCCCACTCCTTTTGGG
CATTGATCCAAATtATCCCTTCGTGGGTTGTTTtGGTTGGGTAATGTAAATGGGAGAAAG
CCCAAGAaGAAAAAGGAAACGAAAGGAATTGTATTGGAATGCTCTCGAATCTCGATGgTG
GGGACTGGGGGTGATGAATGTATATGATCCTTCGTGGtGAAAgAAACTTCTAGCGCTCTC

TCTCTCTCTCTGT


>hx_isotig03799  length=1348  gi|355512339|gb|AES93962.1|Ethylene-responsive transcription factor ERF061 [Medicago truncatula]
TTTGCAAATTAGTGTTCACTTCTATCCAGAAaCAGAACTAGAGGCAATTGTTTGTTACAA
ATACTAATGGAATTATTCTAACAAAAAAAATTGGTTAAAcTTtAACCAAAACAATCGCCA
GAATTTCTTAGAGGAGCATTTGAGTCAAACCTCAACAACCAACCCTCTTGCATCCtCAGA
TATAATACCTTAACACATTACAGAGATATTTCTAAACAAATGGATGCGTAATTTTTCACA
GAGAGAGagAGAGAGAGAgAGAGAggaaaGATTTCTCTTTAATTAGCAAGAACTTCCCAG
ATCAGCTCTGGAtCAAATGACGGCATCCTTTcTAGTGAGCAACCTTCGAAATCTAGTCCC
TCTGTTACCATGGGACACTCTGTTGAAACAGAGGCGGGTGACTTGGCACCCTTTGACAAG
CTCTCTTCAGAAACAGTAGGCGATAAGATATCATTACCCCATTCATCCCTGGGGATGGCC
GATGACGATGACAAAATTGATGATGAATTCACCACCTTtCCACCTTCACTACCATCACTA
CAACTGCTGGAAGCAGTGGCAGTACCACCATTACTGCTGATGCCCCAGCTGCTACTTCTA
TTGTCACTAGCATtCCTTTTAGcTTTATCTCTCcTCATCTTCTGATAAATCGCTTGAATT
TTGGCGTCGACTGAGGACCTCAATGCATTTAATTTGGCGCTATCTCcAAATCCCGACGTA
ATTCCATCTTTAAGATGTGGGAAATTCAAGCGGGCGTATTCACCCCGTAATTTATACGCA
GCGCGATCATATGCGTAAGCTGCTGCCTCGGCGGTATCGTACGTCCCTAACCAGACCCTC
ATCCTATTCTGAGGGAGCCTGATTTCGGCCACCCATTTACCCCAATGCCTCTGCCTTACT
CCTCTGTAGAGCTTTTTCTTACATAAAGTAGTCATACTTGGACTGGAATAGGTTCCGTCT
TGATTTCTTTGAGGGGTCATTAATGCTCCCGGGCTAACCTTTGTCGTGCTTGTAGCCTTA
CTTTTGTtGCTGAATTTCTGCAGCAGCTCTCCCTGACGGAGATAGACGGAGGAGCCTAAG
GGCTCTTGTGTTTCTCTGGTTAATGGGTTTGAATATGTAGGTGGGCAGGCAGAGAAGATT
GAATCCAATGGATTCGCCCCACCTGATaTTAAGAGTTCCGATAGACAAGTGCGAATGTCT
ATGCCACAGGAGAAGGAAATCGGTGCACCAGTTtCTAGTGCTCTGTCCATGATTCCGGTG
AGTTTCTGCCGGAAAATTCAGGAGAGAATATAAGAAttaaagaagcaaagatggcagagt
gcacgaaaaaaaatgtgccagaaacaag

>hx_isotig15742  length=643  
gi|255549507|ref|XP_002515806.1|transcription factor, putative [Ricinus communis]
ggaaaagAGGAAGGaaaaaaagggaGaaaCTAGgcacttttctttttgtttgtcttgttt
ttcttcttcTCCTGTGTTAGATCtttCATAGGTGCAATCCTCTCctccACTAGAGaaaCC
TGAGAACaaaaGaTAGAGATCCCTTCCTTCTCTTACTTCTCTTACAGGTGAtGTTATCAC
AACTTCTCATCCTTGTTTAGCTCCACCCATCAATGGCCTTTTCAAGTTCTTGAAGTAACT
CTATAGTTTATCTCCCTTGATTATGAGATTTGAAGAGTTCTATATTGATAAGGGAGtATC
CTATACACCAGTTTACTTCTTCATGCATTTTTCTTTCTTTCTTAGTATCCTATCTATGTG
TTAATTAGTCTTTCAGATAGATAGATAGATAGATAGATAGGTAGATGCATTCAGTGATGG
CTGATCAAggcgctagtaatgttttgagggaatacaggaaaggcaactggactgttcatg
agacgttggttctgatttctgcaaagaagatggatgaagagaggagaatgaagagaggtg
gagacagtggtgagggtagaagcagaccggcagagttgagatggaagtgggttgaagact
attgttggagacatgggtgcctgaggagccaaaaccagtgtaa

>hx_isotig25658  length=480
  gi|224072757|ref|XP_002303866.1|AP2 domain-containing transcription factor [Populus trichocarpa]
TCTTCCtttCTTCttttGAGATTCACTCCAGCAATTCTTAtcccACaaaTGAGCCTCATA
TCGAcccGTCCAGCGATGCCTCGTGACTCCTCGGTAGATTGAGCTACGTTGAGCgggAGA
GTCTCTTgggACACTCTTCCTGGTTCGtttCAGCtttGTTGCAGGTATGGTGTTGCTAcC
attaCAATTGTTGCTGtttGCGGTGtttCTCTGAttttggtgtgtcatCtttGcCATCGG
AgattAAttaGCAGTggagaaaTGaaaTAGagaagAAGatatgTTggaGAgacgaTTAAg
ccctccAACggagaGCtttttaaaGACAGacgttggggCtttgggATTGGGAggTAGTCT
CTCTCTCTCTCTCTcTCTTGTCTTTGCTTGTTATTTGTgctattcttcctattatattaa
caccgaaatgggttctcccagaattttgggcttcttcagccctccctcctacatctctcc


>hx_isotig04752  length=1225  gi|255552971|ref|XP_002517528.2|Auxin-induced protein AUX23,putative [Ricinus communis]
ttttgtcttaattcctagtatttagtgtattgatgaattaacaaactgatacatatcgta
caatatgtacgaatacattacgacattttgaagcttacaaataacttttgcgaatgccca
taagaagactttgagatgtaccaaaaaaaaacTCCATCTTCAATTAATAAGAAAGCTTAT
TCAATTAACAACTACATGACCCACCACACACTAGAACAATAACAACATAATAACACCATG
AAGATGCCTCTcttttcctttcctttgtttcttttcTGTCTATTACATTCTAAATAACAT
ttATttttttATCTCAAAATGAAGGATACAAGCAACTATACATATATATATATATATGTA
TTCTATCACATGACACTAAGATGTATGATAGGGAAGGgCTAATGATCTCCcTCATTTTGA
GTTCTGGGGCCATCTACAGCAGCTGAAGCCTAATGGGTAATTTGAACAAACGAAGAAACA
GAAATGACCAAAGGAACAGTGAAAGCAGTCTGATCAAATTTTAAGTTCAACTCGTTTTTC
TTCAGACACCAGTGCTTGAAGATTCCCCTGAGAGCCTCTCGACTGCAATCCAACATCCTT
GGCCTCTGATCTCTTCATTATCCTCAGCCTTTTGCATGATTCAGTAAACATTTCCCAGGG
TGTGTCTCccACCAGCATCCAATCACCGTCCTTGTCCTCGTATATGGGAATATATTCCGA
aCTGTCCGAGTCCTTCCAAACtCCACCGATGCCGAAACATCCAAAGAGCTTTTCGAAGGC
GGCAGCAAGATCGGGGTATCCTTTGTGGGTGTTCAAGTCGATCTTaCGCAGAAaCGGAGC
GCCGTCCATGCTAACTTTGACGTAATTTTTGGCAGTTTCTTTCTCATGAACGTTGTtCTT
TTTCCGATAAGAaCAAACCGGTGGCCACCCCACAATTTGGGTCTTGGTTTGGGTTTtCCG
GTCGCCGCCGCTGTTGGAGCTGTTCTCATCCTCGGCGATTTCCGAAAACTCTCTCTTCTT
TTCATTCTTCTCCTTTGGTGGGCAACCGCCTGGAAGACCCAACCTCAGCTCTGTGATCTC
AAGGCCTAGACTCGTCATTCTTGGAACCTGGAGCCTGTTCCTTCACCTGCGACTCtGTTT
TCTTCTTCTTCTTCTTCTTGCTGTTCTTCTTCTGGTTCTTCTCTTCTCTCTTGCGCGCTA

TACAGGGTTTAAAGTTTTTGCAGTC


>hx_isotig00278 length=1968 gi|307136090|gb|ADN33938.1| seven transmembrane receptor [Cucumis melo subsp. melo]
ACTTACAAATGGCATTCAAAATTCAaTGTAAGAATGATAAAGAAATAAAATACAATCTTT
AATCCAAAATTTATGCTGAGTATATGATATCATCAGTAAGTTTCACTCACCCAGTAATAA
ACAGATAAATATCCAATTCTATAAAACTAGGCTGCTTAAGTACAAAAAATGCAGAAAGCG
CTAAAAAACACTAAGGATAACACCAATAACAGGGTGAACAAGAGTTTCACGCCTTCTACA
AGAATGACTAAATATCCCACTGTAATGGCCAATTCCTTCCACCGCTTCCCGAAACAACTG
CCGTAGTCTTTGACGAAAACCAAGGTTCATTTTCATAATGGCCCCTAGTAATTAACACTA
GGGAAAATTAAACCGTCTGACGGTCTATATATTTTCATAAGGATGCTATTACAATTCAAA
TTCATCCTCAAGCTTCAAAGCTTCGGCGGCAGCTTCCTCCTCTTCATCATCAATAACGAA
ATATGGATTATGCACCTCGGGCCTAAATTTATATCCAGTGAAGACATAGAATGCAAGTGT
TGCCAGTTCCCCCGCCACTACACTGGTCCACAGATAGCGATAGGATGTGATGGTTTGCAA
GGCATAAACAaCAACTCGAGTAAAGTAAATGTAGCAGATAACAACGATGTAGTATTGCCG
GAAGAGCGTCAACTTCATCAAGTTAACCGCAGCCTTTCCATCAGATCGTGCTGCCTCACG
CAGGTTCTTTATCGACCACACGATTGGGAATAGGACAGCGCAGCAGCAAACAACGTCGAC
GAGCAGGAACACTTGCTTCCAAGTGATCCAGTCTTGTGCAgagggACCGGACTCATCAAT
AACGACCTGTGCGATATTGGCAACAACCTGGAGAGGGATCACAATCATCAATACCTTCTT
TtCCTTGTCTTGCAGGTAGGGTTTCAAGAAAGACCATCCAGTCCCGATCAAGACAATCAA
GGTAAACAGTGTAATCCCCTTCAAAAAGCTGAATATATAGAAGAGAACATCCCAACCGTG
AGCACTACCGGTGCGCTTGATGTAAGACTTATCCTCCGCCTCACAGAGAAGGTTCAAAGC
TTTCAAAAGAACCACAGCGAGCATAAAGAAGTGGATCCGGAAAACAGTCAAACGCTTCTT
ATACAGGACGTAAATCCATAGCCCCGCGAGGGAGAAATAAACTAAGAAAAATAGGAAGTA
AACCCTAGGAAGAATGGAATTGCCGGCCGACAAGTAGTCGCGGCGACCGCTCCTGCCGTC
GAGATTATACATGGCAGATCGAACATCCATAGAGATCTGAAGCTGCTGAAGGCAATTGGC
GAAGACTAGAGTGAACTGATTGGCTTCGTTCTCCGTAAACACAACACCGAAGTTTTTAGC
GCCCTTGAGACGGTCGAAAGTGTAGACGACCTTAACGAGACCGGATTGAAGGGCACAAGT
GATCTCGCCGTCCTGGATCTGTTGAAGGACATGGATCCAGGAGTCTCTGGTGCTGAGGAA
AAAGCCGACTTGGAAGAGATCAAGTTCAGGATTAGGATTCGAGAGAGAGATGTGAGAGAC
GTTGAGTTCGAGGCGACCTGTGTGTGTGAAACCAAAGTCATCGAAAGGGATTATGGACCG
ATCGTCTGAGCGAATCTCTGAGAAACGAACTTCAGCCAAGCAGGGAGGAAAGAAAACGAC
CAAAAAGGTGAATAAAGAGAAGATACGGGAGTACTGAGAGGAGATCGCCATGGCTCTGAG
ACTTGCGCTTCAGATCTCTCTCTCTCTCTCTACTTGCTAGTTGCTACGGTTGGAAAACTC
TGAAATCagAGAAGAAAGGATTTGGGCTTTtATGTTTATACTTTATATATAACAACTCGT
ACAAACCACGGCTTCGTTGACGAGGCTTTCTAAATTCTCGCGTTCTCTTTTCTTTCTTGC
GATGGAAGGAGTCTTACGAGGAATCAATACAGTAAACTGTCCGACAAG

>hx_isotig00438  length=1021 gi|296088548|emb|CBI37539.3|unnamed protein product [Vitis vinifera]
TCTACAGATAaaGGAGTAACATAATTTTTGAAAATTGAATACAAAATCATGAAGACCCCA
AAAGAAGGGAAGAAATAAAAAAaaGGCCTACCAAGgcACCAACCATAACTGACTAAAACT
ATAAATCCACCAAAAAAGCCCAGAGACCAGAACTGATATGAAGATAGAAGGCATTTCTTA
TATACACATTAGATTTTGTTACAACCTCCTTGAAGTTACAATGATCATGATCATGACGAG
GTAAGGTATCAAAAATTCAGCAGCCAGAGGTTCCCCAACTCTCTTTTTCATGTTCAGCCA
TGGCATCAAGCTCAATGGCTTCAGAGTTTCATCTGTTTACAtGAGGAAGCAAAAGAAGAG
ATCCTCATCCAGCCTCATCCCCGGGCAATAAATCCATCACTCTCATAGACAGAGAGAGAG
AGAGATAAAGAGTATCACATCCTTTCGGACATATTTCATTTTTGATCCAGGAGGTATTAA
TTATGACCAGAAAAGCTGTTGTTTTGTTCTTCACAAACATGATGTCCTCGATAAAGTCTT
CTTGGGGACCCACCTGGTGTTGTGGTTCTTGGCTGGGGGTTGTCCCACCAGGCATCAGTA
GGGAAATTTGTATTTGGTCTTGTTGATAAAGCTGAATAATCAGTTGGACCATAACCACTC
TGCGCTCCAAATGGGTAAGACGGATGAGGAGGGGACAGAAAATAGCTCCTATTTGCTGTG
CCATGATTTCGTAATGGACTTGAACATGGAGACACTGGCAATGACACATTGAGTCTCACA
CTATCTCTAGAACTTTTGAAAGCTCTTGAAGATGTAACAACTTGTTTCATCCCATAATCT
CCATGCAGTGAAGTCACATTTGTCCTGTTAAAGGGCAATTCGGAGACTGTCCTTGTATGA
CTGCCTTCAAAAGAAGAAGGCAAGGCATCATGAGTTGTATTGATGTTTATATTAGCTCTT
GCTGCAGCTGTGTCTCGAACAAAGGGATGATCCAACAACTGTGCAGCTGTAGGACGTGCA
G


>hx_isotig01190 length=3106  gi|225459152|ref|XP_002283927.1|hypothetical protein [Vitis vinifera]
GAGGGAGCGAGCGAGTGAGCGAGAGAGGAGGGGTGGAGAATCCCAATGCGCAGTAGAGTG
GAGTCTGGAGTCTGTGAGTGTGAGGAGGAGGTGGCCGAATAAATTAATCTTCTTTCATCA
GTCCATAGTCCATACTTCACATCTCTCTCTCTCTCTCTGCTTCTCTGTCTTCAGTCTGAG
GTAAGCTCCATAAAATCTTGTGACTTGTGATTATTTTTTCTCAATCTCCATTTCTCCCAT
CCCGTCCCTACATAGCTTTCTATTTCTCTGATCTGAGATGGGCGGAAGTTGTGATCCGAA
AAAAGTAACAAGGGGAGAAACATTGAATCTTTGATTGGTTATAGAGTGGTTGGTATAGAT
CCGGGGAGAGTGAGGAGGGAGATGAGAGAAGATCCAACCGAAATGTCGGAGGATGATGAT
AGAACAACGGATCTCGCCGGTGGTGGAACTATTGTTGTCGAGGCATCATCCAATAAAACA
CGGAGCTGTGGCGGAAATGGCGGTGGTGGAGTCGGAGTCGGCACCATCGCCGATTATTGT
CCGTCGCCGTACCCGGACCAAGTCCTCGAGAATGTCCTGGAAAACGTGCTTCTCTTCCTC
ACATCACGCCGCGACCGCAACTCGGCATCTCTCGTTTGCAAGTCTTGGTACAGGGCCGAG
GCGCTGACTCGGACGGACCTCTTCATCGGGAACTGTTATGCTGTTTCACCGCGCAGGGCA
ATCGAGAGATTCAAGAGGGTGAAGTCTCTGGTGCTCAAGGGCAAGCCTCGCTTTGCCGAT
TTCAGTTTGGTGCCGCCCAATTGGGGTGCCCAGTTCTTCCCTTGGGTGTCTGCCATGGCC
GCTGCTTATCCTTGGTTGGAAAAAaTTTACCTGAAGCGGGTGTCCGTTACTGATGAAGAT
TTGATTCTCCTTGCTCACTCCTTCCCTGCGTTTAAGGAGCTTGTGCTCGTCTGTTGTGAC
GGTTTCGGCACCGCCGGCCTGGCTGCCGTTGCCAGGTGCAGACAACTACGAGTGCTCGAT
CTAATTGACGATGAAGTTAACGAGGATGATGTGGACTGGATTTCCTGTTTCCCGGAGTCT
GTGACCTGTCTTGAATCACTCATCTTTGACTGTGTGGAGTCACCTGTAAACTTTGATGCT
TTGGAGCGACTGGTGGCTAGGTCTCCTTCGTTGAAGAGGCTCAAGTTGAATCGGCATGTA
AACCTCATGCAGCTCCACCGTTTGATGGTCCGAGCTCCACAGCTCACACATCTTGGAACA
GGATCCTTCAGCACCTCAGATAACCCGGCACAGGCAGATCAAGAACCAGATCTCTCAGCT
TTTGCCACGAGCAAATCCTTAGTCTGTCTCTCAGGATTCAGGGACATTGTgCCGGACTAT
CTACCGGCAATTTATCCAGTCTGTGCTAGACTAACATCACTTAATTTCAGCTATGCCAAC
ATCAATGCTGAACAACTCAGACCTGTTATCTGTCAGTGCTACAATCTCCAAACTCTTTGG
GTCCTTGATTCAGTATGTGATGAAGGGCTTCAGGCTGTTGCTGCAACATGCAAGGAACTC
CATGAGCTCCGGGTTTTTCCCATGGATGCTCGTGAGGATGGTGAGGCTGCTGTCTCTGAA
GTTGGTCTCCTTGCAATTTCAGAGGGCTGTCGGAAGCTGCGATCCATTCTGTATTTCTGC
CAGCAGATGACCAATGCAGCCGTGGTGGCTATGTCAAGGAACTGTCCAGAACTTGTGGTG
TTCCGCCTCTGTATAATGGGACGCcACCGTCCTGACCACCTGACTGGCGAACCCATGGAT
GAAGGATTTGGGGCTATAGTCATGAACTGCAaGAAGCTgaCCAGGCTTGCTGTATCTGGC
CTACTCAGCGATAAAGCCTTCAGTTACATTGGGgAGTATGGTAAGTtAATTAGGACTTTA
TCTGTTGCTTTTGCGGGAGATAGCGATATGGGGCTAACGTATGTGCTTAAGGGTTGCCCC
AAATTGCAGAAGCTGGAGATTAGGGACAGTCCATTTGGGAATTTGGCTTTGCTCTCTGGC
TTGCACCACTATTACAGCATGAGGTTCCTCTGGATGTCTACCTGTAAACTAACCCTTGAA
GGGTGCAAGGAAGTTGCTCGAAGAaTGCCTTATTTGGTTGTTGAAGTGATTGGGGACACA
GATGAAGGAGACATAGATGATTCCATTGATAAGTTATACATGTATCGATCTCTTGAAGGG
CCTAGAGCTGATGCACCTTCATTTGTGACAATCTTGTAAACACGTAATCCAGTAGGCTAG
TGACAGGAATGTCTTAGCTGTTCATATGGTGGCTGCTGAACAAGGTTAAAATCTTTTCAA
GTTTGCAGGAGCAAGTGTACAGCGGGTACCTTTTAAAACCCGCAATTCGGTTCCCTCATG
CCTCGTCAACAAGGGTGATGTTGCCCCGTATGCTTTCTTTTTTCATACCTTTTCAAGCAA
aGATGGCATgTCTTATCTTTGCTTGGGCTGTTGGAGGAGCATTTGAAGTGGGAAACCTGT
AAAGTTTTACATTTCATGCTTGTCATGTTCCTTCAAAAAGGTTCATTGGAAGGGGAAGTG
ATGTAGGCAGAGTTTTGGTAAGATGGGgTtcGCCTCATCCCATGTTGTTGTATTGTAGgT
gATTAGATTTAATGTTTCTGCTATTTATCATAAATGGATGTGTTGGTGGTTGGGGAAAGG
GGGAGTTCATGGAAACTTTGATTATAACTTGTCTGCGGTGGAGGCACGTCTTCTGTTTCT
TGCAAGTTGGTACATTCTACTTGGTGAAGTTCATGGAAACTTTGATTATAACTTGTCTGC
GGTGGAGGCACGTCTTCTGtcTCTTGCAAGTTGGTACATTCTACTTGGTGAAGAAATAGT
TGCTTGTTATGGAGGAATTAGAGATTCAGAAGGTGAAATTGAAAACGTTTTTTttCCTGG
GTTTACATGCCATATGTTGGCAGTAAGTCCTATGTGAAaGATGCTTCTTCTGTCTTCAAA
TTGTAGTGGTTTGTCTTTTTGGTGATTACTGAGATTGCTGTAAGACTATTAAAGAAAGAT
CCATGCCACTCTATCCCATTTCCTGAATGGTAATTTGTTATTCCTG


>hx_isotig01208 length=2928 gi|297734212|emb|CBI15459.3|unnamed protein product [Vitis vinifera]
GGTAGTAGTGATTTGCAGCTCCCGCTGAAGCTGCTGACAGCACCATTCTGTAATCGCGCA
AATTTCtcTtCTTCTTCTTCTTCTTCTTCTTCTtcTTCACTTTCATTGTAAGAGTGTCAT
GAAGCATAGAGGATCATCATctAGCTTTAGCTGAAAATATAAACTTTAACCAGTAGAAGa
gCAACAGAAGAGGAAAGCTAATGGCTTTCTCAACAGCTAAATTCACAGAACTTCGTCTCC
ACAATTCGATCCAAaTaCGCTCACACCATTCTCTTGGTCTCTTGTTTTCTtCGAAGCCTt
CGTTATCCATAGTTAGTCGCTTCTCCTCCACTTCTTCTCTCAGAACCAGCGAACGCAGCG
ACCGTGCTGACGATCGATGGagCCCTAGGAGCAGGCGTTATCCATGGGACGATGACAATC
CTAGAAGAAACCCCACCGTTTCTGACAAATCCAGGACTCCTTCTGCTCCTTGGCTCAACA
AATGGCCCTCTGTTAACCCTCCTATCGGAGCTGTCAATCGAATTGCCGACTCAGAGAAAC
AGCGTAAGGTGGAGGACCCGGTGGAGAGTCGATACTTCGACGGAGATAAAGGGAGAAGTG
CAATTGAGAGGATTGCCCATCGATTGCGAAATCTGGGGTTAGGCTCCGATGATGAAGACG
AGGAGGTTGGTGGGGAGAGTAACGAGgAAATGCCGCTCAGTGGTGAAGAGAAATTGGGGG
ACTTGTTGAagCGGACTTGGAGTAGGCCTGATTCAATTCTTCATGAAGATGAAGATGAGA
AAGGAAAGATGCTTTTGCCGTGGGAAaGGGATGAAGACGACCAGAGCGAGGAAGAGGACG
GAAGGGGATTGAAAAAGAaGAAGAGAGTGAAAGCGCCAACATTGGCAGAATTGACAATTG
AGGATGCAGAGTTGAGGAGGTTGAGGACTCTTGGGATGACGCTTAGGGAAAGGgTTAATA
TACCGAAAGCAGGTGTTACCCAGGTGATTCTCGAGAAGATTCATGAGAAGTGGAGGAAGT
CGGAATTGGTGAGGCTCAAGTTCCATGAGACGCTTGCACATGATATGAAGACTGCCCTTG
AAATTGTTGAGCGCCGAACAGGAGGACTGGTTATATGGAGATCAGGAAGCGTTATGGTGG
TGTATCGGGgAAGTAACTATGAACCTTTTTCAAGACTTAAGCCTGTTGAAAGTGAAGGCA
ATGCTCTTTTTGTCCCAGATGTTTCATCTTCTGCCAaTTCAATTTCAAAGATCAATAATG
ATATTATGTCAGCTCCAGAAAAGAAAGATCCAGGTGTTCAGAATCCAAATCAAGCTGAAA
GCATGACAGAAGAGGAAGCAGAATATAACAGCCTGCTAGATGGGTTAGGTCCTCGCTTTG
TTGATTGGTGGGGTACTGGAATTTTACCAGTTGATGCTGACTTGCTTCCTCAAACTATTC
CTAGCTACaagacaccctttagacttctcccaacaggaatgagaccacgactgacaaatg
cagagatgaccaatttaaggaagcttgctaaatcacttccttgtcattttgcccttgggA
GAAACAGAAATCATCAGGGTTTGGCAGCTGCAATTGTGAAACTCTGGGATAAAAGCCTTG
TTGCAAAGATTGCTGTCAAGCGTGGTATTCAAAATACAAACAACAAATTGATGGCTGAGG
AGCTAAAGAaaTTAACAGGTGGTGTCTTAcTGCTTAGAAACAAGTATTACATTGTCATAT
ACCGCGGGAAAGATTTCCTCCCAACAAGTGTGGCTTTTGCCTTAGCAGAAAGACAGGAAT
TGACAAaaGAAATTCAAGATGTTGAAGAGAAGGCACGCAGTGGAGCAGTTGTATCTGCCC
ATGTGGAAGAAATTGGAGGACAAGCACTTGCAGGCACTTTGTCTGAaTATCGTGAAGCTC
AAGCTCGATGGGGAAGAGAAaTATCTGCTGAGGAACATGAAAAGATGAAAGAAGAAGCTT
CAAGGGCCAAGAATGCCAAGGCAGTCAAGCGAATAGAACATAAACTAACTGTTGCACAAG
CTAAAAAaTTAAGAGCAGAAAAATTGTTAGCAAAGATAGaacaaTCCATGGTTCCGGTTG
GTCCTTCTGATGACCAAGAAACAATTACTGATGAAGAACGGTTTATGTTCCGGAGGGTTG
GTTTGAGAATGAAAGCATATTTACCTCTTGGCATACGTGGTGTTTTTGATGGAGTAATTG
AAAACATGCACTTACATTGGAAGCATAGGGAACTTGTGAAACTGATATCCAAGCAGAAGA
CTCTTTCCTTTGTTGAAGACACAGCAAGGTTGTTAGAGTATGAGAGTGGTGGCATATTGG
TAGCAATTGAAAGAGTCCCTAAAGGTTATGCTCTTATTTATTATCGTGGAAAGAATTATC
AACGACCCATTAGTTTGAGACCAAGGAACCTTCTGACAAAGGCAAAAGCATTAAAGCGTT
CAGTTGCCATGCAGCGCCATGAGGCACTCAGTCAGCACATAACTGAATTGGAGAGAACAA
TTGAGCAGATGAAATCAGAAATTGGTATGTCTAAAGATGTAGATTATGAAGACACCTGGA
GTGAAGAGGATCCAAGAAGATTTGATAATGTTTCAGCATTCACTGAGAGTGAAGATGAaG
GTTCcTCTATGGAGGATGATGGTGATGAGGATGATGTGGATGTTGAGTGGgAAGATGATG
ATGAGTCAGATTTTTAGAGAGCTATTCTAGCCATGATCTTTGTAGCAAGGAGAGTTGGAT
CATTTTCTTTTGAAATTCTTTTCCAAAGGTAAGGGATGCCGTTTTTATTGGATTCCCAAT
GTCTTAtCAAGGTAATCATTTGTTGGGTGTTTGAAAGCCATGTGTTAAACCGTTTTATGT
TTTttCCTATATAGTTTTAATCATAGGCTCTCATCTAAGATGTGATCA

>hx_isotig01224 length=2790 gi|225450427|ref|XP_002276198.1|hypothetical protein [Vitis vinifera]
TTttAATTTGGTGGATTGGAATGTAAGGTTTGACTTCAATTTTGTAATTCCCAATTGAAA
AATATTCTCTCTCTCTCTTTTTTTATTTTCAAATCTTTTTTAAGTTCATAAGCTCCGAAT
TTGTTCAATGGGTCTTTTTTCAGAGCCGATTTGTACTTTGATGGTGGAGAACCAAATACA
AGGAAAAGGGTTTTGTTGATAAGGTTATGGTTGTTTGAAATTCCACAGTGGTTCTGTgCT
GTGGAGGTGACTGTAGCTTACTAGCTTTTGCAGATTGGGTTTTAGAATTAATGGTACGGA
GACAACCCACATAGACTGCGTGTTCCGAGTTTGTGGTGTGACTGAGAAACTGTATTCTGG
TATACATCATGCCTCTCTCTGAATTCCATCAGATAGCAAAAGGAAAGTTAGAATCCTCCC
AATCAAAGATGAATAATTGTTCGACCGATCAGGCTTTTGTTCCGGATCATGATTTCGTTG
AGCTAGTATGGGAAAATGGTCAGATTCTGATGCAAGGTCAGTCCAGTAAAACGCGAAGGA
GCCCCTCAAGCAACAATCTTCCATCTTATATTTCCAAGGTTCAAGATAAAGATGgAGGGG
ACGCCACTAATCTAAAGATTGGAAGGTCGAGAACTGAAGAGCACGTCTTGAATGATTTCA
CATCGACCGTACCTTCGGGTAATATGGGATTGGCTTCAGAGGAAGAGATGGTCCCTTGGT
TGAATTATTCCCTGGACGATTCTCTGCAACATGATTATTGCTCGGAGTTCTTTTCGGAGT
TAACTGGAGTCAATCTAAATGCACTCTCCACTCAGAATAATAGCTTCCCAATTGATAAGA
ACAGTAGTTGCGGCCAGATAGGTAGGGATTTAAATATAGCTTCTGTATATTTTGACAAGA
ATCCACAAGGGAATGCATCCAAGGGTGTCGGAGGAAATCCTGAGCCTATTAGACCCAGTA
GCAACCAGTTACGTTCTTCGTCATTGCAGCAGTGCCAGATTTCACTTCCATCTCTAAGAC
CTCGTGTTTCAGATTTAATTAACAGTAATACCAACAATGCCGACAAAGCCTCCTGTGGGA
ATTCAAGTGACACCCCAACTTCAAATGGTGGACTGCCTAACACAAAGATGCAGAGGCAAG
ATCCAGGACCCACAAGACCACCGCCACAGAATAATATCAGTTCTGGTCTAATGAACTTCT
CCCATTTCTCAAGGCCTGCAGCGTTTGTTAAGGCTAATCTCCACAACCTTGGTGCTGTGG
CCAGTCCAGGTTTATCAAGTATAGATAACTTGAGAAGTAATGGCAAGGCCTCTGCAGCCG
GGAGTAGCAACCCTGTAGAATCCACGCTGATCGATTCTACTAGTGGTTCAAGAAATGCTA
CAAGCTTCCACAACCAACGGGCTTCTGTACCAGCTGAAGGTGAACCAAAACCATCTAAGC
CTCCCAAGAAaCAATTCTCTGCTGAGAATTCGGAAGTTGTTTTCCGAGAAGAAGCCCATA
GGAGAAAAAGATCCCCAGATCGAGTTATTGACCATACCTCAAGTTTTGCAGCAAGTACTG
CCGTAGGAAAACCAGATGGTGAAAGAGCTGTGGAGCCTGCGGTTGCATCTTCCTCCGTAT
GCTCGGTCAACAGTGGTGGGGGAGCTTCAGATGATCCAAAAAATACTTTGAAGAGGAAAT
CCAGGGATGGAGATGAGTCTGAATACCAGAGTGAAGATTTGGAAGAAGAATCAGTGGGTG
TAAAGAAATTGGCACCCTCTAGAGGAGGCACAAGCGCCAAGAGAAGCCGAGCTGCGGAAG
TACACAACTTATCTGAAAGGCGGCGAAGGGATAGGATCAACGAGAAGATGCGAGCATTAC
AAGAACTTATACCTAACTGCAACAAGGTGGATAAAGCTTCAATGCTTGATGAAGCCATTG
AATATCTGAAGACTCTTCAGCTTCAAGTGCAGATTATGTCAATGGGgaGTGGGCTGTGCA
TGCCTCCAATGATGTTGCCTCCTGGAATGCAACACTTGCATATGCCACATTTGGCACATT
TCTCACCCATGGGTGTTGGAATGGGGATGGGTATGGGCATGGGTTTGGGATTTGGGATGG
GAATGGTTGATATGAGCAGTGGCTCCTCTGGTCGCCCATTGATTCAGGTCCCTTCCATGC
ATGGAAGGCAGTTCCCTTGTCCACCTATTTCAGGACCTGCTAGTTTGCCTGGAATGGCAG
GGGCCAACCTACAGATGTTTGGGCTCCCTAGTCAAGGTCTCCCCATGTCAATTCCTCGTG
CACCCATTATTCCTCTGTCTGGAGGTTCTTCAACAAAATCAATTTCATTGCCTGATACCT
CTGGAACTGTAACTCCAGTGAAGGTTCCAGATTCAGCTCCTCCATCAAGTTCAAAGGAAC
CAGAGCCAAACATTAACCCACAGATGATGCACAAGACAACTGCTGATTGCTCTCCGGACC
ATATATCTACTCAGTGCCAGGCAACGAAAGAAAGTTTTGAAGAGTCTGCTTTCGCGCAAA
GAAACAAACCAACTCAACATACCAGTGTTGATGGAGTTGTTGACTCTACCAAAACAAATG
GAACTATCTAGCAGAACAACTTGTTAATTATTGTGCTCAAAGCTGGGATTGGAGAAGAAC
CAGGTAGCAGCCCATCTATAACAGTTATGCTGCTTATTCAATTTATTTGTTTGAGGCCAG
AGAGAGTTTTGTTCAATCATGGGAAAATGGTTTTTGAGATGCACGACATGTAGTGGAATC
ATTAAATGACAATCTGCATTCTAACATCAG


>hx_isotig01283  length=2546  gi|225441006|ref|XP_002283672.1|hypothetical protein [Vitis vinifera]
GGTTCGGAACAGTCGGGGTTCTAACTTCTAAGCTTTTACAGCAGCCGACATTAGATCTCT
AGAGAGAGAGAGAGAGAAGTACAACAACCCAGAACCACGAGGAGCTTATAAAAGGCCTTC
TCTTACTCTCTCTCATTTCCCTAACCTGCTTCGACATCTCTTTATCTCTTGTTCAAAATG
TATATTGTATAGTCTTCTGCTCTGCATTTCTTGGACTTGCAGAGATTGGgAGAGAGAGAG
AGAGAGGGTGGAGAAGGTAGAAGGCTGAACGCAAGAGAGGCCTCGAAACTAGATTCTGTC
TACCTCAGTACCTTTTtCTTTAATCTTGTTATTGTTTGCTTAATGTTTGTTCTTAGTCTT
CTGAATGTGGAGTGAGTGAGATCTGAACTGGGTTTAGTCTTCTCTCGCCTGATTAGTCTG
GTGGGTCTGGTTCCTTAACGATGTGGAGGAATTAGAGTGAATGAATGACTGACAGTCCAG
CTCTACCACATTGTATTGCGTAACTCAGAAGCGAAATTCCAGTTTACAGAGGAGGGGAGT
GACAGAAAGGGTCAATTTAGATTCGCGCTCTTTTCGCAAAGGGAAGTCCTTTAACTCCAT
GCAGATCTAGCTACTTTCTTTTGGAACATTGTAGGTAGCCAATCTATATACTTCTTGTCC
CCTGTTTTGGGTTTCACGCTTCTGGTTCTGGGTTCCCATCTCTTTTCAACTGTTCGTCTC
TACTGCAAACTGAAGAGAGAGAGAGATGGATCGGCTTCCTGCTGTCAACCTTCTTCCAGA
GGCGTTTCCCAGGGATGACCTCGCCGGCCAATTGGGATTCATCTGGCAACAGATCAAAAC
CCCGCTAATCGTTCCTCTGCTGAAACTCGCGGTGGGTCTATGCTTGGTCTTCGCGGTTCT
GCTGTTCATGGAGAGGGTCTACATGGGCATCGTCATCACTTACGTCAAGTGGTTTGGGCG
AAAACCAGAGAAGCGATACAAATGGGAGCCGATAAAGGACGATCCGGAGCTGGGTAATTC
AGTTTATCCCATGGTTCTCGTGCAAATCCCCATGTACAACGAAAAAGAGGTTTACCAACT
CTCCATTGGAGCTGCATGCGGCCTTTCATGGCCCTCCGATCGAATCATAATTCAAGTTCT
GGACGACTCCACAGACCCGACCATCAAGAGTATGGTGGAGTTGGAATGCCATAGATGGGC
AAGCAAGGGCATCAACATCAAATATGAGATCAGAGAGAACCGAGTTGGATACAAAGCAGG
AGCTCTCAAAGAAGGACTGAAGCGAAGCTACTCTAAACAATGCGACTACGTCGTCATTTT
CGATGCAGATTTCCAACCAGAACCAGACTTCCTCTGGCGATCCATCCCTTTCCTTGTCCA
CAACCCAGATATAGCCCTCGTTCAAGCCCGCTGGGTATTCGTGAACGCTGACGAATGCAT
GATGACTAGGATGCAAGAGATGTCGTTGGATTACCATTTCACGGTGGAGCAGGAAGTGGG
TTCGTCCACCTACGCCTTCTTCGGTTTCAACGGGACCGCCGGTATATGGAGAATCGCGGC
CATAGAAGCGGCCGGAGGATGGAAGGACCGAACGACGGTCGAGGACATGGATCTGGCCGT
CCGAGCGAGTCTCAAGGGCTGGAAATTTCTCTACGTTGGTGATCTCCAGGTGAAAAGTGA
ATTGCCAAGTACGTTCAATGCCTTCCGCCATCAGCAGGATCGTTGGTCTTGTGGACCAGC
TAATCTGTTCAGGAAAATGGCCATGGAGATCATAAGAAACAAGAATGTAACTACGTTCAA
GAAATTCTATGTTATCTACAGCTTCTTCCTTGTTCGGAAGATCATTGCCCATATCATCAC
CTTTGTGTTTTACTGCATTGTGTTGCCATTAACCGTCTTGATTCCTGAGGTCGAAGTTCC
AAAGTGGGGTTCCATTTATATGCCTTGCATCATTACCCTCCTTAACTCAGTTGGAACTCC
AAGATCAGTCCACCTGTTGTTTTTCTGGGTCCTATTCGAGAATGTAATGGCTCTGCACCG
GTCTAAGGCGACAATTGCGGGTCTTCTGGGGGCAAAGAAAGCAAATGTGTGGGTTGTCAC
TGAGAAATTGGGATCAAAAACAACCAATTCCAAGGCACCCAAAAAGCCTCGATTCAGAAT
CAGGGAAAGACTCCATCTGACAGAGCTTGCATTTGGATTGTTCCTCGCCTTGGTGTCCTG
CTACGATTTTGTCTATGGGAAGAACAATTACTTCATATTCCTCTCCCTCCAAGCCATTAC
ATTCTTTATTGTGGGGTTTGGCTACGTGGGCACCATCATCCCCTCTTAGTGGTGTCTGTG
TTGGCTGGATAAGCCGTATTGGCACAATCCTCTTTGGTATCTGTCATACCATATCTCTAC
TTTTCTCTCTTCTCAGACAAACATATATATAGGGTCTTTTTAGCCAAGTTTCCTGCATTT
GTTACTGTTTTAGCTCATAAAAGAAAGGCTGGTCATTCTTTCATGCTGAGAAGAAGCACT

AAAATCGTGCAGTCAAGAACTCTCCT


>hx_isotig01342 length=2438
  gi|225469222|ref|XP_002264867.1|hypothetical protein [Vitis vinifera]
TCgggggCTCCATTGAGGGTCTTCGAAACCCTCGTCTTCACGCTGCCCTTTCTCCTTATT
TTTTATTTTCTTTTAATTTCCTTCCTTCTCCGGCTGTCATCCGGCAATAACTGCTCACTT
GCCGGAAAATCTTTTGGTATTCCTTGCCCTTTTTCCCCGTGCTGACGCAGTACCTCATGG
TTTCTCAGCCATCTACAGTCGAACTTTCTTGCCGGATGTTCGCCGGAGTCCGACCAATCT
GATTTAATCTCGTGCATGCATGGCGTCCGCTCTCTTGGCCAGTCGGAATGAGCCGTATTG
GGGAGAACGGAAGGTTTATATGAGGAAAAACCCTAGTTCTAACCCTCTCCTTAAGGCCAA
CCCTAACCCTAACTCCAACCCTAACAAGTCGATCTATGACCCTCCAAAACAAATTCATGG
CCGGCAGGCTGATGAATCAGCGGGCGTTTCTCCGGCACTGTCAAACGATTCGTCTTCACT
GAAAGGGAAATCGATCAACCACAACAATCGAAGAGAATCGTCACTTGGTGGATACGTTAC
CTTCAATATCGCAGCTTATTCGAGAAGAGAGCTAAAGGAGCTCAAGAAACGCCTGATCTC
GGAGCTAGAACAAGTCCGGAGCTTGAGCAGCCGGATCGAACTGAGAGAAATCCAATCTAG
ATCCGGTTACAGCGCTTCTGGCGGCTATGGAGGTAAGGAAGTCACCTCTGCGACAAGGCC
GCCTTTACATCTAAACCAGTCCTTAGATTCATCAGGTGCCGATGGAGCAAAAGAGAAACG
GACTCCGAATGCGAACCAGTGCTATGGGCCCTCTGATTTTGTCACGGGAAAGGAGAGAAT
GCCTCCTGATGGCAAGAAAGGTTCAGGGAGCAAACGTCCTCTTCCTCCGGCCTCTGGCAG
AGACCCAAAGAGGGCAGCATTAGAACCCGCCTCAACGGGCAAGCTAATTTCCGGTGCAAT
GAAGCGCTGCGGGCAGATCTTGTCCAAATTGATGAAGCACAAGCACGGATGGATCTTTAA
TGTCCCTGTTGATGTTGATGGCATGGGGCTTCACGACTACAACCAGATAATCAAGCACCC
AATGGACCTTGGAACCGTTAAGACGAAGCTTGGCAAAAATTtCTATGCATCGCCTCTTGA
TTTTGCCTCTGATGTTCGATTAACCTTCAACAATGCCCTTGTATATAATCCTAAGGGTCA
TGATGTTTATAACATAGCGGAGCAGCTGCTGGCTCGCTTCGAGGAGATGTTTAAGCCTTC
TTACAAGAAGTTCGAGAATGAGCAGCAACGCATGATTGCTGTCTCCACCCACGCCGCGAC
TACAATTGCTGCCTCTGCGATGGAGATGCGACGAAACTCTTGGACTCGAGTTCCAACACC
GGAGAGGTCAAGAAAACTTGAACACGCTCCGGTTTCAACCGCAAGACAGGCTCCAGTATC
AAATCCCCCACCAAACCCtCAAGCGGCACAGAGACCAGCTCAAACGCCCCCATCGGCTGC
TATGAAACCATTGATGGCAGCAAGGTCTGCCATGGTAAAGCAGCCAAAGCCGAAGGCAAA
GGATCCAAACAAACGGGAAATGAGCTTTGAGGAGAAAGAAAAGCTGGGAAAGAACCTCGA
AAGCCTCCCAGACGAGAAGATGGTACAGGTGTTGCAGATCATAAAGAAAAGAAACGCTAA
ATTGGCGCAGCAGGGGGATGAGATCGAGCTTGATATTGAAGTTCTGGACACTGAGACGCT
TTGGGAGCTTGATCGTTTTGTATTCAATTTCAAGAAGGTGATGAGCAAGATTAAGAGGCA
ATCAATTGCTACCAACCCGCTTTCCGTGGCCCAAGACAGCCAGgCTTTGGTCGATGAGAA
AACTGAGGCAGCAGCAGCAGCAGCTCCAATGTCAGCTTCTGCAAAGAAGGTTAAGAAAGG
GGAAACAGTGGAGGAGGATGTTGATATTGGGGAGGATATCCCAACAAACAACTTCCCCCC
TGTGGAGATTGAGAAGGATGCTGGCTGTGCGAGCAGATCGAGCAGCTCTAGCAGTTCAAG
CAGTGACTCGTCCTCATCCAGCGATTCGGATTCAGGAAGCTCGTCTGGAAGCGATTCTGA
TACTGATGAGGCACAGTCCCCTTTTGTTGAGTCAAGAGTTTCGCCCAGGACCCAAGGAAG
TTAAGTAGGAATGGTGGGCGGATGTGGAATGATCCAATCCAAACTGGGAGACGGCCAGGC
GTTGAATTGGGGGAAATGAAGATGGAATGGAGAGTACAGcTTCTCTCCTTCACATAAGCT
GCGTTGCAATTTCTGCCGTTGTGTTGTGCGAGTTTATACAAGATGGTGAAGCTCAGGTTC
TTCTTTGTGGGTTGTaTTGGTTTTtCCGATTTTTTCCTTTTGGTGGTTGCAGTGGGAAAA
GGGAAGGGGGGGGgAGCGGTGCAGAGTTGGCTctGGCG

>hx_isotig01369  length=2373

GAAAGGAAGGAGAGAAGAACAGTGGAAGCCGATCAAACAAAAACATCAGACTCCTTTGCT
TTTCTTCTCTCTCTCtCTCTCTcTCTCTCTCTCTCATACCTTCTTCGAATGCTCCGAAGT
CCGAACATGTTGAGTTTCAACGTCGTAGAGATGATAAGGACCTTGTTTAAATTATCAGAC
ATTGATTGAATCCTtCTTTTTTTTtCCTTTtCTATTTGTTATTCTTCATCGAATCCTCAA
TTCCCCAATTTCCAATTCTCTGTAATGCCATCTGTCTGTATCTCCAAGAGATCGCATGCT
ATGGGGGGTGAAGCAGCACTTGCTCCTGGTTTCCGATTCCACCCGACCGACGAaGAACTT
GTAAGCTACTACCTGAAGCGCAAGATATTGGGAAAGCCTTTTCGCTTCGAAGCCATCTCT
GAAGTCGATCTTTACAAAACAGAGCCATGGGATCTTCCGGGTATGTCAAAGCTGAAAACC
AGAGACCTACAGTGGTACTTCTTCGGTGCCCTAGATAAGAAATACGGTAACGGGTCAAGG
ACGAATCGCGCTACGGACCAGGGGTATTGGAAGACCACCGGTAAAGACCGTCCGGTCCGA
CATAACAACAAGACGGTCGGGATGAAGAAGACCCTTGTATTCCATATTGGACGGCCTCCA
CGTGGCGAGCGGGCCAATTGGGTCATGCATGAATACAGGCTCGTCGACGAAGAATTGGAG
CTAGCGGGTGTTCTACAGGATGCGTATGTGCTGTGTAGAATTTTTCAGAAGAGTGGTTCA
GGGCCCAAGAATGGTGAGCAGTATGGAGCGCCTTTTATTGAGGAGGAGTGGGATGAAAAC
GAAAATGTGCTGATTCCTCAGGGTGAGGATGGTGACAATGTATTGCTTAATGGTGGGGAT
GACATATACTTCAGTGTTCATGACTTTGAACAGGATCTTGGCATTGATCCATCTCAAAGC
ACTCCTGCTCCATTGAACTTTAATTCTGGAAATCGTTTCAACCATTTAGAGGGACCTGGT
GACCTCCTCAAAGATGATGAGAATCTCAACTGTCCAGAAGAATGGCAGGACCTTAAAGAT
GATCAGGAGTTACTAATTGGCATGGATAAAAGTGAAAACTTACCAGAACTGCCTGATGAC
CGATGGTTCGCTGACTTATTAGAACAGTATCAGATGGAGCCAACAGCAATCCAAGATGAC
CATTTTGTTGAACTGAATGATCTTGTGAATCCTATGGGTGATGATTCCCATGGCATTGAC
CATATTAATGAGGAGCTGAAGTTCTTTGATTCTTCTGATAGTCTACTAATCAATGATGGG
TTATTCCTAGAAATTAATGATCTCCAGAACCATGTAGAGGCAGGTCCATCAGAATTTGAA
ATGGTCGATGAATATCTGATGTATCTTGATGCTGTTGAGGATGACCTAAAGACTCCTACT
TTCAGTGAATCAATCCTCAACCTGGAGGTgAACACAGAAATTGGAGAAGTGCTTCCTGAA
GGACCTCAGCCcTTTATATTACAAGATGGTGAGGAGGGTGCATCCTCTTCAAAGCAAAAA
CCAGACACAACAAAGTTTTCACCAGATGTCCAACATGGCAATGGTTGGGACAATAACCTT
GTCAAACATGTCAGCCGCATGCTGGGTTCGATTCCTGCTCCCCCTTCATTTGCTGCAGAG
TTCCCCTTGAAAGAGGCAGCTATTGGGCAGAATAAAGCAAATGAAGCTTCTAATCCTGTT
CGTGTTACTGCTGGGATGATACAAATAAGTGGCATGACTGTAAGTGGTGGTAGAAAGTGT
TACTCGTTGGGGAAGAGTAATGCAGATCTCTTCCTTTCCTATGGCATGGCAAGGGACGGT
GTGATGGCTGCGGAACAGTTGATCAACAACTCTGTTGCTCTGGAACCGATGGCTAACATA
CTATCTGGCAAATCTGGGTCACTGATGATTAGATGCGGGTTCTACTTTACATTCTTCTGG
GTTCTGATTCTTTCAGTGAGCTTCAAAATAGGAAGTTATATTTATACCAGGTGATTCTGT
ATCAGTAGAAACAGAACATAGACCTTATCAAAAAATATTAAAAAATAATCATTAGAAAAG
AGAGGGATAGACTATTACAATGGATATTTATTGACACTAAAAATCAGGGAATAGTGTTAC
AGCATTACCATTATGGTAGAAAGTGGTGGATAAGAACAGTTGAGACATAAAAGTACATCT
GATTTTTGTTAGTTATCATCATTTATATTAATTTATTACCATCCtcAAAACCTTTGCATG
TGATGTACCTGCATCGTCCAACATAGGTAGCTCTGTAATTGTTCATACATCTGATTTTTG
AACTTTGATATGAAGTTTGCACTTTAAATAATT


>hx_isotig01454  length=2228

ccgggggAGAAAGAGAGAGGGGTTTCGCCTTTCTTATCTCCCAGGAGAGGACTTGTTCAC
TGTGGGTTCGTTGGAGCCCGCGCCCGTCACGAGTCTCTTATTAGCTTCTGATGGTAGAAG
TGAAAAACCAAGTTCTTCTGCGTTATAAGACCAGATTCTTCTTCTTCTTCTTCTTGCTTC
TTTTTCTTCTGCTTCTGAAGCGAAGCAACGGTCTCTCAACAGTATCGCTGTGTGGATTTT
GAGAAAAACGGGAGATGAAGAGAGAGCATCAAGAGAGTACAAGTGGAGGAGGTGGGAGCA
GTGGAGGGTATTCAATGGCGGCGGCGGGGAAGAGTAAGATGTGGGATGAATTGGAGCAGC
AGGATGCGGGAGTGGATGAGCTGTTGGCGgTGTTGGGATACAAGGTTAGGTCGTCGGAGA
TGGCGGAGGTGGCGCAGAAGCTGGAGCAGCTGGACATGGTGTTGGGCAGTGCTCAGGAGG
ATGGGCTTTCCCATCTTGCTTCTGAGACGGTTCATTACAACCCATCTGATCTTGGTACTT
GGCTTGAGAGTATGCTTTCTGAGCTCAACGCTCCTCCCAATTTTGATCCTACTCCGTCTC
AACAACCTTCTCTTCCTCAGTCCCTCGACGACTCGCTTCTAGCTCCAGCTGAATCTTCCT
CCATCACCACCGTCGATTTCCCTAATTCCAGGCAGCAGCAGCAGATAGCTCAGCCTTCTC
CAATTTATGATGAGCCTACGGATTACGATCTCAGAGCAATTCCAGGCGGAGCCATTTACG
GCCATACGGAACCGTCGAACAAACGGATGAAACCCACATCGACATCGACGTCCGCATCTT
CGTCATCGCCTCCGGCTGCTACCCCTgCTCCTGTAGGGGTCAGTAACGGGGTTTCGACCG
AGTCGGCACGGTCGGTCGTACTAGTGGATTCaCAGGAGACCGGGATCCGTCTCGTCCACA
CCTTGATGGCCTGCGCCGAGGCCGTACAACAGGACAACCTGAAACTGGCCGAGGCACTCG
TCAAACAGATTGGGTTGCTCGCCGTGTCCCAAGCCGGCGCCATGAGAAAGGTAGCCACAT
ACTTCGCCGAAGCCCTGGCTCGTCGAATTTATAGGTTGTACCCTCAAGATTCCCTCGAAT
CGTCCTTTTCCGATGTTCTCCAGATGCATTTCTACGAGACCTGTCCATACTTGAAGTTCG
CCCATTTCACAGCCAATCAAGCCATTCTGGAGGCCTTTGCCGGCAAAAGTAGGGTGCACG
TCATCGACTTTAGTATGAAACAGGGGATGCAGTGGCCGGCTCTGATGCAGGCGCTCGCTC
TGCGTCCCGGTGGCCCACCTGCCTTCCGATTAACTGGTATAGGCCCTCCCCAGCCGGACA
ACACCGACGCTTTACAGCAAGTTGGGTGGAAGTTGGCCCGACTGGCTGAGACCATCCACG
TCGAATTCGAGTACAGAGGGTTCGTCGCCAACAGCTTGGCCGACATCGACGCTTCGATGC
TCGATATCCGGCCGAGCGAAGTCGAGGCCGTGGCGGTCAATTCCGTCTTCGAACTGCACC
GGTTGCTGGCCCGGCCGGGGGCGATCGAGAAGGTATTATCGTCGATCAAGGAGATGAAGC
CCAAGATCGTGACCATCGTCGAACAAGAAGCAAACCACAATGGGCCGGTTTTCTTGGACC
GGTTTACAGAAGCTTTACATTACTACTCGACTCTGTTCGACTCACTGGAAGGCTGCGGGA
TGTCTCCGCCAAACAGTCAAGACCAGGTGATGTCGGGGGTGTATCTGGGACAGCAGATCT
GCAACGTGGTGGCTTGCGAAGGGGTGGAGCGGGTGGAGCGGCACGAGACCCTGACCCAGT
GGCGGAATCGGTTGGCATCGTCTGGGTTTGCTCCGGTTCACCTAGGCTCTAACGCGTTCA
AGCAAGCTAGCATGCTGTTAGCCTTGTTTGCGGGTGGGGACGGTTACAGGGTGGAAGAGA
ACAACGGGTGTCTGATGTTGGGTTGGCATACTCGGCCCCTCATCGCCACCTCCGCTTGGC
AACTCGCCGCCGATTCAAAATGAGTCAACTCAACCACTCAGCAGAGAGAACTCAGCGAAA
TTCGATTGATCTCACTTGTACTGGTACGTGGGTACGAGACGGAGACCGAGTCACTGAGCT
AGTCGACCCAGACCCAGCACCGACCAAGCAAGAAACAGATGGAGTGCAGTGCAGAGCTGA
GTTGGGCG

>hx_isotig01496  length=2152

ATTTGCTGGAGCCCGGAGGTGAACCGCTGAGTCGAGTCTAGTTCCGTTCGCCTGTTGTGT
TGTATGTATATCAGTGATTATGGAAGATGGTTCTTAAACGTCTACCTGAaCAACTGAATC
GCGCAAGGCTTTCGTTAACCTTTTCGGGATTCTcTATTAGGAATACAGATTTTTCTTAAA
ATAACGACGGTAATATTGTCAGGGTTTCGCtcGGCCTGATAAAAGAAGGAAACAAAGGGG
AAGCTGATCAGAACAGCATTTTCACCGTTTCGATTTTGGCTGTTTTTTTAAACAGAAAAG
AGTTTAATAACGAGCTAATGATTCCCGCCATTTTCCTTGTACGGAACGGTAAAGGGCAGA
ATCAACCACCAAGACGTCACCATACTCACCCTGACCACGACCCCACGTGAAATCTCTCTC
TCTTTCTGACTGTGATTCTTTTTGAATCTCTGGCTTATACCGCTCCTTCGTTGATCGACC
TCTGAAAATCTGCAACTTTTGTTTTGTACAATGGGGATTTGAATACAGTGCCATTTTACA
AAATTTTCAGGGCCTTTTTTCTCTTTCGAGTCTTGATTTTTCATTTTTTCCTTGGTTTTC
TGATCCGGGTTCTGTTTAGTTCCACTGATCGGGATAGTACCATTGAAGACTCGGAGCTTG
ATCTTCAGAAAAGAAATTGCAGGGCTCCTCAGCATTAAAGAAGTTGTGCTCTTCCATTCT
CATTAACTGGTGTTGGTACGCTTTCTGGGCACTCGCTGAAACACCCCTTGAATCCGCGAA
CTGAAAACAATTTATTGAAGAAGGCGAAGACGAGGAAGAGCAGTTGAATCTTAGTGAAGA
TGAAGTCGGGGAGACCAGTATCTGGTTTTGCTGAAAAACCCCGGGCGAAGATATTGCTGC
ATTCGGGCTGTTGTCTTCGTTTAAGATAGCGCTGGAGTCGCTGTCAGATGAACCGTCCTT
GAAATCAGTAAACCCCGAAGCACCTACTCCGTTGTTGGCGTTGCTATTCTTGTAGCCTTC
CTGGTTTGGTTCGGTAGCCTCGGACCCTCCTAACACCCCAGCGGCAGGGATCTTACTCTG
TCCAGTAGCTACGTTATCGGACTCCGACATCACTGCCTCTTGTTTAACTGAGATGTTGCT
TTCGGTATTTTCTTCTCCGAGTTTCGACTTCAGCTCTCTTATCTCAGCAAGTAGAGCTTC
TTTGTCTTGTTGGAGAGCGTTGTGACTCTCCTTGAGAGTCTCGTAATTGGATTTGAGAAG
ATTGTAATCTCTCTCTAATTGTTTGGTCTTCCACCTGGCTCGTCGGTTCTGAAACCACAC
AGCCACCTGTCGTGGTTGCAAGCCGAGTTCTTGAGCTAGTTTGACTTTCCGCTCCGGTTC
GAGCTTGTTCTCGACCTCGAAATTCTTCTCCAAGGCCTTCACCTGATCCACGCTCAATCG
CCTTTTCTTCTCGGAGATCTGGCCCTGTTCTTCTAAACAGTCCTCTTCGTCTAAGCCATC
CAACATGGATTGGAAACTCCTCCTATATACGTGGTTGCTTGCTCCCAAGCCCTTCTCTTC
TGCAGATGGgCATATGGAAATCACAGCACCAAGTGATTCTGAGCTGCCAAGCCTCTTCAT
GACTGAAACGAAGAAGCTATATGGATGGTATTATATCAGACTGTTTTCTATGTGTtCTTT
GTTTTCAGTTTCTATCTTAAACACTACGGGGTGTCAAAAGCCGCGGTTTCACTTAAAAGA
AGACATGGAAGAGTAACTGCAATGCTTAAAGCAAGACCTAAGTGGCAAAAATTGGGCAGG
AATTGAACCTCTGAACAATACGCAATCTCTCCTGACTTCCTCATCTTTCTCCTTTTTCAC
TATTTCTTCTCCTCCTGAACCCATTAAAACCAGGAGAAGAAAAGCGAGAACCCCTTCAAC
CAAACTAACAAGTAAAACAAAACAAAACAAAACAATCAAACCAACTGAGAAGGTAATCAA
AACTCCTTTATCTACTTCATCATAACTCAATCAATCTAGTCTAGCACAGATAATTTCAAA
TCGAATTTCTCTGATTGTTCATCTACAAAACTATATGAATGAGAGAGAGAGAGAGGGAGA
GGAAACGAGGAATGAAAAAAAAaTAGTAGTAGTAGTAAACTAGTTCACAACC


>hx_isotig01699  length=1974  
gi|90399335|emb|CAJ86133.1|H0313F03.20 [Oryza sativa Indica Group]
GGAGAGAGAGAATTTCGAGAGAATGAGAAATGTGGAAGAGAAGTGGAAGTTCTCTCACTC
TCCCTCTCTCTTGCTCTCTCTCTCTCTCTGATTTGAGCTTAAGAATGTTTCTGCCTGAGT
AAATCTGGTCGGAGAATTTGATTTCTGAtCGGTTTTTTGCGATGACAATGCCTTGAGGGA
TGGTTTCTCTGCCGATTTCCAGTGGAACTCGGTGAGATTCCGTCGACTGTTGAGTTAaGT
TCTTGATCGCTTGGCTTTTTAATTGTTTCTCGCGATCGGTATCCAAGTTGTCCGGCAGCC
TGAATCTGTGGTTTCTGGCGGGTTGTcAGAGAATTTTGGCCTGACGACGGAGAGATTCCc
ACCAGAAAAGGTGAAGaTTCGTTCAGAATGCcATCTTCgacTGTGAaGACCTATTtGGAT
AATCTTCTTTGGTTcAGCGGAATGCGACAGTGAAGTGAAGCTCTTTTTTgATTTTACGgA
GAGaTTAACATCTCtgTAtGaTCTAAaGGCGAAAGCTAGGcTtCTGGATTCTGAGTCAAG
GAAGCAtGACAATGTCCTGcTTATGAGATTCTCcAGctGATAAaTCTGACATTTAAtatt
tATCcGCTTGATTCGATTTCTTCAGGTATTTCTTTGATGAACTGAAGAGAAATAAGGACA
AACTGAAGAGAAATaaGGatattccagatttaccagccatggttggcgcacaaggatgtg
ttattccacagctccatactttttCAATTGTGACTATGAATCTTCCCAGATAAATTGCTA
TTTACTAGCTTGCATGGTACTGGCTAGAAACAAAAACCTGACCAGTGATGACATACTTGA
CAAGGGAACTGACGTGCCTAGATTGGATCCTATAAAGTTAAAGAAAATGAAACACACAGT
TACAGAACACTCAGGAGGAGATAAAAATGGTCGAGCTTCTGATGACAGTTTCCTACCTGG
CCTTAATGATGATATGACACTAGATATTCTTGCCTGGACCAGCTGGGCAGATTACCCATC
ACTTGCATGTGTAAATAGAAAaTTTAAGTCTTtgaTTTCTAGTGGATATCTaTACAAACT
GAGGAgACATTTGGGTGTAATAGAGCATTGGATATATTTGGCATGCATTAGCATGCCATG
GGAAGCTTTTGATCCTGTacGAcGCAAATGGATGAGGTTACCTGAaTTGCCATGTGACTT
TtGCTTTAGTTgTGCAGATAAGGagTCTCTTGCTGTGGGAACTCAGCTACTTGTCTTTGG
TCGggAGTTAACAGGATTTGCAATTTGGAAGTATAGCTTGATCACACATAAaTGGTCTAG
ATGCCCCcTGATGAAcTtATCTCGCTGTTTGTTTGGTTCCAGCAGCCATGGAGAAATTGC
TATTGTTGCAGGGGGAAGTGATAAGGATGGAAATGGTTTGAAGTCTGCTGAGCTTTATAA
TTCTGAGCTGGGTGTTTGGAAAAACTTGCCTGATATGAATTTGCCACGCAAAATGTGTTC
AGGTTtCTTTATGGATGGAAAGTTCTATGTCATTGGGGGAGTATCGGGCTCTGAGtCCTT
GACTTGTGGTGAAGAGTATAATATTGAGACAaGGACATGGaGgAGgATAAATGACATGTA
CCCTTGTCCCAAAAGACCTTTGCAGTGTCCTCCTCTGGTtGCTGTTGTCAATAATCAACT
CTATGCTGCTGATCAAACAACAAATGAGGTCAAGAAaTATAACAAGacAaTAATACATGG
AGTGTTGTGGGAAGGTTGCCTCTCAGGGCTGATTCTAATAATGgCTGGGgTTTAGCATTC
AGGGgATGtGGTGACAAGTTATTGGTGGcAGGTGGACAACTAGGGTGTGGATATGTTGTG
CTCCACTATTGGTGTCCTGAGGATGGCAACAATGGAGAAACAGAGTGGAAGGTGCTTTct
GTCAGGGAGCGATCAGGTGCTTTtGTGTGcAATtGTGCAGTGATGAGTTGCTAA


>hx_isotig01758  length=1942  gi|225470422|ref|XP_002273993.1|hypothetical protein [Vitis vinifera]
TTAACCAAGAAGATATATAAGTTTaTTGTGCCCATTGCCATGCATGCCTTGCTTCATATT
CTCATTAAAACGTGAATTACATTTAAGAaCCATCAGAACACATCTGGTGGCTACATCTCT
AATCTAGAAACCAGTCAAATACTTCATCATACAGAATACATCCCAGTAAAGATACGTGTT
TGAACTAGAAATCAGCCTCTTAACATTTGTTAAGGGTCCATAGGAAGCCCAGGACTTGAA
CCCAAAACCAAGAAAGCAAATTTTGgAGAGAGagAGAGAGAGATGGAtAGATAGATCATC
TTAATGAATGAAACACAATTAATAAGGATCGTAGAGAAGAaCAAACTTACTGTACAGGCA
AGAACTGTACAAGCAGAGATTCCCAGCTGCCCGATAACAATTCCAACTCAATCAGAGCCC
CAGCAATGACAGAAAGACCCATCTACAACCTACCAaGCTtGGgTCAGAAAAGGGGTCCAA
TAGGAAGTCAGACTGTTGAGGCATAACATGTAAAGACCACAACAATCCCCACTAACATAT
CCACTAATCGTCCAACTCAACAAGTTGTGCTCGCCTCTCTGCTGCTTGCTTCCTGATAAA
AaTGCCCCACCTTAAAGCTGCTTTGAGTTTGAGCCATCCTACAACAGCCTTTCCCGATGG
ACGCGAACGATCCTCATCAAAaCTAAaGTTTGGTGATGGGGATGGCATGTACGAGTATGA
GTAGCCACCATCATCAGGTACACTTACAGCAGCATGGCCACCCATGCTAAAGATACGAAG
TAGGTGCTGCATGTCTTCGTTCTCAAGCATCTCATGACTTCTCATGCGTATCTCTTCCTC
TGAGAAGAAGCcTtcAACTCCCCcATTTTCtCGGTTATGGGGCCAATCATCATAAGTTGC
ATTTGATGCCTGAATAGATGGACCTACATTCTCGAACCCTGTTGTTGAAGATTGAGGTGG
CCCCAAGGCCAACccaacaaTGtcATCATTTCTTGGAATTTGTGCTTGAtGTGAAGTGCT
GATCATCTGGCTTTGAGTTGCAAACGAATTGCTGTCAAACTGAATATGAGCACTGGAGTT
TACTTGTGACTGGGTTGgATATCCAGTGACCAGATGATTATCATTATATCCACCAACATT
CAGGCCTGAATCCATCGAAGACTGCTCTGAAGGAACAGGAAGGCGAGGTACAGAGACTTG
TTGATCAAATGAATTAGCATAATCTGTTGGAGCCATTGGAAGCTCATTTCTAGAACTTGA
CCTCTTGTTCTGCTTATAGCTCAAAAGTGCCTTCCCATCATACTCTAtGACTTGCCCCCA
ATTctCATATGCCTTCTTCACCAAGGAATCAaCAAAAACCTTCTGATTTTCAGAAAGAGA
ATCAGCTGAATAATATTGTCCACCTGCAATAAGGCCACTCAACTCATAGATATTGTTAAA
AACAACACCAACATTCCTTGTGTCATCAGGATAGTAAACATAGAGCTTCCCACTCAAGAC
ACAAGTCTTTGCATGCTCTACAAGAACCTCCCACATCTTATTTGACATGCCACTTCCAAG
AATATTTCGCAGTCCTTGTTGGTCTCTAACCACAAATCTAAGAAAATCTTCAACTGTGAA
TATACcAGCCTTATTCAACCTCTTGTGGAATGATCCATCCTTGCCAATCTTCTCCAGTCT
CCACACTTCATCATTTAATGCAGGTGGATAGTGCTTCTTGTATAGTTCTCCTCTAtGATC
CTTaacagtaaaagcatctgtttttgcttcacgaatacgaataccctcacagaagcctga
tgcaacctttaatccaagcctgaatttcctgctccttatccaacttgagttgtctgtaaa
tgtcagctctcctagagttcctacacctttccttcagtgttacttgcaaatctccagtaa

gaagaggcctctttccttcacg

>hx_isotig01761  length=1936

CAAGGAAAGAGGCGTCACGTAGTCCCAATAAAGCCTAGTACTCATCACGGCATTCACTTC
TATTCTTTTAACATGTTTCCAAGGGAGACACACTTCCAAAAGCAACTCAAGTTTTTTCTA
CAGTAAAAGAAACACATACGTACGTAGGTCATGGGTACATACAAGGTCAGATCAAGTGCG
ACAGCTTAATGAATAAAGCAAATGGGGGCCCACCGGATGAAAGGTTAGGATCAATTAGTT
GGCTTGTCACATGTGGGTAGGGGCCCATATTGATAATGGATCTTGGGTCTATTCTAGAAC
ACTATGTCAGCCAATGCTCTGGCCTTAATTTCTTCCCAAGTTTGGcGATATCTTGAGGTC
AATTACCGGTTGACTTGTACCACTTCAGCCAAAAAaGAaGAagaGGAAGAAGAAAAGAAG
AAAGAAGGTTGATGGGTAACTCAGTAATCTATTTTGGATCATGGAAGGAGTTAGAATGGT
TGATGGGTAGCGAAAGCGCTGTTCTCAACACGAACAATTGAAAAATATACGTGCATCACA
CGTATATTTGACTCTCTCTCTCTCTCTTTCTCTCTCTGTAATAAATAAGCTAAATTCATG
CATATATGGTCTTCAATCGAGAAAAGATGCATAGTTTTATATGGAAATGTTGTTCAGAGA
AAGGGTAATAGTCTTCTTCTCGAAGATGAAGTTGTCATGGATGATACTGAATTCTGTGTT
CTGTGACTTTGTCTCATTTTCCGATAAACGTCAGATCTTCGTCATTTATTGATTCAAACA
GGGAAAAAAaGAAAGAAAACCCACAAGTTAAGAAGGCTCTCTCTCTCTCTCTGTCCACAA
ACCGATGTATTCAACTGTTGATGTTGGTTTTTCAAAAGCTACATCTGTACTGTGACTCTG
AGAGAAAACTAATAGCCTTCGACATCTTACAAGCCTCATTATCTCTCTCTCTCTCTCtcT
CTCTCtctcTTAGAGTTGGGATGGCATCATCATCAGAGACAGAGTACACAAACACATGGT
TCATGAGTCTATGAGTCGTCATGAGATGAACATGGAGGAAACCCAGAATCTGATAAGCGA
GAAACTCGCTTGTTTTATCGTTAAAATCTATCTATGGCATCTTTTTCATTCATTGACCCC
TCCACATGTCCCGCCAGCTTTGGAGGCTTTAATGCTCCCCAGTCAACATCTCATAATAAA
ACAAAGACAAAATAAATTCAACAGTTACGTTTCCATATCCCATGGTCATCTTCACACCTT
CATTGGAAGCTCAACATCTCGTAGCcaCcAACAGTTTAATCAACATCACATCCTTGGTAT
CGTCTGGTCATCATCAATGTTCTTTCACCTGGTGACCTTTCCTTCAATTGCTGGCATCAT
AGATCAGAGGTAGTGGTGTGTTTTCTCACTGGCTAGTTGAGTGTAAGAACTAAGATGACA
TGTGTATGCCTGGGAGAGAGAATTCAGTCTAGCTTTTACCTTGGTTTGGTGATAACTGGG
TAAATAAGAAAagCTGATAAACACAAACAGGCTAAAAGAATAGAGATACTGTTTATAAAC
ACTAGAAGCATAGAGATCTAGCCTAGTATGCAGGGAGTTTCAGTCTATTAGGTTTTACAG
AAGCGTACATCCTGTCAACATGAATGAACATTTGAGTCATGCATCAAAGTGAAAATCATA
ACTTAGATTCTAATACGCAAACAGTAAACGCTTTGAAGTTTGAAGAAACGGGGTGTTCGT
TTCTCAAACAAGCACACACAGACACACATGCAGAGTAGCAGGCATATAATCCAGAAGAAA
GAAACAAACAAGCCCGTAAAACGATCTGCATAGAAAGTCAATGGCCATTAGTGATCTTGT
TAGTATTCTCAGCTTCTATTCAGAAAAAAAaaTtCcaTGCAAAGTCCAGAAACAAaaGAA

AATACAATAAATTCAC


>hx_isotig01808  length=1906

TTGCGGAAAAATGCTTTTttATTGCcATGGTTGAATGCATTTGATTAACCAGCAATTTTT
CCCAAAGTTAACAACAGCCAAACAAAAATATTCAGTGAACAAGCTCTAGCTATACCTACC
ACTGATCAGAGAGAGTGGGCCTGATAAAAGCATAATAATGTCCACCATGCACCCCACCAC
TGTGAACCAAAACACTGTGGAGCGTGTAAAGGTTGCAAACTCTTCGATCGGCTTCAGGTG
ACAGGTATTTTCCATTCTCTCTATCGAGGTCTAGTTCCAGAGGGAACTCATAACGGTCAT
TTATCTTGACCATAGTATCTCGCATGAAATCATATTCAAATCGTTTCAGCTGAAGTTGAA
GGACAGGAGGAAAATCAATGAAAAGGACCCCCTTTCTAGcATCCTGTAGCCCATGTTGCT
CAGCATGATACTTGTTATCACCTTCAAGACGTTCAACTTCTACATACTTATCAAAAGAAG
CATAAACATCTTTACAGCCTTTGACATCAAGCTGAAGATCATAAAATGACTCCTTCCTTG
TAGACTTGTAATCTACATTGATGCATTCAATGTAGTTCATATGGTGCCCTTCAAATAATT
GCTGTATTGTACCCTCTACAACAGTCCCCTTCATTTTGTCTTCAAGCTTTTCACACAAAA
CCCTATTAAGTTCCTGCACATCATGCTGCATGAAAGAATCATgTGTGTCCCATCCAAAAG
ACTTGGTAAGCTCTTTtGTTGCAACACTGTTGTCACTGTACTGGAGCTTGTAGAATAAGC
TCTGCAGAGCCAGAGGGATGCTTCCCGATGGCATATCATTCTCAGTTGTTGGCATGTGGT
ATACAGCCTTTCTGAAGTAAGGAATATGGTACAGAGTCTGGAGCAGAGAATTCATGTAAC
GGgTTGCTCCTTGGTTCTTAAGTCCAACATAACCCGTTtCCTTTTTTGAATCATATGTCC
AATAATCCACAACCCTACGGACTGCAACCTCAGCTTCAACTATACATGTATCATTCACAA
GATACCCTCTACTTGGGTCATATAGCTCACTGAGAGGCATGAATGATGTGAAACCTCAAT
CACTCTCACGTGCATTGAACTGGTGTTGTGTGTCTTTTCTAACAGTATACTTGTTGTTAT
TTGATTTATCACGGCCAAGCTGAACTGGGCATATCTACTCCACCCATAAGGCAAGCTTGC
AGAATCCGCAACATCTAGGTACATAGATAAATGGTCCACGTTGTTTCCCTTCGGAAAAAT
AAGCACCCGCCATTTATAACCGCCAACAATGAAAATTTCGGAATAGTGTTTCTTGGTGTT
CAGCCTAGAAAAATTTTCGATTGTCCACGTAAATCTCGATGAGGGAGGATCCTCCACTGG
CTGACTCTCCACCGTACTAGCAGTTTCTGCTTGTGCTACTTCCATTGGCTGCGGAACATC
TGCAAAATCCGAATGGGGAACCAACATCTCGTCGTCCTCTTGCTGCAAAAAGAAGCACGA
ATCAAAGCTCGGATCCAGTAAAACCCACCCTCGATTGAATCAAAACCCTAGAAATCGAAC
AACATCGCAATGGAATTCCGAAATTGCGGTCAATTCAGACCCTACAAATCGAACCCAAAC
CCTAGACCACCAAAACCGATAGAAATAGCATAAACCAAACTAGCCCCCTGGAGAAAACAG
CGAAGCACCGAAAATAATCAATTTTCCGATAAATAGATAGACAGAGCTAGAGAGAGAGAG
ATTTCGTGTTATAGATATAACGGTGGGGGAGTCATCAAAGTCATGGATGAAGATAGGAGA
GTCGTCCGATCGACGAATCTGCGAACAGCAGAGAACAATGAACTGCAACCGAACGAACAA
TAGGGAGAAAGGAGAACGGGGCTTTCTGCAACGAGACACCACCGaa


>hx_isotig01811  length=1901  
gi|147775117|emb|CAN59914.1|hypothetical protein VITISV_006086 [Vitis vinifera]
TCATAGATACTTTAAGCTTTCTTCAACTCAGAATACAGATGTGTGACAAAAAGGGGAAGT
AACAAAAATATAGTAGAAATGTATAGCACACAACAGTTTTTTGTTGGGAGATTTCACAAG
CCCGACTCGAATGGCATTTCTTGCATTGTTgAAaTATAGTAGCTGCTCTACCTTGTTGGG
CAAAGTGAGGATTCTTGGTATAAAaTGAGAATTGAGAAGGAAAGAGAAAgAGAAaGAGAA
AGAGAAAGAAATCAATAGAGAAGATGAAAACAATAGAACCATAACAGTTAGAAGGGATAC
ATAGATTACAAGAAcAATCTAcTGAGAGCCTGgTATTCATTATCAGTAGATGAATAAGAG
AACCCGACGGCATTGTCGGTCACCACCGAGAGCCCTGAAATCTGCCACCGGGTACATCAT
CCCGGAAGAGAATTCAATTTATTGGGTTACCATAGGCCGTACCTCCAAGCAATCCACCGC
CGGAGGCGGCATAGACATCAGACGGGTCGAGCATATTAGGAGACGACGAATTACCGTTCC
TCCCACCCCCTAAATGCAATTCTGAGATATTCGGAAACCCATCTCTCCCATCAACACCTT
GATCGTATAAGAAaCCCTTGAATACATGCCCACCAATCTTTACGATCGCCTGGTAAGCAT
ACTCGTCTTCTCCGTCCTCGACGGCAGTCACGCGAACACACTTGAAGACTGCCGGTGCAC
GGATTTGCCCTGGCAATGTTTCCCGAAAGCTTGCATCTTGATGACTAGAGCTGGTATCAA
AGCTTCTGGGAGGAGTTGTATTTGATGTTGAAGTATGAGAAGCCGTCGTAGTTTGCGAAG
AGATGAGCCTAGGCTTCTTAACAGCAGAAGTAGAGACAGAAGATCCAGCTGCAGCGGCAG
CCGCAGTGGCCGAGAGCTGACGTTCACGTCGTCGAGCGGCGGGGACCCATGTGCTCTTAA
CATGAGTAGAGCAATCAAAGCCACGACTTTTGCAACAAGTCCTGCACCGGCGATGGCTGC
AATCTTTCTTGGCCTGGTTTCCACAGTCTTGGCACGTCGTCGCCGTGGAAGTCGTTGTAG
TCCCACCAAGCCCACCGCTGCCAGCGGCGCCACAACCACCGCTGTTGCTACTGTTAAGCA
AATTCTCAGAATTGTTGTGATCAATCAGCATGGGTTTCTTGAGATAATTCCCGTGGTGAG
GTTGCTGGTTCTGCCACAAGTTAATTCCACAaCCTCTATTACGATTGTTCATATTATCTC
CATCGTCGATTCCAACATTAGCTGGGGCGAGACAAGGAGCTGCAGTAAGGAGAGGAATAA
CGCCGACACCGACGCCCACTCCAAGAGCCGTAGCGGCATTCGAATTGTTAATTTGGTGGT
GGTGGTCGGAGAGGATAGGCTCGTGTTGTTGGTTGTGATGGAAAGACGAAGCCGGAGCAA
CAACAAGAACGTCACGCAGACCCACCATACCCATCTCCGGCGGGAGCCCATAACTAATCT
GCCGAGTCGAAGACGACCACCCGGCACCAGgtCCACcaCCACCACCACCAGTTGCAGTGG
CGCTTCCGTgtCCTCCTCCGGCcgCCCCGGCATTGAAACCAAGGGAAAGgTCGTCGGCgC
gaCCGGTGGTAGAGGAcGAAGCCACCCAGTCTGcAAAAGCTCCAGAATCGGAaGGTAACC
TCCTTGTAGTAGCCACAACTGCTGCTTCTGCtAAtAAATCCAATgTTCcTATTTATCTAA
AACCGAAAAAAAATCAAAATTCAAAAATTaaaaaaaaaaagTAAAAGAAAGTCCAATCTT
AAAaaTCTATCAATCTATCCTACTGCGTTTaGTGGGGACTCTGAAATTCTTCTGAGATAG
AGcGAGAGAAGAGAGAGAGTAAGTGAGATCTTGTGATTTTT


>hx_isotig01828  length=1891

ttGTGaaaaaaaaGGAAATAAATACTCGGATTGCCAAGAATGCTGTTACACACAATGTAC
AAACGTCAGAACCAAAAGAAAGATGATCGGAAGATTTCTTCCAACTTGCAAAGAAATAAT
TTTAATTGTCATCTTGAAGCTCCACTTCCTTGGCTTTTTCCCCATTTTAGCTCAGATGCT
AAACTCATTTATCAGAACCCACAGTTAAAATGTTACAGTACAGAAATCAAGGCCTGCTAC
TGGGTTACCTCTCATTGAGTGTTGAGTTGTTTGACTGTTGAGACTTGAGAGAGAGAGAGA
GAgaGCTGCCTGACAGTTTTGCACAGGGAATGAGtagTAGGGCCCCCATCCTCTATTACA
AGTTACAACAAAGAGAACAAAAGGACCCTGGCTTCATATCATGTGGTGGCGAGTTCCACG
GGCGTGGCACAAGGGGCAAGGGTGTTGGCAGGTAGACTGATCCCGCCGCCTCTTATAGAC
AAAGTAGGACCCTTCACCGTACTGGCTCTGCTCACAAGATTCGAGTCCAGAAACACAACG
ATAACAGTAGTGTCATCATGGAAATGCCGGCGGACTCCTCGATCGATTTTCTTCAAGTCT
GAATATCGCATCTCTCTTTTCTTTGCTGCCTCTTGAAGCGCAGCTTTCACAAGCCTCCGA
GCACTTCCATTGCGTGGATGATTTTGAACTATATCAACTGCTTCCTGATTGCTTAGGTGC
TCCCAGAGCCCATCAGATGCAAATATAAGAAATTGATCATGTGGCTGCAGTGGGTGAaCT
AAAATTGATGGTTCAGAGCTGAGTATtGGACGTTTGAATGGTTCACGCAAGCGAAATTTA
GCAAGTAAaGgTTCTCTaTTAAATTCAGCCTTCTTCAAGTAtACATCaCCAAcAGATCTA
GAAACCTGTATGATGCCCTTCACACGCCATACGTTGTGCTTTAAAACTACAATATGCGAG
TCATCTGGATGCAGAGAGTGCAACTCTTGTCTCACAGATTCTATGCCAGCATTGTGCTCT
GCAGAGAGCTGGACAGCCAGCACcTCTCCGGTtGCcTtGACAAGCCTTCCTAaGACAaCA
CGGGAATCTCCAAGGTTTGCAACATATAGGGTTCCCCcGCATATCACACCAACCAGGCAA
CAAGATCCAACAGCTGCAATTTGCGGCTTCATCGGCCACTGTTTtGTAACGACAGAGAGG
AACCCTTCTTCTGTTGCCTGAAATGCCTTTCGTATTACATCCACTGACATGGACTGTTGc
tCGGTGGTAAATCTTTTtAGGTGATGAAAGAGGTGATCATTGATGTAGCGTGAAGTCTCA
GGGCCACCATGCCCGTCATATATCCCGACGAAAGTCCCATACGGTCCGGACTCTAGTGAG
CTCAAAGAGCCTGATTCAATTTGACTCTGATCCTCGAGCAAATTGTTGGCCTGAACCACG
GCCATTGAGAACTCGCCGTTCAAGTGCTGTCCAGTGTCTTTGTACCATAGAAGCCCATCT
TGTCGACCCACAGCATCCGAGCTCGTGTGAGCATAACGATCCGACGATGACCGCCAACAG
GCCCTCAGAAAGTTCATCAATCTCGATAACATACCTCaTCTCACCCAAACCAACCTCCAA
TTTCTCCACATCCGAGAAGGATGTAACAGAAATCCAAACCCCCCTACAAAAAaGAAGTCG
ACCTACCTTCTGCTCCACTTATTCTTGGAGCTTTCTCCTTCCTTGGTCGACAGCTACTCG
GTTCTACAGCTGGAGTCTAttgggatccgaaaggagagaggtcaaTCCATGTGGTTACGA
GAGCGTTAGATCTGTAGATCCATCGAATACAAATAGacgacgacttccttttctttctct
tttcgtttcttctctctctctctctctcctg

>hx_isotig01887  length=1857  gi|225439765|ref|XP_002273310.1|hypothetical protein [Vitis vinifera]
AGTTGTGAAAGAACCATTAaTGCAACCAATGAAGATATTCTTCATACAAGAAAACACAAT
TTGTGAACCTTGTGATTCAAAGCCCCAAACAGCCAACCTTGAACCAACTACAAACCTtAA
ATTTCCATCAATAGCAGTTTCAAAaGGAAaGGAACAGTACAACCTGTAAGTTTTGCAGCc
TAGAATACCGTGAAAATTTTGTCAAAaCCCAGGTAATTGACATCCTCAACTGAATTTTCA
ATCTTCATCATCCTCTTCAGAGCTTCCCACATCGCTACTATAATCACTACTGTAGTCATC
CTGATCAGGGTTAATATCAAGTTGAACATACCGAACCTGTATGGGCTCAGGTGCTTTGGG
AGGCATTTGAGAGACTGCAGGtcGTGGTGGTTGATCCTCACCCTTATTAGGACCAACAAG
AGCATCCAAGGGAGGCAAAGTCACCGGATCCCCAGGCTTCCAACCAGGTGGTGGCACAGG
TAAATCTGCTGGCAGTTCCACCGGcATCCCAGGTCGCCAGCCTGATGGGATTGTGAGTTG
TGGAGGAATAAGTCCCTGAATTGCTGCCAAATCGATAGGTGGATTGGTCTCtACCGGTTT
TAGTGAAGGGGCCTCAATCAGCgTCACAACAGTCTTCTCTTtAGTTTCCACTGTCTTGGG
TAGCCcAACATCAAGATCAGCAAAGTTGTAAaGCTGTGAAGCACGCATCTGCTCTTCTTG
TGGTGCTGGTGGGAGGGCTCCACGGAGGGGAGCCTGACCAGCCCCAAaTTCTGGTGGGGC
AAATGTTGTGTAACTTATTCGATGTGCATAAGAGAGAATGTTTGATAAATTAAGTGGATT
TGTAATGGTAGTGCTAGAAGAATAGGAGGGAGGGTTCTCTGGATTTCCTTCTGAGGTAGT
GGGTTTAGATCGTTTTGGGCGATGATAATCAGAGTAATCATCAACCAGAATGTCAAGGAC
ATGTTCAGCTTCCTTGAGCTTgTtAGCGAAGGCAAGTATGGCAGCGTCCTTAGCCCGGAT
GTCACGGGAaaTTTTTTGTTtAGCaTCCTGAAGATCAAGAATTTCTTGGAGTTCAGCAAC
AGCCTCAAaGAGTTGAGTCTGGAGGGAAGTGAAGAGGGAGAGGATTTCTTTAGTGGTGGA
AGGAGAGGAATCGAGGGGTGTTTGGGAAGGGAGAAAGGTTGGGAGGGAGCCACGGAAGGA
AGAGAGCCAGAAGGATCTAGTGGGTGAGACTTCGAAGAGTCGGGTGGCGAGGGAGGCCAT
CTGAAGGAGGAGGGATTGTGCTCGGGGGTGAGGTGGGAGGAGAGAGAGTAGTGTTGAAGA
AGTCGTGGCAACCGATGATGGAGCCTGCTGCGGTTGCTGCTGCTGCTGCTGCTGTTGTTG
ATGGAGGTGAAGAGCGTGGTGTTGAGGATTTTGGGAAGAAAGCTTAGGAGTGCTTGGGTT
GGGGAGGGAGGGTGAATTAGGGTTCGTGAGGCCAAGCCTAGCCGGTGATTGTAGAATTTG
AGGCGGATGACTTTGCAGCATCTTCGCTACTCGTTATCCAGATCGAATATCTTGGAACTC
CTCGGATAACAGAGGTGGTCGAAGAATAAAAACCTGAGTTTCAGAGGTTTCGCCAATACG
GGTAGCCAAGATTTGGTACaaaaaaaggaattccgagaaagaagcttaatttattcaaag
agcaaaacacttcaaaacaattagacatacgctacatgccctgagggtctgaggctcgag
ctttttttatcggacttgaaacatacacggggccgttatggttgacagaaatatcaaaag
acgattttgccccaccattgatacgttgtggaagcggcttcttcattgctctcggcc


>hx_isotig01912  length=1836

TCTTCTGCCTCTTTTtCTTAGTCGGTCTGTCTTCTATTTATGGGTTTCTTTTGAACTGTT
CAGAAGTTGATTATGTTTTCATGAAGGAGTTTTAAACGTGCCTaCATGTTTCAGTAGCCT
CTTCTTTCTTCTTCTATTGTAGGCTTTGCGTATCTTCTACAAAAGATGGCTTTTTTtGGT
TTTtCATACTACTGACTCGTATCGCAAAAAAATATATATATATATGCTTTAGGATTAACA
CTTGCTTCAATTTGTCTGAAAAGTTGGTTTTTGTACATGGGTTTCTTCTATCCTTGAAGA
AtATTTTCTTTCCTTTTCTAAAATCATGCTCTAACCTGACGAGCATGACGTTCagaaTCA
TTCAGgTGTCGCGAAGTTAGAGTATGATAACAAGTTGTGTTTCCTTAGGTTTCGTTTTGG
AAAAAAaGTGCTTTCTTTATCTTCAAAGCTGATTATGAACTCCATTCTTTTGGTTCTCAA
aTCTTGTAGTTTGCTCTTCCAAACTATAATTTGTGTTACTGGTTtCTGACTAGTTCTTTt
tCTTTtCTTTCTTCGCTTTTTtAGtAaGGgTTCCCCTCCCCCGGGTGCAAGAAAGAAAAA
GTTTTCtGGAATTTTATTCTCTCTCTCTCTCTCTCTCtcTGTCGATGGGCGAATTTTATT
CTCTTTAATTTTTGAAGAAAGAACTCTTTTTTtGAAGCAGAGTTTTGCTCAAACCGTTTC
TTTATAATTTTTTATTTCCAAAGAAAGAAACAAATGCCTGTGTTGGTCGCTGATACCGTT
CTGAAACTGTTGATTCTCCCAGCTTTTCTGGGGGATTTCTTTCAGCTTTCATTTTGTAGT
TATCTTTCCCCTTGTGGCTAAAATAGCCATAAGTTACCAGGTAGTATTTTTAGGAAGGTT
ATGGTCCcTtCAACCGAAATTTCCAATGCTCTTTATGGCTTATATTTCAGAATTTGAgAa
TAATTATATAGATGGTGGAAGCACCGAAGTAGGAtGGGTCTTACTtAACTTACCTCCACC
TTTTTTtGGTTTtCTAATTGTTATTCTTTTTCATTTTTCTTTGGTTTTATGGACTGGGGT
TTATCTTTATGAAGCTTCTGAGttGAATTGATACTACTTCTAGGTTTCTCAGTGTCAAAT
TCATTCACATGCTGCTTCTTTTACTAGATCTGTAACTTTTTGTGTGGTAGGTTGAAACAA
TTGATTTTCTtCTTTTGACATAGTTTAGCTACAACCTTTTTTTctCGGGGTTCTCGTTTT
AGAGGTTATAGTTATAGTCCCGGTGTCTCTTGTGTTTCTCTTTAATATAGCAcTGACTTG
TATGCTTGCTTCTTTTCTCTTTCCTGTTCAAATGTTTGTTTGAAGTGTCTGTTTTGAATT
TCCTCTTTGGTCTTCTTGTTTACCTTCTACTTTCTTATTTTttttGTTTTATATTTGGTT
GCAGGGGATAGATGTGAAATGGATTTTTCAGAGTCTACACGAGTTGTCTTCAATAGAATT
CAGAAACTAGAACCTGAGAATGTCTCCAAGATTATTGGCTATCTTCTACTGCAGGATCAT
GGTGACCGGGAGATGATAAGGTTGGCTTTTGGTCCTGATAATTTGATACACTCCTTGATC
AGCAAAGCCAAATCTGAGCTTGGATTATCCCCTAAACCAGTTGCCTCAGCTCCAGTTTCA
CCTGTTTCCATGAATGTGGCACCTGTTACAGATTTACCCCTACAGTTCACCCCATTCTCC
CCTGCTTCATCCCGTCCCTTTTCATCCCCGGCAACCTTTCGGGTCCCAACTCCCTATTGG
GACCCACAGGTTACAACTGATCAGCAAGCTctaaat


>hx_isotig01988  length=1812  gi|225458966|ref|XP_002285557.1|hypothetical protein [Vitis vinifera]
TGTGAATCAGTCAAGGGAAGAGTGACATTGTTCTTTtCTTTTTAAAAaGAAAtAATACAT
ATCGCTTTGACTTCCcAAACCCAAATTAATACAAGTAgaGAGAGAGAGAGATAGGAAAGT
TAGTTATTCGTGCCCTTGGGTCTTGAAAGGCTTGTAAGCCTTGACATCAGTGGCCAGGCC
CTGGACAGATCCAGCAGCAGCCACAATTGAGACCACCAAGCAGGCCCAACTCAATATTTT
GAGCCAAGTCCAAGTGAAGGAAAACCTGGGTATCTTGGCCTGTGCAATGTACATCTCTAT
TGGAAAGTACACGGTCAAGGGCCAGAACGAGGCTGCTCCAAGCAGGCCCAAGAAATCGTT
GAaGAaGGGGAAAaTCATGGCCACCACGGCCGTGACTATCACGTACACCGTCCTCCACAC
CACCCGAAAGAagTTGATATTATATGCGCCATATGCTGGAATGTTGATGGCGTATTCTGT
gCTTATGAATCCGTTTTCGGGCCAACGGTGGTTGCACCATTTCTCCACGAAtCcGTATAC
GGGTTGACAGAATACCTGGTATGCTCCTATAAGATGGATGGCAATGCAGACGTTGGCGAA
GTCAATGAGCCAAAAGGGTTCATAAAATCCAAACCCGGTAAGGAAGTTTCCGGGTGCATT
ATTCCCAAACGCGGCATAACCAACGCAaCCACACAGCACGTAGAACAGGGTTGTGGTCGA
CACCCCGATAAAGGAAGCCTTCTTCATTACTTtGTTCTCCGGGGGACTTGATTTTAGTGT
GTCCTGAATCTCAATGAGGACGGTAGAGTAGGCGTAGGCAAAAGCAATGTCTCCGATGGC
TTGGAATGTCTTCCACACCTTCTCGGTGCCGGTGACATCCACCCCAACTAAAACCCCTGT
TAAGCTTGTCCTCACATCACCGCTTCCCTCTGCAACTTTGGCTACAGAGAGACCGAGGCC
TATTGAAGAATAAGCAAAAGACATCACAGCCGCGAGGATGGACAACCAAGAGAGCTTGTG
AAAATTGGGTATTTGGGACAGAACGATCTGGATGCTCGCGAAGATGATAATGAAGGGATA
GTCGGCTACGTTGCACTTGGTATGATGCCCGTGTGTGTGGAAACAATTAGACCTTTTGAC
AGCCGCCATACTGATGGATGCAGTGATGGTGTATCCGATTGTAATCCCCACCAGATTTAC
GTATTGAGCTAACCCACAAAGCTGAATCTTGATTCCTCCTAGATGGGCTCTTACAACATC
CATGTAGGTATAGTTTCTCTTCCCTGTAACAGGATCGGGAGATCTGTAACAGTCGGCAAG
CAGTGTAGAAGTGAAATAAGTGATGCCAGAGAAGGCGATGAGAACAGAAGGTCCAGCAAC
CCAACCCAACTGAGCTATGGCCCAAGCTAGGGACAGCACTCCCGATCCAATGACAGCAGT
AATTATGTGAGCACTTGCGGTGATCAACGTTCCAGTCCTCTTTGCGCGTCCATCGTCATC
CAAATTTTtATTACTGATACCCATCTCCATCATCCCCGGTGCTTCTCCCATGTAGAAGTT
ACCTTTTTtCtGCAACTCTACCGCCATCTCTCTCTCTCTCTCTCTCTCTcTCTCtcTATC
TCTCTCTCTtCTCCaCtCAAAGGAGATGGCTCAGCAGAGCTATATATATAGTAATAGCAG
TGTTGAGCACGAGAAAGCACACTTCGAAGATAACGTTAGAAAGTTCTCCAAGTGAAGAAC
CACAAGcGAGGAAATGATTTAGAGCACTTTTGTGCCAAATGCTGAATGACAGAATCAATA

CTCGGTAGGACC

>hx_isotig02005  length=1804
  gi|225450739|ref|XP_002279164.1|hypothetical protein [Vitis vinifera]
GGAAGAAGAAGAACTGAACAAGGCAGGTACGATTCAGTGGAGGTGTTTCTTCGACAAGGT
CTCTACTTCCTCTTCCCGGTCTTTGCATATTACAATTTCCTCTTCTCTCTCTCTCTCTCT
CTCGGTGCTCATGCTTCCGCTGCAACTAACTTTTGAGGAATAACTGGGTTCACACTCATC
TCTTCTCTACTGGGTGTTAAGCAGACAAAGCAACGAAACGATGCAAGCGAAACAGAAACG
TCTCCGCCGGAACACCCGTCTCGTTTCATCGCAGCTCCTCTTCTTCACCACCACCCACCA
ACTTCTTCTCCACCTTCGTGTCGTCTTCTTGTTCGTTCCTACCTAAGTTCGCTCTCTGTC
TAAGCGGGACCAACCTCTATCATGACTATCACCATGAAGAAaCCTAAATCCACAATCTTC
ATTCCTTCTCCTTCATTGCTAACTGTCCTAACcgAAGATCTACTTTTACGAGTACTCGAC
AACCTAATTGACAGCTCTCATCGGAAAGCATGGCGTTTGGTCTGCAAATGCTTCCTCAGA
CTAGAATCTCTTCATCGCAAGGCCCTTCGAGTCTTCCGGCACGATTCGCTGCCGAATCTC
CTTCGCAGGTACCGACTTCTTGAACTTCTCGACCTGtCcGTCTGCCCCcGTGTTGACGAT
GGTACGATAGCGTTCTCTTTTGGGGCTGAGCCTGGGGGGTTTTGTTGGACCCGGAGACTG
ACAAAGTTGGTTCTCTCTAGAGCcTGTGGATTGAGATCGAGTGGGTTGGAGGTGGTGGTG
AAGTCGTGCCCGTCTTTGCAAGAGATCGACCTCTCTTATTGCCTGGGGCTTGGGGATCGG
GAGGCTTCTGCTCTATCGCGTGCTACGGGATTGAGGGATTTGAAGTTGGTCAAGTGTTTG
GGTGTGACCGATGTCGGATTGGCGAAGATAGCCATCGGTTGTACTAAGTTGGAGAGGCTT
AGCCTCAAATGGTGCTTGGAGATAACCGATCTTGGAATTGAGCTTCTTTCGAAGAAGTCT
ACGGGCTTGAGATCTCTTGATATTTCTTATCTCAAGGTGACGAACAACTCATTGCATTCA
ATCTCCTATCTCCGAAAGCTAGAATCGTTATCGGTGGTTGGGTGCTCCTTTGTGGATGAC
GATGGATTGCTTTTCCTCAGAAACCGGAATCCTCATCTTCAGAGTATTGATGTATCAAGG
TGTGAGAATGTGACATTATCTGGCTTAATCTCGGTAGTTGAAGGgCACGAAGAGAGTCTG
CTTCAGCTTGGTGCCGGTTACTGTTGTTCTGAATTTGCCGCACCTTTtCTCAACCAATTG
AAGGAGTTGAGAAATCTGAAATCGATTAGAATTGATGGGGCTCGAGTAGATGATTTCAGC
CTTGGGACCATTGGGGCCAATTGCAAACACTTGGTTGAAGTTGGGCTGAGCAAGTGTGCC
GGGgTGACAGATGGAGGCATAGCTGAGTTGGTTGTGGGTCATGCCAATTTGAAGGTCCTT
GATCTCACCTGTTGCCATCTGATCACTGATGCATCATTGTCTGCCATCTCGGCTTATTGT
ACCAAGCTTGTTTGCCTCAAGTTGGAGTCCTGCGATTTGATCACACAGAAGGGGCTGGAG
CAGCTCGGATCAAGTTGCTCGCTACTGGAGGAGCTGGACCTCACTGATTGTAGTGGCGTA
ACTGATATGGGGCTCAAGTGTTTATCTACATGTTCCGAGCTCCTCTACTTGAAACTAGGA
CTTTGTGTTAACATATCAGACAAGGGTCTACAACATGTGGCATCAAAATGCACCAAGCTT

CGTG


>hx_isotig02089  length=1758

TTTTGTCGAATATATATCACTTTAAAAaTTTCCAAATTGTATACAGAAGAAATGTCCTAA
CAGTTACACTGGTTAAGAAAACTGGTTACAACAGCCTCCATTAAACATGAAACATAACGT
TAATTGTAATCTCATCAAACTTGCCTTCCGTAACACATAAAGAGGTTTTTACCTACCCTA
GACAGAGAAAATCCCACAAAGAATCAAACCTAAACAGGAAATCCAAACCTGGCACAATTA
AAACTCCTGCCCCTTAACTTTTTTAGCTTCCCTCACCATAGATTCCAAACTAATATCAGG
AGTAAATAACACATGGGCACAATCCCCAAAGTCATTAATCTAAAAGAACCATAAGTAGGT
CTAGTGTCCATGGAATGTATTCCCATCAAAAATAGAAGAGAAGAGTTGAAACTACTGGGC
CTTGAAGGAAGCATCCATCATCTCGCAGCGGCAGAAGCAACCTTCTGCATAATCATGGCT
TCAGCGGCACGTATTGCTCCCTGTGACCCTGTGATTGTCACTTTCCTGTCGGATGTGCCA
GACAGAAAATCACCTCTGTCTGATATCTTTATTCTGGCACCACTGACCTGACTAATTTCC
ATTATATTCTTTCCCCcACGACCAACAACAACTCCAATATGTTCATCTGCAACACCAATT
GTCACAGAGTTGCCACGGTCTTCCTTGCTATTCTGAAATTTTCCTCCTGCCACATTTGGT
ACTGCATTGTATGCTACTGTTCCAACAGAAGGAAGCAATTGTATATATGGAATACCATGA
AAACTGGAGAAGTTAACACCTGAGTATGAAAATGGACCATTGGTTGATTGTGAGTAATGA
GCATCTTCAATTAACTTGGACAAAACAAGATAGATTGCCCGCATTTGTTCCTCTAGAGAC
CCTGTCAGCGTCACTAGCCTATCATTCAATCCAATAAAATTGTGATCCTGCGGGGATATC
TTGATTCCTGCCTGGGAATCTTCAATAAATGACTTTATGGTGGCTCCACCTTTCCCAATT
ATGCCACCACAAGAGCTATTTGGAACAATGAGCCTCACTTTTGACTTGGGATCAACATCA
TCACTATCTTCAGCTTGAAccaCCTCACTAAGCAATTTGGCCAGAATAAGTTCCATTGCC
ATGATTACATCATCAAATGCTCCAGATATCATGATTATTCTGTCAGATGTTCCTGGAAAA
AaTTCATGACTTCGTGACAATTGAATCCTTGCCCCAGACTGTGACTGAAATTCAGTAATT
GTAGAGCCACCCTTTCCAATGATAGAACCAGCTGCCGCATTTGATGCAAGGAATCTAATA
TAGGTATTCTTCTCTTTATCATCTGAAGATGGGGACTTCGGCGGTGCGGATCGCTTGGGC
GCGACCTCAGGAGAAGAAACGCAAGACGAGTCTGGCGATTCCATTCTCTTCCTTTTCTTC
GTTTTGCCGCTTAACAGAGATAAAGAGATGAATCGCCTCTGAGAGAAAGGGAGAGAATCA
GAGCAATCGCATTGTTCGAAAGGTTAATACGAAAGAAACAAGAGGCTAGAATGAGATATT
TGTTCTATCTTTCAGAGAGAGAGAGAGAGGGGTGCGCGCGCGCGTTTGTTCAACGTCCAG
CGTCTGTAGTAGTTTGGCTCGCTTTTTTGCTTGGGTTTGCAGCGTGAGCTCGTTGCCGAA
GAACCCGCTTCTCGTATTAACAAACGTCGTTTGACATTAAAAATGTAGACAGAGAGAATA
CTTCTTCCTCTTCTCgtC

>hx_isotig02109  length=1751  gi|255587500|ref|XP_002534293.1|nucleic acid binding protein, putative [Ricinus communis]
agagagagagagTGAGTGAGTGAGTGAGAGATAGAGATCTAGAGAGAGCTACGTTTtGGA
TAAcTTtGCTTGATGAGTTTTATTATCATTCTCTCCCTCTCCTTCTGTGATAGCTGAAGA
CATGTAACTCATGACGAGGGAGTTCTCATCGGGAGGTGCCGTTAAAGGTGAAGCTTGGAA
CTGCTGTTTGCAGGAATGGCAGGTGATTTGGAGGATGGTAGAATTAATTTGCTTCGTTGC
ATGTTCCCTCAGAATCTGGGCTTTATCAAGTTCAGCTTGTGCTTGTTGCCTGATTCTCTT
GGCATTTGCGAATTCCTGCTCAGCTAATTCAATCTGCcGTTTTGCTTGCTGTCTTGCCTC
TTCAGCAAAGGCCTTTTCTGCCATGGCCAACCTTAGCTGCTCCCTTGCCTGTTCTTTCAG
TCTAGAAGCTGCCAAAGCCGGTTCTTCAATGGTTGTCTTCTCTCTGGGAGAGTTTCTATC
TGCATCTTTTCTCAAACTGGCATTGTTTGAATCAATCTTGTCGCCATGGTCACATGACCC
AATTGAGAGCTGCAGCTGGGTAGCATGGTTTTCGTCTGTATTTGGGGAAACCGAGGTATC
GAAGGTATTTGTGAgATAATTCGATGACGGTAACAGCTGCAGTTCCAGATTGTGGCGTTG
TTCCACAGTGGAAGGATTATTCCGTTCTGGACATAAGAAGACGGGTCCCTTCGGCTTTTG
CATTCTCAATCCAGGCCAAGGAGCTGTACTGAAATTTGTGTCACTTGATGGGCTCGGGCT
TGAAGCTGTTCGAGACAGGCAAGCTGCCGATTGCAGTGTCTGCAACTCAGTTCTGAGACG
CCCAGCATTACAAGCGTCTTGGTGTTCAATGAAACTCTCCACCCTGGAGAACACACGGCC
ACAATCACAAGAATGGCCTCTGGTACCACAGGTCTTAAGGTGAGCCTTATAATCCGATTG
AACAGCGTATCCTTTGGAGCACTTCTCGCAAACCCATTGCTTGTGATTGCTGTGCTTCCT
TCTGAAATGCTTCTTTATGCCGACGAGATCGCCCAGTGCGTGGCAAGGGTCATGGTGCAA
GCAGCTGGGTTCTGGGCAAACAAATACTCTCTTTCGAACCTCTGGCGTCTCCCTCTTGAG
TAGCTTCCATGGCACCTTGTGCCGACGCCTGTGCATCTGAAGGTTCTGGTCTCTCTGAAA
TCCCTGATTGCAGATCTCGCAAACATAGCGGTCCGACTCCAACAACGTCTTTGGCGATAG
AGAAACCACCTCTGCATCAGGATCTGGTGTTCCGGCTGGCCTTCTTTTTCTCTTACTGTT
GTTATTCCCATTTTCTAAGCAAGTAAATGCCTCAGAAGAAGGAAGACTCGGAGAAGAATT
GTTGGCTAACATGGGAAAAAAaTTtCACTTTTGGTTTGTGGTTTTCTCCTCAAATATCCc
ACCAAAGAGATTCCTCACACACTTTCTTCTTTCTTCCTTCTTTtATTCAGCTGTTGATAT
TAGCGTTGTTTGTCTCAGACTAATAATATAACCAATGGTAGGgAATGGAgAGAGAGAGAG
AGAGAGAGAGATGAAGAGGGAGATATAGACTATTGAGAGAGGTAGACACCACTAGAACAT
GAGGAAAAGCTCTTTCTTTCTGCCATCAGCTTTCTTTCCTTTTTAAGCTTTCAACTTTTC
TATCAGCTTTCCTTCATCCACTCTTCACCTCCATCGGGTTCTTGTATTGAGTACTCCACC
AAtccaccttc


>hx_isotig02525  length=1598  gi|224088300|ref|XP_002308408.1|predicted protein [Populus trichocarpa]
GGATTTGGGTAGCTCTGCACCAGCCAAGAATGAACGGAAGAGAGTCAATGCCCTCTCGGG
CTGGAAGAGTGGAACCTCGTGGCCGGCCCCCCGAACTGTGGCAAAGGTCAGCCCTTcATA
GACCTCAGTCCATCCTCCAACCTGGCCACCTGAGTACCATGGGTACCACCGAGTTTTTAC
AGTCAGATTCAGATGGTTAAGGGAGAATCTAGTGGCAGTTACTGGAACTACTGAATCTGT
GTCACCACTGAAAACCCATATCCTGAGGCCACCTTCCATTAGCTCCTTGTAAGTGGGTAA
CATAGAAAACTGAGAATCCTTCCAGTTCTTGAGTAAAAaTCACTGCAAGCAGTCCATCTG
TAGGGAATGCCCGTGGCATTGGCATGCATGGCCTTCTGTACATCAGGCCTGTTATAGTAT
TTCTCTGCATAATTCTCTGTACATGGATCGTATCCATATACCCGCCTATGCAGGAGGGTG
ttCTTGAGCCTGATTGATCTTGTTGTATTCTTAGATGCTTTACAAATGGGTGTGTAGATG
CTGTACTGATCTATATCACCAAATTCGTGGTtCaGTGCATAATTAATTGCcTTATCGCAC
TTGGAGGAGTACTTAGTTTCTGTGAAGTTGCACTGTGAGAGTATAGAATGATAGCTTCTG
TCTGATATTATCGAGTGGGTCcACCAGTATGACACTGTTCCAATGCCATCGTAGTAGTTA
TCTGTTACAGCATTtCCcACAATGAATCCCTTGAGGTTGATGAAGGGCTTGGATAAATTT
TTGTTGTAGTCGTAAATTTtCTTTGCCAACTGTGGAACGTAATGCCCTGCATAGCTCTCC
CCAGAAATATAGAAATCTCTATATTTGTACtGAGGAAATCTTGTCATCCATCTTACCATA
AACAGAAAAGCCTCCCGAGCGGTGCGCCTGTCGCCGGAATGTTTAAGCTCCAaGCTTGTA
TTGGTATACGAGAAACCCACACCGGCGGGTGATTCAAGGAAGAGAATATTTGCCTCTTTA
TTCCAGGAGTACTTGTTGAGATAAAGAGATGAACCATCTTATTTAATCCGAAACGGACCA
ATCTCCTCTGATGCTCCGTATGCAATTGAGGAaCAACcTGGACCTCCATTGAGCCAAAGC
ACAAGAGGCTTGTTTTGAGGATCAGTAGTAGCTTCTGTGAACCAGTAAAAGAGAGCTCGG
CCGTGTGTTGAATCGACGGTAATGTAACCGGAATACTGTGAGAATGTCACCTGCGGCTGT
CCAGGGAGGGCTGATATTCGATCCAGCTCTTGCTCCGTTGCAGATTCACCGACACCAATC
AAaCTTATGAaTAAGATCATTAAGATGGTCCTCCATTGACTTGCCATTTGCACTCTCCTC
CAGAAAGTAAGAAAGGTGCTCTCTCTCTCTCTCTACACAGTATGAGTGAGGGAGATATTA
ATACATAGAACTGAGTGAAGCATTGATGGAGAAGATTAGCTAGGATTTGAGGTGGCCTCA
GCTCTACTATTAATAGATTTCTACAGCCTCCAGGTTGAACTCTCTCCAGTGAGAGGAGTT
AGCTGGCACTATGAGGCAATCAAACCTACATCAGAACC


>hx_isotig02576  length=1585  gi|225425577|ref|XP_002266600.1|hypothetical protein [Vitis vinifera]
TTTtGTtGGTGAAAACCAATTATGTATTGCAAATTTGCAATGGAGATGGTCTATCATAAC
ATAGCACCCGTATACTAATTCTGATAATGGGGAAATCCACCCTAGCAAGCAAGGCTGCTT
TATACCCTATACtGTAGAAGTCTAGCTAATAACAATGCCCTCCCTGTACAATCCCTCGAA
GCGGGAAACAATAATAATAATAATAACGTAATGCTAGTGAATAAGAATTCCCATTAGACT
ATTATCCCCTAAATATATAAATATAAATATATATGTACTGTGGTGGGTAACAGCCACTGG
TGTGAAGGGGTCGGAGATCACAACCACACATTGAATACACCATATATAGGATCCTTAGGC
TGGGGCTgAGCAATCAGCAAGTATCACCATCGGACTGGATCCGGTTGCTTGATGGCTTGC
CGATCTGCAGGCAGCCAATTGGGGGGACTGTGGGAGTGCTCAACTCCCCAAAGGTCTGCC
AACAGAAGGGGTCATACAAGTGGTAGCGTTCTTGAATTGGTTTTAGCTGTATGGCAGTTA
GAGTCACGTCTATGCATGGCAAACTGTCGCTGCATGCCAAGTGTACAGGTTTTACTGTGT
AGGTCCCTCTTATTCTCTCGTATGTAATTCCTGACAGAGACACTGCCGATGTTTGGTTCT
TGCATGTGCTCTTGTCGCAGTAGAATTGATCGATTACAATCGGAAGTTGAACTTCAGATA
CTTGAATGTTTGAGAATAGTACTCCTTGCACAGAACCCGACCCACCCTGCCATGTCTTGA
TTCTGACACCAGTCATGGTGTTGTGCATCATGATATCTCGCACAGTGATGTTTGATACAC
AGGCTTTGGTGTTGTCTCTTCCAAGACCTCCGATGCTGATGCCATGCCCAGGTCCACAGT
TAACATTGTGTATGTATACGTTTGAGCATCCTGTCTGTATGGATACGCAGTCATCACCAC
AAGCGAGGTTTGTGCTATGGATGAGCACGTCTTTGGAGTTCTGCAGGTGGATTCCGTCAG
TGTTGAGGCTGTCGCCGGGTGAGTTGGTAGTCATGTTGTAGACTTGGACGCCGATGCAGT
TGTCGAATTTCAaATGACACTGAGGGCTGTTTTGAATTGTTATGCCTGTGACTGTCACAT
TATAACTGCCATAGAACCTCAGAGCAGTTGGTTTTATGCTTGGCATTTTCCGGCCGAGTG
TGCTGTTTATCGGAaTGCGAGGGTTGACCGTCGTGGGAGGTTCGTCGGTAATCGGAACGA
TTAACCGTGCTTCACTGTCTGTGCTATCATCAAACGGGGAATCTTGCCACCACACCGAAC
CCTGCCCATCAATTATGCCTCCACCCTTGATTGTAATCCCCCTcAGTTTCGTGAACTCCA
GCCATTGCAACAGTCCAGAaCCCCAAGCATCGGAGCTTGTGGGAGCGATTATTGTACCCt
CCAGCTGAAATATGATGTTTGATTCACAGTAAGGCCCGGAGAAggaaatgggtccgacaa
gaaacaccaattttgctggcaccaccattgttgatgcctccaccttacaagcagctgccc

atgcagcttggaatgccttcgtgtc

>hx_isotig02601  length=1578

CAaCTAGGTCGAATCCGAAGCCAATATTTCGTTTCGACCTCGTTTTtCTTTCTTGACTAA
TACAGAAATAAATGTGGCCTTTTATCCTAAACGACCAAGACTCTCTCTCTATACCACCTT
ACCAAATCCTAATGACTACGCTATTGATACCATGGCTGGCACTGGCAGAGCTCTCTCTCT
CTCTCTCCTCTCTAATTGACAAGACTGCCGCTATTTTtCTTCTTATCTGGCAAATAAATG
GCAATACCAATAGTACCATCCAGGAATTCGTCTGAATAAAAAGAATTCCTGATGCTGCTT
CTCCTCTCCACCGGGTAATCGACAAAACTTGGTCCCTTCTTTTTtCCCATGTTAAATGAA
TCCTGTCAAGAGTGACGGAACAAAATTGCAGTATCCTCTTCGTTAActAAAAAAaGGACT
AAGCTGATGAAGTATTCTGCTAGGGGGTCGTTGCCTCAGCGGCTTGTGAAGCACTGGAAC
CTGTCATTGCCGGCGCCGCTCCTACCGTAATTGTCGTCGAACCGGTGGTTGTGGTTGTGA
TTGCAGAAGCAGCTGCTGAGGCGGCGCCACCACCACCATAATGCTGAGGCAAATATGGGT
AATGAGGTATCATCTGGGGATAATGAATCCCAAAACTCTGTCCTTGAGCTTGACTGCTGC
TACCATGTTGTTGGGTGTACAATGGATAGAAATTATGGAAGATAGCAGGAGCCCCCGACG
CCACAGCAGTAGCAACGTAGTATGGCGAAAACTGCTGCTCCCCATATACACTGTAATAGT
TCtgcATGGGGTACATGCCTTCTTGTGAATGACCTGAGTACCCGTAAGTAGGATAAGGAA
ATGCGTACTGAgCGGTGGGTTGAtGGAAATACGTGGAaGACGAGCCATGATAAGCGGGCG
GAGCAATCGATCCCGGAACTGGTCTGAATCTCCCcATACCATGTTGTTGAGGGGTGGATG
GGTGATTCCgaTGTGCACCAaGAGACGCGAGATTGCAGTTAGTTCTCCTTCCATCGATCA
CTGGGGATGGATTCTGACAAGCCCTCGTTGCGGCATCCGGATCCTTGAACGTCAcctaat
tagaaatcaagagcccacagtactctaatatatctgttattggttaaaatcataaaaggt
gtgaaaaacagaattGAATGCCATATTGCCATTAGCGAGAGACTTTTCTTCACACTTACA
AAACCGTATCCCTTGGATCTTCCTGTGTTCTTATCGGTGATAACCACAGCTTCTTGGATC
TCCCCAAACTGCTCAAAATAACGTCTCATCGTTTCTCGCTGAGTCTCCCAAGCCAAACCA
CCAACGAAGATCTTTGTGTACGTTGTATCTCCGAACTGCCCAGCATTTTTGCCGCCAACC
ATCTGGAATTGTCTTTGTTGTTGAGACATGAGGAGGAAGGAAGTAAAAAAaaGAAGAGGG
ATGATAATAGAGCTCCAACCAATAAACAATGCAATCCACCCAGCAACAACCGAAAAAAGA
AAAAGCCAGACAACTAGAAGAATACAGTACAACAAGACCAAAAACCCACAACCCCAAATT

TGCTTTTTGATCAgaaaa


>hx_isotig02739  length=1543  gi|355509964|gb|AES91106.1|Pectate lyase [Medicago truncatula]
TTAAAGTACATTAGACGTTAAGCTCTTGTCCTTGCTGCATTATTAGATTTCATTACTCTT
GTTTATCTGTAGCATGAGAGAGAGAGAgagaTAGATGATGCATAAGGGCTAATACATATA
AAATCCAATCTATCAACACTTCTGGACCTTTTCCTCTAACCCCACCAGGATTCATAAATA
ATAACCGAACCCAAAAGGTGGTTATCAGGGCAACAGGCCGAGGTTGTAAACTTGTAATTA
TAAGACGCGAAAAGAAAAGGAGAAAGAAAAAaGGGAAAGAAACTATATATACGCCTACAT
CGCCACCTGATCTGAACTCCTATACTATAGTATACGTATATTTTTGGGTTTCCTTCTTCA
TATCATCACTATGGACGCTTGTTACTCTTATTTCTACCCCAGTGAATTAAAGGTGTAAAT
AAAAAGAAAGAAACAGAAGGAGAGAGTTGGGGTTGGGGGGCCTTATATATATATATGCCG
CGCGCCTTTGCGCCTATTCCCTCCGCTCAAAGTCACATCATCAGCAACGCGAACCCTTCT
TGCAACCGAGTGCACCCGCCGACATCGTAATGGAACCCACCAGAGAAGATGGTCTGGCAC
CCAAACTGGAAGCCTTAGCATAGCTCGACGACGCTCCCGCACCAGATGGCGTGAAGAAGG
CACCATTCATCATTAGGTCTCCTTCAGACCTCCAATTCCAGTTCTTCCATTCACTCTCTG
GTGCATCCTCATGTTTGGTCACTTCTTTGCTGAATCTATCATCCGGTGCCACAAATCTAT
TCCCTTGGCTGTTGATGGTCGGTGAAGCACTCCCTCCAATGGCGTACATCTCCCAGTGGG
TGTAGTCATTGTTCACCACATGGAAGTATCCATGTCTACACCTTGGCATCCTTTGCACCA
GCCCTTCTCCAAAGTGGTTGAAGGCAATAGTGACTTGCATGTTCTTGTCTTGGGTGTAGG
TGTCACTGTGGCCCAAGAGCATCACTTTGTCATGGTGGGTCATGTAATTGTTAGAAATGG
TGATAGCAGTTGATCCGTGGATGGCATCGATGAGTCCATCATGGCAGTtGGAGAGAGAGC
AGTGATCCACCCACACATGGCTACCCCCAAATATGGAGATTCCATCACCATCGGAGATGG
TCCTCcACCCATAGTGCTCCGGGGAGTCTCTCACATTGGCATTCCCGCCCTGCTTGCAGT
CATGGATGTTGAGGCCGTGTATGATAATGTTGTTCACGTACTGTATGGTAATGCATGGCC
CACCGGCAATGTGAACGCTGGCACCCCTGCCGTCGATGGTCTTGAACGAGTTCATTAGTA
GCTCTTCCTTGAGCTGAATCACCATGTCGCGTGCGAAGATGATCCACAATGGCTCATCTT
GGATCACGGCGTACCGGAGGGTCCCCGgCTTTGGGTTCACGGGGTCgTCGTCGCCGGAGT
CAGTGACGACATAGATGCGGCCATCCCTTCcACCAATGGCCTGCTTCCCGAaCCcAATTG
CACAATCGGCTAGCCTTtGACGATTCTTCTCCCAATTGGGGTC

>hx_isotig02844 length=1514  gi|225445114|ref|XP_002283815.1|hypothetical protein [Vitis vinifera]
CCGGGGGAAGTAATCAAGGCAACTCCTCTTCTGCTGTCtcTCTCTCTCTCTCTCTGAGAA
TCAAAGGCATCTCCCTCGGAGATTTCTCTCTATCTCTCTCTCTGTACAGTACCACAGAAA
GCAGAAAGAAGATGGTGTCAGGTCCACCGGAAATAGCCAAGAAACTGTGGAATATCGTAC
GGATAGTGTTCTTTATGCTGAGAAAAGGCATCTCGAAGCGGAAGTTAATGATGGATCTTC
ACCTGATGATGAAACGTGGCAAACTTGCTGGGAAGGCACTGGGCAACCTGATGTTCCACC
ACCACTCCAATCTCAGTTGCCGCTCCAACGACGTACAGCTGTCGTTCGTCGCTCCCCGTG
AGTACGAGTTCAGCTGCAGCAACAGCCCCGCCTACCCCTCTCACTTCCCCTTCCACGTCA
ACAAGCGCAAGGGCCACCACCAtttctattcttCtCAccaccaccaTCGTGATCAGGACG
AGATAGACGCCGTTAATGCGGTGCAGAAGGTGTTTGAGATGTTGAACAATGACGCTGTTA
GTGTGGAGGCGTCGCCGTTGGTAAACCTGCCGGGGTTCGGGAAGAGCCCCATGGTACGGC
AGTTGAGGATAACGGACTCACCGTTCCCATTACGACCTAGCGAGGAAGACAGCCACGTCG
ACAAGGCAGCTGAGGAATTTATTGAGAGGTTTTATAAGGATCTAAGGCAGCAGAAGAGGA
TGGCTGCTCTCGAGGCAAGCTACCATGATACGTGGTCGCCCCTGGGTTAAGATACCGGCG
TCGGTTGTCGGCCGgACTCCGGCTTTGTATGTAAGACGGACCTACTACCGGCAATAAACC
CGATTCCGCTTCGGCGTTGTGCTTCTCACTTCTCATCAGTTCTCACCCCTGTTTCCTTTT
GTTAAGATTTAAGAGTGTCAAAAATGAATAAAATAAATGATGTTTATATGAAGTAAATGG
CTATTGTACTTAGGAGAGAAATAGAAATTGATGATCGGTTATTCCACTTTGCTTGGGTGA
GTTGGCAACTGTCGGCATAATAATGGTTTTCGAAGTTAGTTGAATTTGGTTAGTCGAGAT
ATTGAGCGCTTTGAGACGCGCGAGAGGAGAGAAAGATGGTAGGCTCGTAGCATGGCAAAt
tggCAATTGGCAAAGCGCAGCGACCGCTCCCCTCCAGACTCTAGGCCTTCAGCTTCGACA
GTATGACCACCAAAGGACGAGAAGTGAGAACTCAACAGCCTGCCTTTGAGGCATCACCAG
ATTCACCACCCTCAAATCACATCATTGCCCTGTACAATTCTTTTCTGGAAAGGGATTTCT
ctGTATGGGCcGGAAGTTATTAGTTtCCCTAGGTGACTCACCTGTGATCTGTCTCTCTGT
CTGATCTGATGTGGCTAAATGTATGATTaTATGGCACTTCAGCAaCCCTCTTATTAAAGT
TCCTTTTTTTAAAATAAGCCACCTGTAAAATTGGAGTCCAATTGGAGATTGACACGTCAT
GtGAAATTGAGTAG

>hx_isotig02945  length=1480  gi|224137482|ref|XP_002327137.1|predicted protein [Populus trichocarpa]
ggTTCAAAATTTGAAATTGGCTCTCGTCAGATTCCAAGTCTATCGTTTCCCTCCCACTCT
TCCTCTTCGAATATCTCTGTCTCTGCCTTTCTAATTAAAATCCAGAAACGGAAGATCAAT
GGGCGGTTCTCAAAGTCGCGAGGATTTGATGGTCTCAGACTCTGACGAAGAAGAAGAAGA
AAaTGAAGAAGAATACCAGGATGTCGAAGAAGAAAATCAACAGAGATCTTTGGGAAGCAA
AGCTagAGAAAAGCTGTCTTCTCTGGACGAGGTAGACGCAAAGCTCAAAGCCCTAAAACT
GAAGTATCCATCCCATAaTCCTAAGCTGAGGAACGCCGTGAAaCTCTACCTTCACGTTGC
AGGTAAcACCccTAaaTCCAAATGGATCACCTCTGAGAAACTCACCActtACTCCTTTGT
CAAGTCCTCCAGAATTGACGGTGACAGCGACGACGACAGAGaatccgaccacgatggaga
gtcttggtgggtcttgaaagttagctctaaaattagagcgaaggttgcaacggagatgca
attgaagatgTTCGGCGACCAGCGTCGCGTTGATTTCGTCTGCCAAGGCGTCTGGGCAAT
GAAgttcttcaccgacgaggattataggaattttatatctaggtttcaggattgcctgtt
tgagaacatttatggtctcgaagcgaacgatgagaacaaggtcaaaatttatggaaagga
tttttatcggatgggtgAAACCAGAAGTTGCCGATGATTCGATGTGGGAAGATGCTGAAG
ATAGTTTTGTGAAAAGCCCcAGCTCAGTGACTCCTGTAAGGTCGAGTCAGGATCTGTTGG
AAGAGTTTGAGGAGGCGgcaaacGGtGGAGGAATTCAGAGCTTGGCCTTGGGTGCGTTGg
ACAAtAGTTTCTTagTGAGTGATTCTGGTATTCAGGTTGTCAagAATTTCAGTTATGGAA
TTCAAGGAAAAGGTGTTTGCCTGAAGTTCAACAATGGGAATTCGAGAGGTGGTTCGAATT
TGGGGCTTTCAACACCCAAGAAAGCCCTTCTCATGAAGGCAGAGACTAATATGCTCCTCA
TGAGCGCGATGAATGACGACGGTAAGCCTCATGCAAGGGGGCTTCATCAGCTTGACATTG
AAACGGGAAAGGTTGTTACCGAATGGAAATTTGAGAAGGATGGAACTGATATTACCATGA
GAGACATCACTAATGATAGTAAGGGGGCCCAATTGGATCCTTCAGAGTCTACTTTCTTGG
GGTTGGATGATAACAGGCTCTGCCGGTGGGACATGCGTGATCGCAAAGGGATGGTTCAGA
ATCTTGCAACTTCCAGCACTCCTGTCCTGCATTGGGCCCAGGGGCATCAGTTCTCACGAG
GTACAAACTTTCAGTGCTTTGCCACCACAGGTGATGGCTCAATTGTTGTTGgTTCTTTCG
ATGGGAaGATCCGCCTGTACTCGCAGACTTCTATGAGACA

>hx_isotig02977  length=1480  gi|297834966|ref|XP_002885365.1|hypothetical protein ARALYDRAFT_479554 [Arabidopsis lyrata subsp. lyrata]
ccGGGGAGAGAAAGAGGGAAGAAGAGTTTTATTTTGTTAAGAGGGGTGGAGGCCAGATTT
CTAGGCACCGATTTCCCCCCTCTTCCCtcctcccTCCTCCCTCCTTCCACTCTCCTTTCC
CTTTTTTtCCCCTCTTCCTTCCTCTCTAAACCCACTACCCACTTCCTTCCCCGcAGAGGT
GCAAATCCAATCCAGCCTTTTCCTTCtctCCTTCTTTCCTTTGCTCTTCTTGTTTCTTCC
CTCTTCTCcTtCTCTCTCTCTCTCTTTTCTTCTTCTCTTGAATCATCTGTTTGAATTTTA
CTCGGGTTGTTTTtGTtGTATTTCTCCTGTGTCTTCTTGCCGAGGCCATGCGGAGAGGGA
GAGGAACCACGGCGGCAACGGCAGCTGCGGCGAACATCGCATCAGGATCGGGATCAAGGA
ACCTCACGAAAGAGATCAGATTTAGAGGTGTACGGAAGAGACCTTGGGGTAGATTCGCTG
CCGAGATTAGGGACCCTTTGAAGAAAACTCGTGTATGGCTTGGCACTTTCGATTCCGCTG
AAGACGCCGCTCGAGCCTACGACGCCGCCGCCCGGAACCTCCGTGGCCCCAAGGCCAAGA
CCAATTTCCCGCTATCCTCTACTCCCTCGTATCCTCAGCACCACCACCAGCATCAGCATC
ATTATCATCATCTGGGTTTCCAACAAAGCCCTAACGATCCCCATTACAACCCCCAATTGC
ACCCCCACCAACATCATCAGCCTCAGAGACCCACCTCCAGCAGTCTtAGCAGCACCGTCG
AGTCCTTCAGCGGCCCTAGGCTCTCCTCTGCGGGGCCCGTGGTTCAGTCCTCTGTTGCAC
CCGGGCGCCACCGTCGGCAACACCACCCTCCGCCCCCGCCTGTCCTTCCGGATGATTGCC
ACAGCGATTGTGACTCGTCTTCTTCGGTTATAGATGATGGGGATATCGTCTCGTCGTCGT
TCCGTAAACCGTTGCCGTTCGACCTCAATCTCCCTCCATTGGATGAAGTCGACTTCGCGG
GTGATGATTTCCAGAGCACGGTCTTATGCCTCTGATGCCAACCTTGGCTTTGATTTTTTT
TtCTCTTTCCCTTTTTTTACCTTTCATTCGGAAAGAAGAAGATAAGCTAGGATGATAATC
GTATTTCTTCCATGAATTGCTCGTTTGCTTTTGAGGGTTGAGGAGAGTTGGGGTTTTTTC
TTTTTCTTTtCCGGTTTCTGTTAGATTATTATATGTGGATTAGTGTATGTTCTTATGCGA
TCTGGGGGTTTCTTCAACTACATGGGCTTAATAATCTAGTCTATCTTGTTGAAGTTATAA
AGATCGTACCAGAGGATCGGGTCTAGGTTGGGTTTTCTTCCTCCTGATCTGATGATACCT
CTCACCACCATCCCTTCCCCCCACCCCCAACTTTTCTTTCTGTACAAAGATATCTAATTC
AATGATCAAGAAAGAGAATTAAGAGCATtCTGTGcCAAAA

>hx_isotig03324  length=1422
  gi|225466725|ref|XP_002267600.1|hypothetical protein [Vitis vinifera]
tcaaagtcaacATCATattgAAGATgaaacccgacatttccctcatgacacattcagatt
acaaaaccccctcgctctcgctgtcatgaagcaccaaccccataaatgcacaaatctACA
GAAAGAGAGAGAGACCTGAAAAGAAAGAACTTAACTACGACTACAAGGTCAGCCACTCCT
CACTCACCTCGCGGAAACATTGCTTGAATCTTGATTGCATTtCATTTATAATTGCTCAGG
TGATAGAAAGAATTtGAgggagaGAGAGAGAGAAaGGGTTATTCTGAGAATCTCagCACG
ACGGATCACGAGAATCAAATaCGGGTCTTAACCCcAAaTATTTTGctGTCTCACTACTAA
CGTCTCTAGACTCGACTATACCCAGCTTTTTCAATCAATTACTATTTACAGAATGAGTAG
AAAGAGTGAGCCATCACACAACTAACGGCTACTTCTGACCTACAACCTCACCGGCGACGG
ACAACCCAACCGGCTAACTGAACAATCAATATGTTAACTACTTATTCCCGTTGACAGCGA
CCCACATTTTCTTTCCGGCCGAAAAGGCCTTCTCTGATGAGATCTTTTCATCTTATCCCC
AATTTCATTACATCTGCGCAAGTACAGAAAATACAGTCTAGATGAAATCTGAAAAAGTAG
AGAAACTATTACAGGAATATAAAGCATTCTAACGAAACGTGAGGGTTTTCAAGGGACTCG
TTAGTCTGCCAGTTTCCGTCTTTTGTTTCTTCTAACTTCTGGTCAGGTTCCTGAGGCAGC
GGCGGGaCTCGGCCTGGGGACATCCCGGGTCTCCTCGATGACGGGCTGCGGCCGATGGTT
GACCGAGCCGCTCCTGACTCAACCGGACGTGTGGCTGGTGACCTCGACCTCCGACCGGAA
CTGTCACCGGGATCTTGCTTTAGTCCATTGTTGCCAGATATCCGTCGTCGCGTTGCATGG
TTCATTTCCTTGCTGTGAACCGATCTGATGGCATTGTCGGTTCTTCTGCCGGGAGACGGT
TCGAATCTTCTGACAGGAGACcTGCCTCCCTTATCTGTCCTCCCGGCCAAATCACCTGAA
GCAAAGCGTTTTTTAGGGACTTTACCCGGAGATcTATCCACTCTCTGCCGTACTTCTCCG
TCATCCcGGCTCCTCtCTTCGTCGTCCTTCCTCTCTGTCATGGTCGTCGTGGAGAGGCTC
TCGCTTACGCTACAGATCTCCGACATTTCAGAGGCATCTTCCACTGCGTTGGATGGAGCT
TTCTTCTCCACACTCTCCTCTTCAAGGTCCAGCAAAGAGGGCTTCCGGATCTTCTCGTTG
TGAATCTTCGGGAAAGGGAGGAGCTTGGGTTTGGGAGTCTCCGACAGTACTTCCTTCACA
GTCTCCTCTTCAACCGGAGGAGGtGCAGGTGGAGGAGCTTTG

>hx_isotig03332  length=1418  gi|225426781|ref|XP_002282844.1|hypothetical protein [Vitis vinifera]
GAAATATCAACCAGAAATTTGTTTCCCAAAGTtCCTACACCACCAAAAGCTTTGACAATG
ATGCAAAACaTCACTCACAAATAGCAACTACATACACCTCTCTACAGAGGGAAAAGAATC
AAAGAAAAAATAAATCAACAAACAATTACACAAATAAAGAACAACAGAATATACATATTG
CTAAATGCTAATTTTCTATGATTTACAACAAACTGCTGCTTGTGGGCTTGCCCAAAGGAa
CCAAACTCTACTTGACTCTCTcTCTCTCTCTCTCTCTCTGAGCTATTTCAATTCCCAACT
CTATAGAATATAGATGCTAAAAGATAACTTGCTAGCTACACAAGGTTAACAGCAACTTAA
AAaCGCTTTAACCTGGCTCTAAACTCACTAGGGCATATTAACACAGAATCTACACAGAGA
CCTCCCTTGGTGTGTGTGCAATCAATCTGGGTCATTGAGAACTTTATCTTTGTGGGTATG
CTGGGATTCTCTACGATAAAGTCCCCTACATAGTAGTGACCCCAGTTCCCCAGTTCCTCC
AAATAACACTGGGACAGGGCGTGTTGACCATCTGAAGTTGATAGCTGGAAACGAACAGGC
TTTATGTCCCAACCATGGACATGCTCTGGGTTACAGACACGGCGACCAAGTCTCTTGGAG
GCTCTTCCgAGATGAaGCCTGAAGAACAGGCTATATGTTCCTGCTGCAAACTGGAATTCT
ACCTGTCCATCTACCTCAAACCACCAGATTTGCTGAAGATATGCAACTGAACAGAATCTA
GACTCCTCAGTTGGGATGCGCTTCCAATACCTCCGATCATCTATCCCTGTTATCGACAAG
GCCATAGAAGAGATAGACAGGCAAGTCCCACCTGTGCTCATATCCAGCCATAGTTCTTTG
GTGCCTCCATCGAAGGGATTGGGGTGACACAATCTGGCGTAAATCTCCTTCTTACTCAAA
TAGTGAGGGACTTGATCGAACACTTTCTCAATGAGGTAACGATAATTAGAAGGCAACTTA
GAGTCCCATACAAAATCAGCAGAGGAAGCATCACGAAAAGCTCGATTGAGCCGTGCCAAT
TTACAAATCTCAGGCGGATCCAAATACATAAGAACCATAGCGGCACAACTTTCCGGTATA
TCACCGAGACCAACCTTGACAGGAGAATCCCGTTCACCACTCTCCGATATAACGAAaCCA
GACATACcGGCCCCCATGAGCGGTGAGCCGAAgCAAATGAATGTCTGCTAACCCGTAGCC
CTCAATTACGACCACTTCACAGAGAAAAAaGAGGAGGGGGATGGCCAGACGGAACCAGTA
AGATTCGAGAAACAGAAATAGAAAGAGGAGGAGAGGAAGGAGAAAGGAGAAAGGAGAaCT
GGGTGTGCTTCCATTTCCTTCttgaacacgaacgcgta


>hx_isotig03355  length=1416  gi|225449218|ref|XP_002279793.1|hypothetical protein [Vitis vinifera]
ttgtcgataattcaatattttattatagatgagaataaattgagcaaatggcttcttCAT
GCCATAAAAaTACCTATtATATACAAGAGGTTGTCATCTGCCAGTATAAGTGACAAGGTt
GTCAACACCGTGGAACGCAGGGGCTAGGGGATCCACCCccTcccccTcccccAccaaaaT
TAAAAAGGTTCTGAAAACATCCTTTATATATGTTATAGATGATATGAGGTGCCTACCATC
CAAACAGAGCGCCCccACACACACACATACAGTGACACACACACATGAGCAATCCTTCTT
CCACCTTGCTCAAATGTATTCTGTTGTAGTTCCACTGTTTCAATCTGAGGCTCTAcctca
gaATATAGGAtttGCGAGCTTGaaaTTAcgctttCCtAAGaatgggcctgttaaaGcatc
cATCCGagagcTAATaacactagcaatacggaaaccttgattcagcagttctgcccttct
tttggaaagaatttccaGATATCCATTTGCATCTCATCATCCGATCTCATAATCAAAGAT
GGCCATCCTCCATATCCTGCAGAAATGAGTTCTTTTGTGGTAGTATTACACTGTTcctct
gtcttcctagttataaagatcagggaccacccactagattggagcttcattaacaatcTT
AGATAACGTATGTGAGCCAGATGCCTCACCTCTCCAACACAATCATTCCTGTCATGCTGT
CCAGATCTCAACAGCAATGGATGTGTATGATGAGGATTGGAGGGAAACATATCATCTATA
TCAATCAAGATAACATCCAAACCATCATCCTCTGGTGCCAAATTTCTAAAGTAGCTCTCA
GCAACCAGCATGGTCAAGTTCAAATCTCTCAGATATTGACCTTCTCTGAAGTACCAAATG
GCATATGTCTTACAAATGGTTGGAAACTCATCCAGTTCCAAGTTGTTAACCTCCACGTGT
AGAGCAAAAGCTTTGCAATAATCAAAGTCATCAATTGTTTtCCTGAGCTCAATAACCCCA
GCATTCCTATTTTCACAGGATTGTAACATGACAGCCAATGCTACCAGCACCGTTaTAAAT
AAAaCCCCAACTGTTACAAGTGCTGCAATGAAGATTATtGCAGCTAAAGATGTGAGATAG
AAACCTGGCTCTATCAAATAACCACTGCTTCCCATTTCTGAGAGCGAGACGAAATAAGAT
GTTGTGATCCCTGGACCGGGTTGAATGTGAAAGAGAATCAATCGATATAAAGAAGAGAAA
TTGAAATTCTGCCATCGATCGATCAAAAGCGCTCCCACTCTCTTTCTCTTTCTAATCTAT
CTTTCGTCTCCTCGTGCTCCGGCGGTAATCTGAAGTCCAGTCTGTTCATCAGTCATCACT
GAGTTCACTTTTGCTACGACAGTCATACTCAACGCC

>hx_isotig03408  length=1410
  gi|225462745|ref|XP_002270037.1|hypothetical protein [Vitis vinifera]
agactgaGACTGTGAGAGaaagagagagggggaggggaagcGaaaTCGaaaCTCTGAgaa
aTTGTCactgtttttttcTTTTCTTTCTATTCAGAAAGAAATCAGAAAAGGAGAGCGGTT
TTCAGGGGAGTTCGTTCATTTtAGGCTGTTTTCTGAAATCGGAGCACTTTGGACTTTGGA
GAGGGCAAGTTATCACGTGTTCCGAGTTGATGGTTGCAGAGAAAAGGTTTTCGCCATGAA
CGGTAATGGATACAGCAGGATGGAGGCAGAGTATATATGGAGGCACCACCGGCACGAGAC
GAAAGACAATCAGTGCAGCTCCGCCCTCGTTaaaCACATCAAGGCTCCTGTTCATCTCGT
CTGGTcgTTGGTGAGGAGgTTCGATCAACCTCAGAAGTAcAAGCCCTtcATCAGTAGGTG
tGTTGTaCAGGGGgACCTTGAGATTGGGAGTGTCAGAGAAGTGGATGTTAAATCAGGCCT
TCCGGCCACTACCAGCACTGAAAGGTTGGAGCTTCTCGATGACGAGGAACATATCCTCGG
CATCCGGATTGTTGGTGGTGATCACAGGCTAAGGAATTACTCTTCAGTCATTACGCTACA
TCCAGAAATTATTGATGGCAGACCAGGAACCCTAGTGATTGAGTCGTTCGTGGTGGACGT
GCCTGATGGGAACACCAAGGATGAGACGTGCTATTTTGTCGAGGCCCTGATTAACTGCAA
TCTGAAGTCATTGGCAGACGTCTCCGAGCGGCTGGCTGTGCAAGACCGGACTGAACCCAT
TGGCCGAATCTGAGTAGGTAGCGGTCGGGGGAGATTGGTTGGAGGCTCTGATTGCCATGG
ATGAAGCTTCCGAGGCTTTCGGATCTCAGAAGCTTTGGAGACAGACTGGCACTAGATCTT
CCATCTTCTAGAGACCATCTCATTTGCTATTTTTCTTTGCTTTTGTTATTTTCTCCCTTT
TGGTTTTTGGAATCATGATGGAATTCCTATCTCTCCAGTACATCAAGAACCATGCTTTTT
ATATGGATTATCCTTTTCTAAACCTAACCAAGAATGAAAAAAAGGACCAGAGGGAAtAAA
AAGAAAAAAGCGGAAACACTGCCCTTTGTGATATTTCTGGGTTTTCGCTGTAGTAaCCTG
TCTTCATCCATGATTTATATTTATTTTCTGCAAGGAGTAGGTGCCTGTTTTTGGTGGGTT
TTtCTTGTAGCTTCTGAACCTTCAATTTGCAAAAaGAGGAAAGGAGAAGTGATTtGTAGG
CAGGTCTGCAGCTGAGAGAGAGAGAGAGAGAGAgaGGCAGGCTTGTATATACCATATGTA
TTCTTATTGTTGTAATTACTGTTATCATATGTTTTAGTACGTAAATTTTAGAAGACTTTG
AGATGCGgAATCGATCTGAAAATGTCCTTA


>hx_isotig03433  length=1405  gi|90657630|gb|ABD96928.1|hypothetical protein [Cleome spinosa]
GgAATTGAACAATTGCAATTGCAAGGGAAGGTTGAATTAAGGAaGAAAAATCAAAGGAGA
ACTCTCTGgTCTCTCTCTCTCTCTCTCTGGTATTTGAATGCAATTTTCGTTTTtCTTTCT
AAATTCGTTCGCATAAAATCCCGAGAGACCCATTTGACTCCGAGGGTACACCAATTGCAG
TTTTATTATGTTTTCCATGGGAAAAATGTGTTTCGAATCAGTTTGGCCTTAAAGCTGCGg
TGGAGATAGCTTCTCTTTCTTTAATTCCTCTCCTACCAATTGATTTTCATGGATTCTTCT
TCTCGGTATGGAGCTCAATCGTTCGGACGAACGGAGATTAACTGGGACAAGCTTGATAAA
ACTAaGTTTTATGTCGTAGGAGCTGGCCTCTTTACTGGAGTTACTGTAGCcTTGTACCCA
GTTTCTGTTGTAAAGACAAGAATGCAGGTTGCTTCGAAAGATACTATTGAGAAAAGTGCA
TATTCCATTGTCAAAGGCATATTGAGAGCAGATGGAATTCCtGGCTTGTATAGAGGGTTT
GGCACAGTCATAACTGGTGCAaTTCCTGCAAGGATCATTTTCCTTACTGCTTTGGAGACC
ACAAAAGTTGCATCTTTCAATATTGTTGAACCGTTtAAGCTCTCTGAACCAACACAGGCA
GCCATAGCAAATGGAGTTGCCGGGATGACGGCATCACTTTTTTCACAGGCAGTTTTTGTT
CCAATTGATGTGGTCAGCCAAAAGTTGATGGTGCAAGGATACTCAGGCTATGCCAGATAT
AATGGGGGCCTAGATGTTGCTCGGAAGATtCTGAAGGCtGATGGTATTCGtGGGTTATgC
AGAGGATTTGGCCTATCAGTTATGACCTATTCCCCATCTAGTGCTGTATGGTGGGCAaGT
TATGGTTCAAGCCAACGATTCATATGGAGACTCCTAGGTTATGGTAATGAACAGAAGGAA
TCCATCCCTAGCCAGTGGTCAATTGTTtGTGTtCAGGCTACCGGAGGGATTGTAGCAGGT
GCTATGGCCTCCTGCATCAcTACCCCTTTGGACACCATAAAGACCCGGTTACAGGTTATG
GGACATGAAAGGAGGGAAACTGCAACAAAAGTTGTCAAAaGATTGATTGCAGATGATGGA
TGgAAAGGTTtATACAGGGGgCTGGGTCCAAGGTTTTTCAGTATGTCAGCATGGGGgACC
TCAAtGATATTAGCATATGAATATCTAAAGCGCTTGTGTTtAAAAGAAGAGTAGTTCTGA
TGCTACGGGTGGCAGCAGGACCATTGATTATTCCTGCATTAACTGCGAAGATTCAGGTCA
TTtGTCATTGGTTTGAAGTTTCATCATCACATTATTTGAGATAGAGCCTATGGGTTACAC
AAGATGCCTGTTGGGTtATTCTAGA

>hx_isotig03496  length=1396  gi|224102011|ref|XP_002312510.1|predicted protein [Populus trichocarpa]
TGAACGCAGTCGTTCTGCACACGCTCCGGGATGCCATTGGCAAAAGGGAAAGGGTACATA
TaCGGGCCAGGGTGGCCGTCCGGTCTCATCCACGATAATTTGGTCACATCCAATGCTTCC
AACCTCAACCCGGCGACGCTGAGTTGGCTCGCTTTCTTCTTGGCCGCCTCCACCTCCTCC
ATTTCTATCCTCCTCATCTCTGCATCCATTGGTTGAAGCTCTTTCTCCCCTTCTGTGAAC
GGCTTCTTCTTCGGACAGGCCCCTGCCTTGTCCCATTCCCCTTCAAAATGCGAAGGTGAG
AATGTGGTCACAATCACATCCATTGCACTACGCCTGTCTAACACAGCCTCAAGTGTTGTT
TTCAAAGCTTTCCTCAACACATCGTAGAAACCAATCTCAGTGTGATTGAGACCAGGGCAA
TAAtGGCACCCTAGTACTACTTCCCTCTCGAAATAAACTgCAGgATGGAGGAACCAGTGA
CCCACAGATAATACTATCATGTTCATCCCATCTAgATCCGATGCCCATCGGTCGTCAACG
GAGTCCAAATACAGTCTGTTGTGATTGAAACCCGTGTTCGATTTCTCGATTCCTTTCACC
AGGAATGGCGACCAATAAATTGAAACATTGATGTTATGAGAAGGAATGTACCATCTCCGG
AaCTTGTTATCGTCGCCGTTTCGGTAGACAaGGTCAAGAGTAGAGACGGTGGAGAGTAGG
CAAAGTAACGATTCCAACTGGTTTCTGGCCATGGAATCGCCGATGAAAGCCAAATGTTTG
TCCTTGAGGAGCCGGAGGAAGGTTGTGGGTTCAAACTTCGGGAGCGCACACCGCTTTGGT
TTCCACCTCCAGTAGAGGAAACCCACATCAGGTCTTCCATGGCTGATGCAATTTTGGCCT
TCCTTGATCGTACTGCAGCTtGTGCCGTTATAGAGAGGGCCCGACTtGTCGCGTACCCAC
TTGCCATCGGTGTAGTCACATGGGGTTTCGTTAGACCTTTCTTCTtGAGCTTGAGAGGAG
ACGATGATGTGTTCGTTTTGGGGGACTTgATTGGGTAGAGATTGCGTTAGGGGAACATGG
TAGAAGTAAAATGAATGAGAGTCAAGGGAAGAAGAGCAAAAAGAGACAGGGTTAGGAGCT
TCTTTGCCAGGGAGGAGTAGTGAGGTTGGGGTTTGAAATATTGACTGgTTATACCcATCg
CATCTCATATCATTCTTTCTTATTcttcttctttactctgcgtttccgtgtcccgggtgt
tgttccgtcgagtgccagattgagactttgagaggacacggctctcctgaaagaaggcca
accttcctggattaatggagactggagagagagagagaaaaagagagaggcaagtgatca
agcgggcttttgggtc


>hx_isotig03509  length=1394

GaaaTCaaaaTTCAGAACAACATTCTTTGTACTCAGAATTcAAaGGAAAAAAAaTGGTTC
ACCAATACCAATATACCTCTTAATGTAATTATTACACATACAGATGACTTgAGAGCAAAC
GAACAGGCCCTTAGACTTGAACCCATCCTATGACACTAATATATAACCGACCAAAAATAA
AATATTATTAGTATTGAAGAAGAAGACGTAGCTAGGACCTGGGGAGAGAGAGAGAAAAGG
CTAATAAGGATAGGCCACAATTACAGATTGAACGGCAGATATATGTGTAATCTTAAATAC
AGGGAACCCTGCAGCATTCAAAAGCTTCTTCCATTCTGCCTCAGTCCTCTCTTTTCCTCC
AGTGGTGACCATCATGTCCAAATCCAAGCTTAGTCTAGTCTTTGTTAAGGGATGCTTAGA
TTCCAAATCTACTACTATGTCGACGATGATAACTTTTCCACCCTCTCTAGGCACTGATTC
CTTGCATCGCTTTAGAATTTCAATGCATTCACCATCATCCCAGTCATGGAGGATGCACTT
CAATAAGATGGCATCGGCACTAGGAATGTGTTTGAACATGTCGCCTGCAATCCGGTCGAC
CTCAGGGTAATCAGGGGAGTCGGCAATGACATGAGGTAGATCATAAATTGTACATTTTAG
GTGGGGAAAGGCCTTGGCAATGGCTCTCATGGCAGTTCCAGTGCCTCCACCAACATCCAC
CAACGACATTATTCCTTGGAATAAATCCTTGCAGTCTTGAACCAAGGCTGATATGAGGAG
TTTGGTATCACAAGCCATTCCTTCATTGAAGAGCTTATTCTTCTCCGGATGATCAGCCAT
GTATGTCCATATGCTCCTCCCTAACGCCTTCTCAAAAGCTGTCCCCTCGCCGCACAAGCT
ATCCTTGAGGCAGTGCCAGGGTGCCATGAAATCCTTGTCGGTGACCACTAATATGATTGA
CACTATGCTCTTGTCCCACCCTTTTACAATGAACTTAGCCGGTGGAGCCAGCCCATATCG
TGCTTCGCCATCTAGGGTTTCCTTGGTGAAGATCTTCATGTGCACCAAGTAACGCATTAA
CCTGTGCAAGTGATCGGTGTTGACCGGTTGCACAGGAATTTGAGCCCCCAGTTCAGAGAG
CGTCAAGGGTTCTCCCTGCTTATGGATTATGTCTGCAATTCCGAGGTCAATGGCACATCG
GAGGACTAAACAGTCGGCAAAGCCATAAACGAATTTCCAGATTTTAGCCGCCGCTGCTTG
ACCTTCCTTCTGAATTTCCATtCTCCTCTCTATTCTATGCCCCTCGTAAACTCAAAAGCC
GGTGCCCTGAGTGAgATAAATTACTAAACTTAATTAGAGCTCTTTCTGTCACTCAGGTGC
TAAGTGCAAGTGCC


>hx_isotig03687  length=1366  gi|225429544|ref|XP_002279406.1|hypothetical protein [Vitis vinifera]
GGAATCAGAATTCTTTAATCTCGTAAATAAATTCCAGCACATGCAATTCTCTCCATCTAC
AACCAATAATAATCATCTTCTATGTACAGGACAAACGTGACGTATATATTCAATTAATTT
GCAATTGTTGCCACCGAATATCCGGAAAAGCAAGTCGAGATGCTATTGGAAATCGACTCT
GACGCACATGCAACTTTACCTCTTTTCCTGCTTTACTTCTGTTCTGCCTTTTCTCTTCTT
CTTCCTCTCTCCTTTCGCAGTCGCCATGAATGTAATCCACTACTCATAACTCGGAAGTCT
AAAATATAAATACCCAGAGATTTTTCTCAAACTAACAAGCATTTATACAgaCCATAGAAA
TGAAAAAAGAATGGAAACGAGGAAAATATAAAGAAAAATGAAAAAcTtATTTGGTTTCCA
ACAACAGTAATAGATCTACTCTAGTACAGACTCTAAAATaCTTTTAATTATAAGAAAAaC
CTTAATTATTTTGCACCCCTGCTGAGCATCTCCTTGTACCTCATAATGGAATCAagCCTC
TGCAGCTTCAATTGCTGCTTAAaCCTGTTGATGAAaTCATCGGCCTTTGCATCGACCTCT
TCGTCAACTCCAACCGACTGCAAATCACTGGCTTTGCTCTCATTCTCCCTCACCGTAGAC
GGTCGACGGCGTTCCACGATGTCTTCTTCTTCGAAATGCCTAAAGGCCGATTTAGTAGTT
GCAGACTTCTTCATCTTCTGCGGCAGCTTTaCCGGAATGTCACCCGACGACGGTTTCGTG
TCGGATTTGCTTCGGCTgACATGGTGGTCATGAACTTGATCTGGGTTATGATGTACGGCT
CTTCCTACTTtttCTTCTTCTTCTTCTTCTTCTACCACCTCATCTTCTTCTTGTACCTGT
TGATGTTGTTCCGTCGGCTCTATTTTCTGTACGACTTCCGTCTCAGGTGGTTGGTACGCC
GTGGTGATGGTGGGGAATGCGTTAAATTCCTCCGATCTGTAGCGGTAGAGATTGATGGAT
TTAAGtcTTTGTAGGACTGACGGAGCTCGAGCGAGTTGGGGATGGTGTCCGTGTCTCTCG
TCTTTGTTGTGATCATGCTTGTGGCTTCCCAAACTTGACGTGACGGCAATCGTACCGATC
ATGAGGTTGAGGAGGAGGAAGAGGACAGTTGGGGTGAACCAGCTGTACATGGAAGCCCAG
ATCGAAGGAACCGATTCTTCGAGCATGGCTGCCGTCGATTGCTCTCCGTCTAACCTTCTG
TGGTAGAAATTCAGAGCTCCAGACTCTTCCCCTCTTCAGAGAAGTTgAaGTTGAAGATGA
AGAtgaagaTGAGGAAcAAGAACAGGAAACTGTGTGGTGTGGCTCC

>hx_isotig03697  length=1364

GATAGTCAAGAAAGCCATCATTCAGTGTTAGTCACAGATATGTGGAAAAAGGAATGGTCA
TCGTGAGCCTTGAACCCATCCCATACACTAATATatttGCAACCAAACAAAAGCTAAATA
TTATTAGTACTGAAGAAGAAGAAGACAAGTTGCTGGACCGGGGGAGGGGGGAGGCTAATA
AGGATAGGCCTCAATTACAGAGTACTCAACGTCAGCTACATGTGTAATCTTATATGCAGG
GAACCCTGCAGCATTAAAAAGCTTCTTCCATTCTGCCTCAGTCCTCTCTTTTCCTCCAGT
GTTGAGCATCATGTCCAAATCCGTGCTTAGTAAAGTTTTTGTTAAGTAGGGATGCTTAGA
TTCCAAATCTACTACTGCGTCGGCGATGATAACTATTCCACCCTCTCTAGGCACTGATTC
TTTGCATCTCTTTAGAATTTCAATGCATTGACCATCACCCCAGTAATGGAGGATGCACTT
CAATAAGATGGCATCGGCACTGGGAATGTGTTTGAACATGTCGCCTGAAATCCGGTCGAC
CTCAGGGTAATCAGGGGAGTCGGCAATGACATGAGGTAGACCATAAATTGTACATTTTAG
GTGGGGAAAGGCCTTGGCAATGGCTCCCATGTCAGTTCCAGAGCCTCCACCAACATCCAC
CAACGACTTAATTCCTTGGAATACATCCTTGAAGTCTTGAATCAAGACTGATGTGAAGAG
CCTGGTATCATGAACCATTGATTCATTGAACAACATACTCTTCTCCAGATGATCAGCCAT
GTATGTCGATATGCTCTTCCCTAACACCTTCTCAAAAGTTGTCTCCTCGCCATCGCCGGC
CAAGCTATCCTTGAGATGGTGCCAGGGTGCTATGAAATCCTTGTCAGTGATCCCAAATAT
GATTGACGCCAAGCCCTTGTCCTCCCACCATTTTACAAGCAACTTAGCCGGTGGAGCCAG
CCCATATCGAGCTTCGCCATCTAGGGTTTCCTTGGTGAAGAGCTTCATGTGCACCAAGTA
ACGCATTAACCTGTGCAAGTGGTCGGTGTTGACCGACTTCAGAGGAATTTGAGCCCCCAG
TTCAGAGAGCGTCAAGGGTTCTCCCTGCTTATGGATTATGTCTGCAATACCCAGCTCAAT
GGCACATCGGAGGACTAAAGTGTCGGCAAAGCCATAGACGAAATTCCAGATTTTAGCCTC
GGCTGCTTGAACTTCCTTCTGATTTTCCATTCTCCTATCTCTACTCTATGCCTGCATGCC
TCTCTTTCTTTTTTCTCTCTCTCTCAGGTACAAGTGCAAGTAGTCACGGTGTTCCCTTTG
AATGTTTACAGTTCAGTCTGATAGGAGGAGGTCTCCAATGTAGT


>hx_isotig03743  length=1356  gi|242089717|ref|XP_002440691.1|hypothetical protein SORBIDRAFT_09g005200 [Sorghum bicolor]
CTCATATCCACTCCTAATTAATGTATACAATTttCCCACAAGTCTAAGGGATCTAATATA
GGTCTCACgaGTCACAAAACCCGCTCTCCCACCAAACAAACACTTTGGGTAATCCATGCG
AAAGCCAGTGTAATCCATTGGAACTATATTGTGAGagCTGAGAAGGTTTTCAGTAGTATA
CATCTACAGACTTCTGATACTACAGCAAACTCTATAAGTTTaTgaCTTGGGGGTCgTCCC
ATGAACTAGTGCAACAACTCTCCATAAACAAATATACAAGCAAGGGAAGGGATAGGTGTA
AGCATCCCACTGTAATTGGCAAAACATACAAtGAGTTTTTTGCTTTCTCTTTGGCACAAA
AACATAATGCTTGTTAGGGGTGCCTTCTTTCTATATCCCTCAaGTCCAAAATTGGATCTT
TATGTTCATGTGGTTAGACGATATCCGTATCATCTCCAATGATGGACAGGGCAAAAGGAG
CAACAGTAACATTGATTGATGTTGTATTTATTCGATCAATGTACTTCATTTCAAaTTCAC
CTTCCATTCTCCCTGTAGGGGTGCTTAGTGGACATGCAGAGGAATACTCAAAACCAGTCT
TTGGAAGAATGGCAGGTTGTTCTCCTATGACACCAATTCCCCAGACATTCTCGGTTTTCC
CATTGGCATCAGTAATGATCCAATGCCTTCTAAGAAGTTGAACAGGACGGTCTGAATTAT
TAGTAATTCTTATCCTGTATGCAAAAAATACTGATCTTTTGAAGGCTGACTCCGCCCCTC
AATATAGACACTCCTGACTTGAACTCTGATCCCCAGAGTAGTTGCATCACTTGAACATTT
AAGAAGTGTATGTGGAGCCAATAATTGTAATTCATCTCGATACCTAGCTGCATCCTCAAA
CCTCTCGTTAGCAACTGCCTCCTTCATCAATCTCCTAAGGCGCAATACAGGCTCCTCTTC
TTCAAATGACCTCAATGAATCCCTAATTCTTGCAGCTTCTTTGTAATCCTCGGATTTCGC
TGCGACTTCCATCTGCTGCTTCAAAAAGGCATAGGTTTGACTACGGGAAACAAAAGAACT
AGTGGTCTCACTTGCTTTTCCGCTTCCACTGTTCTCGGAGGATGAAGCAATGATCTTACA
TGTTCTTGGAATATCTCTACAATTCCGTTGGCCACCCGGCCAAGGTCTCCTCGTTCCTGT
GTTAAATCCTGTGAAAAGTTTTAAGCTCAGGGAATGCATTTCCTTCTTGTTTCTTCTTTT
GCTGCGAGCTCCTCCTCCTCCTCCTTCTTCCTTGCCGTCGTTTATTAAGATTGCTCGGCT
CTCCTCTACTCGATCAAATACATCGATCGAAACTCC

>hx_isotig03760  length=1352  
gi|221126438|ref|XP_002156494.1|similar to Y42G9A.4a [Hydra magnipapillata]
taccagttccaccttatcccccacttcacctagttatagccctacatctcccagctatag
tcctacgtctcctagttatagtcctacatctccaagttatagccccacttctcctagtta
cagccctacttcaCCCAGCTACAGCCCCACTTCTCCAGTCTATAGTCCTACTTCTCCTGC
TTATAGCCCTACTTCTCCTGCTTATAGTCCAACTTCACCATCATACAGCCCAACCTCACC
ATCGTATAGCCCAACCTCACCatCgtATAGCCCAACCTCACCTTCTTACAGCCCAACCTC
TCCATCATACAGCCCAACCTCTCCTGCTTATAGCCCAACTTCTCCTGGCTACAGTCCAAC
CTCCCCaagCTACAGCCCAACCTCAccaagctacagtcCTACTTctccaaGTTAcAATCC
TCCATCAGCGAAGTACAGTCCTTCACTGGCATATTCTCCAAGCAGTCCCAGACTGTCACC
ATCCaGTCCATATAGTCAGACATCTCCAAACTACAGCCCAACATCACCGTCATATTCACC
AACATCACCATCTTATTCGCCTCCAAGCCCCACTTACAGTCCCAGCAGCCCATTCAATTC
TGGTATCAGCCCAGACTACAGCCCAAGCTCTCCACAGTACAGCCCAAGTGCGGGgTACTC
GCCAACAGCACCAGGATACTCACCTTCATCTACCAGTCAGTACACCCCTCAGCTTAGCAA
CAAGGACGAGGGGAGCACTCGTTGAGGCACAAGTTGccATCCACATCTTCTTAGGAACAA
GGACGAGGGGAGCACTGTCTTGTGTAGATTGAGGGACGGCTGTAATCAGAGTTTGTGCAA
GTTGCTTGTAGCCGGCAAGTAAATTGCTGGTTTGAGACCCATACAGTTCTATGGATTTCT
ACTAGCAATGTAATTGTGGACCATGAGTTTCTGGAACGTCTAATGACTGTCCTAATTAGC
AGGAAGAATTCATAGAAAGGATGGTTGTTTGCCAGATGATCaTGGATGAGGTGTTtGTGT
TGTGCCCCAGAACGTTTTTACTCAAGCCTCTGGGGGATAATAGCTAATTGCTTACTGGTG
GCTTGTGGCTAGGCTAGAGCTAGGTTCCCCCGTCTGGCCCCGTCCATCCACAGAGAGAGA
GAGAGAGATTTGATAGGGATCAACTTGATTGTAAAATGTCCTGCCGAAATTAAACCTATT
TATCCAGAATGTATTCGTATGGTTGGTGGCTATCGGGGCACTTAAGAGAAGTGTATGATA
TAAGTACTGTCTGTATCAGCAATTGATtATTGATGTTAGAAGAAATACATTGGACCATTT
GGAACAACGGCTCATCTTGTGTTAAGCTACGC


>hx_isotig03786  length=1352

tttgATCAGCAATTGAAAAATGAATAATTAaaTAATACTAAGAAACACTTTCCTTTTGCT
TTCCTAAAATATAAATGCAAACACTACTAGCAGTCAAAATTTTCCTAAAACTAGATTATG
ATTACcAAAATCTAAACATCTGTAATCTATTCATCTGCTACAACAACCCTGATTCTATGC
TATGGAAAACACACAAGTCAAAGGTAGTGGGTGCTACCCTTTGTCCATGGACTTCAGCAG
CAGCTCCTTCTGCTTTTGCCTTCTCATCTCTAAAATTTTCCGGTGAGAGTTGGAGTGCAA
TTCACTTGAGAAAGTTGGACTACAGGCCGGCCGATAcTCCGGCACCAACCGGCCTGACTT
GTACCTCACCCCACAAGCATTGCACAGTGTCTTTGGCCCCAGTGGCCCCGCTCGCCACTG
GGGCGTCTTCTCTGCTAAGCAATGTAGACACCTCCTCCCCATTGATGCGGTCGTCTTCGT
CACCTTCGCGGCTCCTCCTCCGCCAATGCTCTTGTTCTTGGGTTCCCACCACCACCACCA
TTGCTGGCCGGAAATATCCGAAAACCCACTTCGCCTCCGTCTTCTTCTCTTGCTTCTCGC
TCGAACCGGAACCTGGAGGTTCCCGCAACAGCTCATAATGGAACTGCTACTGTTAATGGC
GCTGTTACTGCTGTTCTCGAGCACCGATACAGGGCTCTGCTGCTTTGGGCCTTTACTCAG
CTTCCCCAGTAAGAAGTCGTCGAACGCCTCCACTGCAGGAAATGCGTCCTCGTTCGATAA
CCATTCCAGGTCTTCTTCTAGGAGTTCGGGGAAGGAATGATGGTGTTCGTCTGGGTCGAT
AATGGTCAAGCCAGTTGGTTCTTGTTGTTGGTGGTGGGTATTACTATTATTTGAGGGTTT
GGAGTCCAGAGTGGGCAGAGGCAAAGGCAAAGAAGAAGGTAAGGCTTTGTTGCTGTTTTT
GTGGTCATCTTCCTCGTCATCTTCGCCGATGTCGGATGAGAAGTCGAGAAGGTCGTCCAC
GAAGCACGCCGCTGACTCAAGGGACTCCATTAATGGCGAAAAGCCAGGAGGAGATAGAGG
GTTCAGACCTCAGAAGAACCAGATGAAGAGAGAGAGAGAGAGAGaGAGAGATGATGGGGg
TTTGGCTTCTCTCCttttCTTCTTCttCttttGGccaTGTTAtcaataacttttttttac
gcgagggtttCTgggTGGaaaCGAACGAACgaggggACGTCgatttttGTGcccAttttA
CCaaaTTGcccTcccAtttCAcccTTATTCATCAACtttAccccttttcatttttcCttt
CttttttCGaaaTaaattAttaccccctgTAC

>hx_isotig03904  length=1334

GATATGGAAAaCTTCCTGTTCTAATGATTAAAAAATGCAACACGTTGCACTGAATTTGAA
AGAATTAGAGCTAATTCCACTTCTAAGGGCTGCAAGCCCCAGTAAATCAAAATATAACGA
GGAAAAAAAaGAGGCTCTAAGGCCTACACCCACCAGCTTTGTAGTACGTATTTTAATGGC
ATTTATTGCCTCAACCAAGCAGGTTACTCCACTCTTTACAACTTGGGATTAACACGCCAC
TTGCTTCAATGATTCTGTACCCTCAGAACTTGGTGAATCATGTCGTACACCAGCCAAATC
TGAAGCAGCCTTCTTTTGCTTAATAAGTCCAGTCAGTATACTGTCAATTTGTGCAAACAC
CTCCTCCTTTGGAACATTCCCATTGACCTTGACTGTTACACCTTCATATCTTGAGAGTAC
AGCCTCGACATTTTGATGATGAGTCCTCAGTCGAAGTTTTACCTTTtCTTCTGTATCATC
AAACCGTTGTGTAAGTCTTGCAGCAATTTCTTCAGTTTCTGGAGGAGAATACTTTAGGTG
GTATATCTTTCCAGTAACTGGATCAAGTCTTCGGCCAaCAACTCTCTCAACAAGGATCTC
TTCAGGGACTTCTAGAAGAaTAAAAAGGTCTGGCTGGATGCCAAAGTCTTCAAGAGCCTT
TGCTTGAGATAAGCTCCTTGGATATCCATCTAAAAGCCAGCCACTTTCCTGAGAATCTGG
CTGCAACAAGCGCTCCTTCACCATCATGACAACTATTTCATCAGGAACCAACTGTCCTTT
TTCCATATGTTCTTTTGCTTGCTTTCCATTTTCAGTCCCAGCTGCAACTTCTGCTCGTAG
TAAATCTCCAGCAGCAATGTGCACCAGTCCATATTTCTTCGTGATTTGCTCACACTGTGT
TCCTTTGCCAGATGCCGGAGCACCGGATATCATGATCTTTAAGGGCTCTGGTTTGACAGA
AGCTATTACCGGGACAGCTAAAGCGGTGACGACAGCCGAGCTCTTCTTCGAACCGCGGAC
TTTTAGGGTTTCATTCAGACGAAGAGAAGCTCCAGAAATGAATCCAATAGATGGAAGTGG
CGAAACAGAGGTGGAAAGCTTGAGGGTTTTAGTAGGGGAGGgAATAAGAGAAGCAGAAGT
CTGAGATATTGGCTTTCCCGAAACAGGAAAATTGATCGAGCAAGCCATTACTTTGGTCCT
TTCGCTCGCTCGGGTTtCCTTTCTCTCTCTCTCTCTCTCTcTGGGTAGAAGTAAAGGGGA
GAAGGAATCTAAAAGTGGAAAGAAGTAGACTGCAGAGAAGTTATTAGCTCCGGTGTTCGT

TCCGGCCAGTGGCC


>hx_isotig04192  length=1297
  gi|297743994|emb|CBI36964.3|unnamed protein product [Vitis vinifera]
ctttagagacagccgcttccatgtgcttcagagccaaatcaccattgcgggctttcaaga
agaaatccatgaacatctccgatgtcctgaagttgggtgctgaacctctctgaatggcaC
CGTTACAAACTGATTCTGCTTCttCTAACATATCCCGTCTGAGGCAAGTACTTATGTAAA
CATTAGCCAACCTCATATCATAGCTTGAGCAACTTGCCTCCCATTCCTTGAAGCATGTTT
TGATGCCATCAAAATCATCAAGCCTAGCAAGAGCTTGAAGCATGACAAGATAGCTCAAGT
TGGTAGTCTTCGGAAGTGCTAATTTTAAGGAAGCCCAAACCCGATTAACCTCTGACAAAT
TAGACATACCTGCATACAAGCTAATTAGAAAGTGGTATGCCATGCGATCACggggCTTCA
TCTGtttCTCCAATTGtttAAGAGCTAACTCAGCCTTCTCaaaCaaaCCAGCCTCAACAT
AAGCAACAGCCACATTACtatatgtaaaaaaaaagttccaatTGACATTGTCACCAATCT
CTCtttCTACCTCTGCTAGAACTCTCTCCATTTCTGCAAAATCTTTTGTAGAAGCATAGC
TAGcaattaatacATCATAAGTAAAATTATCTGGTGAGATGTTTTTCTCCTTCATTGCTT
GTAATAAGAGGGGAACCTCCGCTGGTTTGCCCAGTCTCATGTACAAGGTCATTAGATTGT
TATAGGCCAAAGTTGAACTGAAACCCAATTCACTCATCTTCTCAAACAGAGCTAGAGCTT
TATCTTTCATTTTTtCCTTGCAATAACAGTTCAGCAAAGCTCCATAGGTTAATCGGTTCT
TTGCAGGTTCAGAAAGGCTGTTGAAGTACTCTTCTGCAGAATCTATACCCcTAGtcTTtG
ACAAAAGATCGAGACGAACAGCATAGTCACTGTAGGATagaacagtatccctcttctcca
tccactccgttagatcaagggcatgcTggaatctCtTGtacttgcggagttccTTGATgc
aagaTTCgatctggcgtttcttgacagattttccctccctcacatatttattgaccgccT
gggatacgctcccccccgtcggcgcccaaaGCCGATAATCTACGGTACAgggaatctgct
tttccttttggggCTTCACCtccGTTGCCACCGCCGTGCACAGCtttCTCGCTGCCGCTG
CTCCTGcccATATCAGACgggTCGCGtttttcaTCTCTCTCTCTCTCTGCgttttgtaat
gtttggTAAGTGCtttCTTCTGTATGTCTCACTGTcc


>hx_isotig04215  length=1294  gi|225426743|ref|XP_002282339.1|hypothetical protein [Vitis vinifera]
TTTtAaAGAAAAAaCTTAACCTCTTGCAATATATTTATTCATGCTTTGATAAGAATACAC
TGTTCAAATATGAAATAGGAGCTATGGGGCATACAATGGGGGAAGACAAATTACTTCACA
TGAGAATGTGAAGTGTGACATTTCTTACCCATACAAAATAACACTGGAAGATCCAATATG
CAGGAGCTAAACTCAATAGACAAGATCAGATGCCAAACAACCTAATCTAAAACTGTCAAA
CTGCAGATGTTTTCTGATTCGGCTTGAATACATACTTTATGAGTGACTCCTTGATGGGTA
GGAGTTCAGGGAACTCCTTCTTCAGTTTGGTGGTATCCAATTCATTGTTGCTCCTTGGGG
CAATAATCACCTTTGCCTGTTCCTCCAGAGTGAAGTTCTTCCACACAAAGTTGGGATCAA
TGTAGTCCCGGTACATCTCCAGGATCTCATTGTGGCTAACCACTCCAGGATTGGTGAAGT
TCCAGATTCCAGTGAGGTTCCTCTTAGCCATCTCAATAGATATTGgAAGAAGTTCATCCA
GGATTGTCATTGAATTGGGAATGTTGACCACCTTCTCATATCGAGTAATCTTAGTAATGA
AGTTGCGAGGGTTAGATAGATCAGATGAGATTGGCATTCTGACACGCAAGGTACAAACAT
TCTCATAGTTCTTGAGCAGATCTTCCACCATGGCCTTGGTCTTGGAATAAAAGGACCCAA
TAAAATTAGGGACATCTTCCTCCTTGAATCCGATCCCAGACCCAAGAGGATGGATCTGAT
CGTACTCAAAGATGCAACCAGTGGCATAATTAATCAAGATCAAACCCTTTTCTCTGCAAA
CATCAGCGAGTGTCAGGGTTCCGACGACATTGGTGCGGATGGTCTCGACCTTATGGGACT
CGCACCAGTCGACGTTGGGCCGACCAGTGACGCCGGCGGCATTGAAGACATGAGTGGGTC
GGACGGTAGAAAGGTCGGCCTCCAGCGAGGTTCGGTTCTCAAGTCGGCCAGAGCCGTAAG
CGTAGTCGATGCCCTGAGCTTCACAGAGCTTACCGAGAAGTCCTCCAATCCACCCCGTCC
GgCCgTAGATcAgAAacTtCAATGGCTTATCtGATGCAGAtgTtCCGTtcGAcGGAAAAC
CCATtAGAGGTGGATcGAGAGAGAGAGAGAGACGAAAGATAATGCTAGTGTCAAGTAGCA
AACAGTGGAAGAaGAAGATGATGAGATCTCTGGTTGAGTAATTGAGTTCGGGGCTCGTTT
TACCTTCCGTGAATCAGTGATGAGTGATGACTGC


>hx_isotig04550  length=1251  gi|224077518|ref|XP_002305283.1|predicted protein [Populus trichocarpa]
GGACACTAACGAAACGAAGAGAAAAaTTGCTCTTCGTTGTCTACCTTGAACCCATTTTTT
TtCCAAATAAACATTATAGGGCTTCTTACAGATTTGGTATCATAGTACCTGTGGAACTAA
ATTTATACATTATACAACCTTACATTTTACAACCACAGTATGAGTGACAAAATCATGGAG
TAACCCAAGTGGAAAGTGGAAAGAAATAATTATATGCTTCAGCGGTTCAGCCATGATATT
GCGTTGAAGAGAGTCCAAACTTCGGAGGCCATTATTGTCCTTCCCCTTTTATAATGTTGT
GTTGGAAATAAGACGGACTTCATATAGATCATTCTCGCCCTTCACAATTtCTGCTGTGAT
TCCGGGTCCAAAGAaTGATGCAAATTtGCCTGTCTTTGTTCAAAATCTGATAGCTGTAAC
GTTTTtGCCTCAAATACCAGAACTAAACAATACTTTCCATCTTCAGTGACTTCTTCTCGA
ATCATTTGTAGAATTGGTGCACTTCTCCGTGGAATTCCTCCACCCTGACCATATTGGAAA
ATTCGTTTTAAGGCCTCATCCAAATGTTGTTCATCTCCATAACGAAATCTTGTAACATCA
TTTCTGACCTGTTtCAGAATTGGAGTAGCACATGCTTCCCtCAACTTTtGAGAATCTGAA
TAGCTTATGCATGGCACTGGTTTGAGTTCTGCATACTTAAGAGCCATACCAATTATTGCA
AGAGGAAAGCCATATGTTAGCATTAATGCTGACCACTCAGAACCGGGGAGAATATTGAAA
TATGCTCCAAATCCATATGAAAGAAGTGCAATTCCAAAAGCTAGTCCAATAACACCAAAT
GAGACCTTAGCAAGCGAGAACTCGTTATCGGGTACAACTGCCTTATCGGACGCAGCTGCC
GAGGAAGGCTGGGTTGAATCAACCGCTCTGGCGACAAATACAAGTCTAGGCTGATGGGGC
TTCAAAGAGGCAGAAGCATGGTCGAGGAAGCTTCTCGTCCTTAAATGGGTAGGAAGACGA
ATTGCTGCTGCTGCtgttgttgTtgTtGTTGTTGTTGTCGGAGGCCAATCCAGAGAGATC
AGGTATCGACGGTCACGGATTCCGAAtcGGTACGAGCATAGGAGAGTTCCCCCTCCAAAT
GCTTCTGCTGCTGCTATCTTCATTACCAtcTCTCTCTCTCTCTCTCTCTGATTtGGCTTC
TCCTTTTCTCTGCGTCTGCTATGGACTGTGAGTCTTAATTCTATCTATCCT

>hx_isotig04740  length=1229  gi|225464567|ref|XP_002273259.1|hypothetical protein [Vitis vinifera]
ACAGCAACAGCGCAAAaGAAACAAGGAGACGCTGTAGCAGCAAaCAACTGAAAAAAAGTA
GAGAGAGAGAGAGAGAGAGAGAGAGTGGAACAGTTACACGAGTTGGGTTTTAGGCTCTCT
CCTCTGAATCGaTCGGAAAAAGGAGAGAGAAAGGGAAGAGAACCAAAAGGATGGCGGAGG
TGATCCTCCATATCTATGACATCACCAACAGTGGTTCTGCAAAGACGAACAACACCATTG
TTCAGATTAACAAGATCTTCAAGGATGGAATCGGTTTGGGGGGgATCTTCCATAGCGCTG
TTCAGGTTTACGGAGATGAGGAGTGGTCATTTGGGTTCTGTGAACAAGGCACTGGAGTTT
TCAGTTGTCCTTCCAGTAAGAATCCAATGTATACCCACCGAGAACACATTGTCCTTGGGA
AAACTAATTTTCCAATATTCAAGGTAAATCAGATTCTGCGGGAGCTCAGCAGAGAATGGC
CTGgCAGCTCATATGACCTATTATCGAAAAACTGCAACCATTTTTGTGATGAGTTCTGTG
AAAGACTGGGGGTGCCAAAACTTCCAGCTTGGGTTAACCGGTTTGCCAATGCTGGTGATG
CTGCCATGGAAGTAGCTGGAAATACTGCATTACGATTGAGACAAGCTAAGACAGAGATTG
TATCTGCTAGCAAAGTTGCATACCGATTCCTCATGGGCCTTAACTCGAATTCGGCAGACA
CTCCAGAATCCCCAAGCAATTCTAACAGAGGTAGCCCCAGATTTCAAGCTGCATGGTTTA
AAAACCTAATTTCTGTTGGCAACAAGCCATCAAACTCTGAACTTGAAAATCAGGGTGAGA
ACACCCTTCAACAACAGCAATGACCTACAGAACCACAACAGAATTCAAGATACAGTATCT
GAGTATATAGCTCCTATGGCGTCATTGCTGAAATGTACTAGTGACGGGAAACTATTCATA
GTGGCATGTTATTCATTCTAGACACTGTATAGTTTAATCACTTATCAATTGAAGTGCTTG
GATTTGAAAATGAGGACaTtCAAACAAATTAGATGCATTAAGGATGTCATTGACAATACA
ACACAGTGCTTGTTATTAATCAATCGTTTCCGATTTTTTGGCTTCCCTtGAAAGAGGGTT
CTTGATTTGAATGTAAGCCCTGTGAAGTTGCTCTGGAAAATACAGAAACAATGGAATAGA
aGGCGCTGGATGCTATTCTGGACTTAGAA


>hx_isotig04992  length=1200  gi|225428513|ref|XP_002280740.1|hypothetical protein [Vitis vinifera]
ATCCACAACGgCCCCTGCACACGTGCGCGGCAAACTCCAAACAAGCTCgCcgCcGCCGCC
GCCGCCGCCGCCGCTTCTGCTGCAACTActGCCATTCCAGAGAAACTCACAGAGGATGTA
CCACTTGCCCCATCGTCTGCAGCTGGAGAAGTAGTTGCTCCTTCAGAAGAATCGAATGCG
CCCAACGAATCCTGGCAGGCGTTAGAGCCGCTCCTCGATGCCGAGTTGGAAGCTGTCAAA
TCCCGCGATGCTAATGCTCATGTCGTTCCCACGCATGCGGCTTGGTTTTCATGGAACAAA
ATTCATCCTCTCGAGGAGCGTGCCATGGCTTCTTTCTTCAATGGGAAGTCTGAGAAGCGG
ACACCTGATATATACATGGAAATACGAAATTGGATAATGAAGAAATTTCACACAGACCCG
AAGACACATGTTGAATTGAAAGATCTATCGGACCTTTCTGTGGGAGAGTTGGATGCAAGG
CAAGAAGTCCTGGAATTCTTGGATCATTGGGGCTTGATTAATTTTCATCCATTCCCGCCA
ACAGATTCTGTTATGGCCAATGCCGAGGCAGATGGAGCTGTGAAGACAGcTtCTTTGATT
GAGAAACTGTATCGGTTTGAAACAGTTCAGTTCTGTCCACCAGTCGGTCCTAGGACAGAT
TTGTCCACACCATCCATGCCACCTCGGTTCTTTCCAGAGTCTGCCATTGCTGATGACCTA
GTGACGCCAGAGGGGCCTGCAGTAGAGTACCATTGCAACTCTTGCTCGGCTGATTGCTCT
CGCAAGCGTTACCATTGCCAAAAGCAGGCAGATTTCGACTTATGTCCTGACTGCTATAAT
AATGGTAAGTTTGATTCTGGCATGTCCACTGCTGATTTCATTCTCATGGAGCCTGCTGAA
GCTCCTGGTGTAAGTGGGGgAAGCTGGACAGATCAGGAGACCCTCCTCCTTCTTGAAGCC
CTGGAGCTTTATGGAGAAAATTGGAATGAGATTGCTGAGCATGTTGCCACAAAAACTAAA
GCCCAATGTATCTTGCATTTTGTTCAAATGCCAATTGAGGATACCTTTTTGGAAGGTAAA
GATGAACTTGATGCCAGTGTACAGGGCAACAATGATCCAGGTTTGACCAATAATGATTCA
TCTGCCTTAAAAGATGACCATGAAGCAACAGAGAGCAAAAGTGCAGCCAATGAAGAGCAG


>hx_isotig05155  length=1183

CAATGGTTACTGCACTGCACGATCGTCTTTGGCTGCAGAACCGTCCAGCTTACTTTATTT
TGGATCATTTTTCTGAATTCATCCATCTCTGAGTTTCTGTATTCGACTATTTTGAATTTA
TGAAATATGTAGTAAGTTATTTTCTTTCTTCTGTTTTTCTTTTCTGGAGTTGCATAAAAT
GAACCAGTCGTCGTTCAGAAGCATGCAAAACATACACATTACCGAtCATATATAGTTCTC
TTCAGACTTTGAAGATTCTGAGGAGGGATAAGGAGGATGGGTTTCTCAAGAGGCGCATTT
TAGAGGTAACCACGTAtAGCTTTTGAAAGCAGGACGCTTTTCATCTATGCTCTCCATTAC
TTGAATGCCATTTTTTCTGATACATTATTGTTCTATTTCATCTCCTGTTTGAAATCTCTT
AAGCTTCTTCTTATTTTTTTTCTGTGCTTCAACACTTTAAGAGGGGGAGAAGATGGAACG
CTTGTTGGAGTGTTCAGCTACTTTTTACATCTCATGCTCTTTTCTTTTTCCTCTTGCTTT
GTCTATTCTATCTCCAGCGTTACAGAAATCAGAACAGTACAAAAAAGAAATAGAATGAAA
AGATGGGATAGATGGCCAAGAGATGAATTTTCTGCAAAGCACGTGGTATCACTCTGGTGC
TCGTGGGGCGTATCTAACGgggAGCCAAATGCACGACTCAGGGTGAGAGTAAAACATGTA
TAGTCCGGATCTTACAGAAGAACACCtCTCTCTCTCTCTCTCTCTGTCACAGTTTCTATA
TAAGCAGGGTTCTCTTTCTCTCTCTACCATTATCTCTACAAAGTACATAGCTTGCACTGC
GTCAGCAGCTACGCCATGGATTCTCCTTCCCTGACCGGCATTAAATGGAGTCTGATCTTA
TATGCATTCGGGAAAACACCGTTGCAGAGAAGCTCAAATTTAAATTTCATCACTGGCTAG
GAATCTAGGAGACAATGTCAGTTTGACTTGTCAACACCCAAAGATTTTTAGGGTCTCTTC
GTTTTAGTAGATGATGcATCAATTAACCCTATTTATGTATTTGTCATGGTTATTTGTGCA
TGAAAATTGCAGATGGAGAATGGGTGTTGCTGGTTTTTGTTGGCATCATTGATATATGTG
CTGTCGAGTTAAGAAATTGGATTTGCCTCTCGGGAACTTGGGT


>hx_isotig05273  length=1170  
gi|297741121|emb|CBI31852.3|unnamed protein product [Vitis vinifera]
AAAAaGGCTGACTGCTGCACAGGTCCTAGATCACTCTTGGATAAAAGATTGTTGGCAAGT
gAaTGAAGAACCAAATGAACATGACAGTGTGCAATTGGACCTGGGTAGCAGCTCTTTCTC
TATCCCATTAATTGCTAGGAATATGGATTTCAGCTTTAGTTCCCCTATTTCTGGCAACAC
CCAACCAGGATATTCTCCTGCATTCACATGTAGATCATCATTCTCATCTTTCTTGGTCGA
CCCCACCACCCCTTGCTTGGTATCTGGTGGTTTTtCTTTCAGCAGCTGTTGTGAATCAAG
TAGTCTGGAATTCTCTTCCCCAGTTCCCTCAATGCCAAGCTTTGCATTCTTTAGCCCAAG
TCCCGTGACTGAGCAAAGGAGTAATAACTCATTGGATTTCATGGCAAATGTTTCTGGAgT
TCAGGCAGTCCAGAGTGAGACGAGTGTTGGAGAGCTCATTCTTTtGTCAGATTCTACTGT
TTGCCTTGGGCAAGAGGGAGGACAAACAGCACATAATAAGGTAGTTGATGTGCGAAGAGG
TGGAGTGACACCCACATCTAGAGTATTTGGCATCCATAGCAAGAGAAATCATACGATTGG
ACTTGGGGAGCTTGAACAGCTTGATCTCATGGTGACCGAGTCAGTCATCCGCTGGGCAtc
ATGCACGCATCTCCCAACTGCTCCATCTCTTAGGTCCTCCCTTGTATGTTGATGCTTGTA
ACAGTGGATTGTAGAGAATGAACAGCAGACTCGGGTCAGGACTTGGACAACAAAGTTGGT
GTATCCAGTTAAAAAATTTGGCatatgtgacgtgtttaactgtctaccatataatcgagt
ctgaatgggctttacccaaaaaaaaaaggactgaaatCTGGTGCTTGAGCCAGATCTAGC
TAGGCTTTGAGTGGGGTTGTGTGATGAATGGTGGTGCTTTTCTAATCTGAGTAGCTGTTA
GTTCTTACTGCTAGGTGCTAGCATAGCCAAGTAGCAAGTTgggccaatggggttgtacca
cgtgTGTattaaatcCAtttGAGCTTGaaagctccaagttttAgtGTTCATGTCATGttt
GATagaaaatCTCTCTCTCTCTCAACCATTggaTGTCaaaTTGGAATTGGtttCTTGAAc
ccTGTAATCCAATTGAAGGCGTTCTGCaaa

>hx_isotig05447 length=1152

tgttttaaaaggtccaaattagaaacaacaataatttcaccaacactaaaaggtcaaaca
ttttaattttaatACAAAGTGTAACATCTTCTGTTAGTCGGATATATGAGATATTAAGAG
TTCGGTAGTTACAAATCAGTGGCAAAGCAGGTAGAGCCGATAGATAGGGCTCCCAAGTGT
AGAGACAGACATATTGTAAAATATTATAGGTTCTCTTCTCTCTcttgttttttttgtatG
AGAGATTCTTTATGGGTTCTCTCACTCAGATCAAAGATTTTAGAATTAGAGATTTCTCTC
CCCCTCACCAAACCTTAAACAACAAGCCCaaaaataaaaaagCAACTAGGCGTTTTTgaC
ACGTTCAAGCACAGGGGTCTGCAATTAGAATAATTGCGACAGCGAAGCTGTCaaaTTCGG
ACTGATGGTGTATCGTTGTATGGCTCCCACTTCCCACCCATGTTATTAGGGCCCCCTAAA
CTATAAAACTACTACTTCCACCAACCAGGACTAATAGACTAATGACCTAATACCCTCTTT
CTTTATTTTTCCTTTCGTTTTTAATTCGGAAaaGACTTGTTCAATCCAGACAACAAAAAG
aaGCACCAACACAAAACCTACAAGGATGTATGTTTCATCTAGAATATATTATTTGAATTT
GAATATTTGATGATGAAACATATATTCTAGCTACCAATATATATATTTGTAtACAGAGAG
AAAAATCTAGGGTATGTATATTTTTACATAGCTGCAAAATGAGAACGAAAAGGGAGAAAT
CAaaTCATTCAACCCTGAAAGAATAAAGCATTAAAGCTACCCTATAATCaaaTACGAAgg
gccaagtggccacgtttagagagagagagggagagagaaacagagagaagaggaatctcc
tcACCAcacccttggacgctttctaagcaacaatgacgcctgggtccctcccttgatgca
aatgactttggtatTAGTATAATAATaaatgaagaggaaaatagtattatGCAtagaaag
aaacagtgaaaCcgaataGaaagggattgccacccaaacccgaaagggacaaattagtat
tactttcctattcattctctctccagtcccccactatccattacccttaacccaacaccc
attctctctcca


>hx_isotig05471  length=1144

CAGCTACACAGCTGCTGCACTAAGGCAAAGGCAAATGCATGGCTCAAACTTCAAGAGAAG
CCTCCTCTCCCCCAAAAGGGCCGTTATTGTGgCTGTTGTGCTGATTTATGATTCATTATC
CTGACTGGCAATTCTCCACTGTAAAAATTAAATGCTATTTTACATAATGACTATTCCAGC
TGATGATGGAGTTGAAGCCAACGGACCTCTGCGACGACTGCAAGCCACGTGAAAATGGGA
AGATGGGCAATTTTCATTTtCTtCTTCATCTCTCTCTCTCTCTCCTTGTCTTTTTCTCAA
AtAGTTTTGCTATCCATTTGAATGATGGAAGGAGTTAGGGCCCACGATGTGGGATGATTT
TACTTAGTAGGATGTCAACTGTCAACGAGTTGGGTTTGTGCCCAAGTTCGTATAGGTTGG
ACCCCATTCCCAATGGATCTTTAATCTAATGGACTCGAGTTGGATCTAAACTTCAAACTT
CGTGGGCCCAAACCGTACTACTAATTGAGGCCGGATGATATGTAATGTCGTGAATCCAGG
TAAATCAGAGATGCTAATTGAGGCCTATGTCACTCCCTCTTCCTCCATTTTGTGAAATAT
CCGATGGGAGTCTGTTctGTTGTCTTGTCCTTGTTTGGACAACAGACAGCAAATTCAACG
CTGTGGTTTTtATtGCGTTATATTTACTAATTTTGCTTTGAACTCGTACCGGTGgAAGTA
TAACATAACTTGgCCAGTACTGAAGCAACAACAGCTCAACGTTTTACCGTTtCTGATTtc
ATGCAAAGGGTAGGgTGGGGACGGACGGTTCATTGTGAAaGGGTAtcAAGgATGGAGGTG
CAACACGAACAGCGCAGCATGCCTGGTCCAAACCAGGTAATCTGTGCTAAGCaTCAATTA
ATTGAGCAAATATATATACAGCACTCAACCATATGTGGTACTACGCTTGATCGATAATGG
TCGGGCCGGATTTGGTTGAATTGTCCCCACTTCCCAACTAGTCCAAGTGATATATGATGA
TGGtaGGTGAGTGAATGGTATTGTCTATGCGTTTTATAGTTTGTAAGGAGTTGTTATTGA
TCACCTGGTACTGCTTCCTGTTTtGAAAATTGAAACTAATGTCTATGCGTTTTTGGACTT
CGTT


>hx_isotig05479  length=1150  gi|297745702|emb|CBI41024.3|unnamed protein product [Vitis vinifera]	
GgCCCAAAAAaTAAAACATTTAGCCGGGGCCTGGGGAAAAGATAACATGCCGGCCGCACA
GTCACTGTGTTGGTGTAGTAGCTGTTGAAGTAAGGCCTATGTTTCAATACTTCCTATCTT
CTGCTTGTTTCTTTCTCTTCTCTCCCTCTCGTTGTCAGATCTGATCTGAGAAACTGAGAA
AAGTGGAAGGAAAGCCTCTCCCAACGCACACGCGTGCCCTTTGCACTTCCTAACTGCCAC
TCGCTCACTTGTACAAAACCCTTGTGAAAGGCGCAAACTTTTCCCGTTACTACTTGAGAT
CTGCCGCCTCGCTTTCTTCAGGTTTTGGTGCATTCCATTAATATTGGGAGGAGAAGTGTT
AGTTGGAGTTTACTGAAATCAATCATGTTCAGGCAATCGCCTAGTAGAAACCAAAGGTCC
AAAGGCTTCAAGGTAAAGCATGCTCTTCAGATATGCTTATTGCTTGGAGTTTGCATATGG
TTGCTTTACCAAGTCAAACACTCCCATGACAAAAAGAAGGCATTTGATGAGAGCACTGCT
AGAATCTCAGAAAATGTAGAGATTGGACATGGAATCTTAAAACTGGGGAGGAAGGACCTC
AATCCACACCTGGAAAGGCCAGGTTTTGAGATTCAGCATGGCAATGAAGAAGCAAGTGAA
GAAGAAAACAAGCCTGAAGAGGAAGAAGAAGAAGAAGAAGATGAAAACAAACCTGAGGAG
ACCGAGGATGAAGGCAGAGGGGGTGGAGATGATGAAATAGATGAACATGATCAAGAAAAA
GCCGAAGAGGAAGCTGAACGAGGGGAGGATTTTATTGATGAAGAGGAGAAGGATAGGGAA
GAAAAAGAGAATGAAGATCATATTGACAATTCAGGTTCAATGGAGGATCAGGATCATGAT
GGAAGCGATAGGAATACTCAAGAAGCACGGGAGGAGAATTACAAGGGGGATGATGCTTCC
AGTGCCGTTGTACGAGATACCCAACTTATAATCTCTGAAACTGAAAATGGAGGTTCTGAA
GGCTCAAATGAGGAAGAGAAAGTGGAGAAGACAGAAATGCAAGAGAAGGAGCAGGAAAAT
AAAACTGATACACAGGAAGAGCAAGTGCAGAACACAGAAATACACGAGACAGAACAGGAA
GATAAACCTG


>hx_isotig05484  length=1151

ctataatcatttcgataattctatcaataatcttctcgaaatccagcttcaacaaataca
attccataaagaaaagaaaaatctgtacatatatatatatatgtacgtcgaatcaactag
ctagaagctgctgttgggttctcgacggagagatgaacatgttccgaaaaaggaaaagga
cagaggaaaaaaaCAACTAACATCAACATTTAAAAAAATAAAATAAAATAAAATGCAATT
TAAAGAAAAGGAATTTATTCACCATGATAATCACGATTATCTTTTCCAACTTCGACTCCT
CGATAATGGATCTCTCATCCTACCAACAACCCAAGTCTCCTTGGCAATATCAGGAGATAT
CTTGAAGAAATCAGGAGCGTAGCTCATCAATACCAAGCTCTCtttCttccTctcTTCTtc
tAACGCCaaattttctttCtttACTGTATCTTGTTCTTCTTCTTGCTCTCGTTGTTTGGC
CTCTAGCCAACCTTTTGCGGgTGCTGACCTACAACGCATGAGCAAGAGAGCATTGGGAGG
AGGAGCAGAAGGAGCGGCCACTGATCCTTCGTCACAAGACAGGTCTCGTTCTTCTCCGCA
TTTCTCTTCTCTACTGAACGTATTGTTCTGATTTTCTTGTAATACCATAAACCACTTGGA
AAAGATGGTTCTTGAAGCACCACTACCATCACTTCTCTGCGTGCTTACCTGGTTTTCTTG
ATCTTCTCCCTCCTCTTCTTCATCTTCTTCCTCGTCAGAAGTGACATCAGACCCATGAAA
GGAACCAAAGCaCCGCAAATCAAATCGAAGGCTCCGtAAACAAGTCAAGAATTGCATTAT
GTCTTTCTTGAATCCAAGTGTCTCTAACCAAGTGGGTTTCTTCTTCTGTTTTCTACtGTT
GTGGAGCCTCTCGATCTCTTCCATGACTGACTGCCAGTTCTTGGAACTCGACTTGGGCCT
GActttgatctgtccggcgcaggtgactttgggggatgtaggttctgcgatctccgtgcc
agcctgctgtttgttttttggcccacaagagggggcttgcctgaccacctctgttagacc
tggtgaggtggtggtggtggtggtggcggcgcttggaagattcagtgggccgtgcaggac
tgcaaatgggC


>hx_isotig05537  length=1145

TTTtCTTTCTTTCTTTCTTTCTTTTTTCTTTTTGCATCATTCCCCTCACAGCCTAGGAAA
AAGGCAGACAGGATGGAGCCAGGCAGTATACTTCCTTTACGTTTTATATCCTATACAATC
CCCTATCCTCTTTTCTTCTTACTGTTATTCCTAGTTTTTCCTTTTCTCCCTGTCATTCTA
AAGCGCAAGAAGGAGAAGAAGCAGAAGCGGAAGAAGACTCAGGAGGAGAAGCAGGAGAAA
AGCGGGTCATCTATCATCGGTCGTTTTCGTCATCATCGTCGGTGGAAGCACCGTTTCATC
TGGGTTTGTGTCCACTGCGTCTGCGTGCGTATGTATGTATGTATGCAGGGGAGGTGTATC
ACTACATTGTTGTGTTGGTGATGGTGACAATGATAAGGATGATGAtgaTGATGATGATGA
TGTAGTTGGTTCACATGTTTCCCCGCCTTTTCGCTATAGATTTTTGTGGTTAGTTTCATA
AATATGGTGTAGTTGGTTCACATGTGATTTTGTCCATCCTGTTGCTTCACTCTCCAGTTT
TCTCCTTTTCCCTTATTTTGTTGGTTCcTTGCATTTATGTTTACTGGTTGAGAATGGAAA
GATTGGGTGATCATTGGTAATGTCAAATTGGAATCTGTCAATGCTTATGAAACGAATAAT
GAATCTTTGGATTGGTGGGGTTCCTCTTCACATCCACCCACCCAAGGCTTTGCTTTCTCC
TTCCATGTACTCAAGTAAAAGATGCGGGATATTCTTTtAtCTCTCTTCTTTTtGGGGCTA
GCTAATAGCTAGCGCTTATCGTCTGTTCTTTTACATATTTGGGCTCACTTAACTTTGgAT
TCATTTCCTTTCTGTTCTCAAtGTTTTAGATGGAGAGTGCATACAGAGTATTGGAAAGAA
TGGAATGACCAGTAATTCCTATCTATTTGAATGGTTtAATTAGATGCTATGTGTCAGTAT
GGTTTTCGTAAGATTCAGAAGCGGTTGCTACAGATTTAATTCTATGGTTAGGATTTTTTT
TTATTTATTTAGCAAAAATTTTCTAGATATTTCCTTCCAGATGGATGTCTACTTGTGTAA
AATCTGGGGGTAGTTCGATTACATGGTATTGTGGTTCTCGATCTTGTTGATTGTTGTTCC
ttGAA


>hx_isotig05600  length=1140  gi|225460718|ref|XP_002271356.1|hypothetical protein isoform 2 [Vitis vinifera]
GAGAGGAAAACAGaGGgACACGCACCAGCGAGGAAGTAGTTGAGCTTTGAGACCTCCGCC
TGCCTTCGATGCATTCGAGAAGAATAACTACACAGACAGCAATCTAACCTTAACTACCTC
TTCTTCTGCATTTCCACATTTCTTCGATCTTCTTCAATTCCATCTCTCGCCAAGAAAACA
ATGGCGGGTTTACTCAACATTGGAACCTCCTTCATCCCTTCTTCCTCCACCTCGAAACTC
CTCCGATACCCTAGCTCTTTGCCTCCAGCTAATAGAAACAATCCCTCCAATAGAACCCTT
ATCCAGGCCAAGATCCGGGAGATCTTCATGCCTGCATTGAGTTCGACGATGACGGAAGGG
AAGATTGTTTCCTGGGTGAAGTCCGAAGGCGATAAGCTCGCCAAAGGGGAGAGTGTCGTT
GTTGTCGAATCCGACAAGGCTGATATGGACGTCGAGACTTTCTACGATGGCTACTTGGCT
GCAATCATGGTCGAGGAGGGTGGTGTGGCGGCTGTTGGATCCGCTATTGCTCTCCTTGCA
GAGACTGAGGAGGAGATAGCTGAGGCCAGATCGAAGGCCAATtCTTCTTCTTCTTCTTCT
TCTtCTTCTTCTTCTTCTTCTGCTTCTTCGTCGACTGTGGCTTCGAAGCCACCGCAGGAG
AAAACCCCAGAAGCTGTAGCTTCAAGTCCTGCTCCGTCTCTATCCAAGCAAGCTTCTGCG
CCTTCTGTTGTTGCTGCATCTTCAGTTCATCCGGCCTCTGAAGGGGGAAAGAGGATTGTT
GCCTCTCCCTATGCAAAGAAGCTCGCAAAGGAGTTGAAGGTGGATTTGGGTTCTCTGGTT
GGGAGTGGACCGATGGGGAGAATTGTTGCCAAAGATGTCGAGGCGGCTGCTGCTGCTGCT
GTTTTGACTGAGAGTCCAAAACCAGCTGCTTCTCCTGCTCCCTCCCCTGCCAAGGTTTCT
ACCACCCCGGGCATTGAATTGGGTACTGTTGTCCCGTTCACGACAATGCAGGGTGCTGTT
AGTAGAAACATGGTTCAGAGCCTCACGGTGCCAACGTTTAGAGTTGGATATACAATTACT
ACAGATGCCCTGGACCAACTATACAAGAAAATTAAATCAAAGGGAGTAACCATGACAGCA

>hx_isotig05669  length=1130  gi|225468779|ref|XP_002262663.1|hypothetical protein [Vitis vinifera]
ACACAGTGGGAAGGAGAGGTCCTTCGATGTCCTGATGTCCTCCCTcTCTCTCTCTCGCTC
TCGCTCTCCTAGTTTATAAAATAAAATAAACCCTAGACAAGACGAGCCTCTTCTGATCTA
TTTGGAGAAAAAATCATCTTATCTTTCTATTGATTCCCTATTCTTCAGGGTTTCCGGGCT
GCCAGCCTAAAGAGAACTGATAGATAGAGCATGAGCACTCTTGGGTTGAAACGACCTCTG
AAAGGGTACGTGAGGGACGCTCgTCGGAGGAAGATGGTActGGACGTCGACCTCAATGAT
ACACCTCCTGGTGAAACTAGGGCTCAGGAGGATACATCTTCTGGTGTCGGTCATCAGGAT
GTAGGAACTAGTCAACAAGGGGGAGGGGTTTTGCCACCCGCGCCAATtGATGTTGAGGCC
AtaGATGATGatGTTcTGATATCGTCCCcAaGGAGCTTTGCTGAAGCTAgAAaCAAaTCC
AGGAGGAaTCAAGGGGTAATGGTAATTCTTGAtGAAGATTCtGAAGTtCATCAAGGTcAC
TCGgAGGAACCAATCACTCagTTGGCTCTTAATAGCTACAACAAGCGCAGAaGAGTTCCA
tcAAACCAGAgAATTATTAACTGTGAGCTTTACATAAACTTGGAAGGCAaCCAcAaTGCA
AAGAGAAAGAATGATtTTAAAtcTCCAGAACTGCCACAGAGTGCGCCACCACCAAAAgAA
CCCACCTTCAaTTGtCcAGTTTGCATGGGCCcACTGgTTGaGgaGATGTCgactAAATGT
GGCCACATCTTCTGTAAGAAGTGTATCAAGGCcGCTAtaCAAGCTCAAAGTAAATGCCCT
ACATGTAGGCGAAAGCTGACTATGAAGGACATCATAAGGGTTTATCTTCCAGCCACCAGT
TAAGTTGActATATTGCCAAACAGAAAGAATTGTATAAGTTGGTTTcttgttttcttttt
tgccccttttgtcttttggccccttttttggtaGTCTCAGATGCTCAGATGctGTGTTTG
AGCAAATCCCAAGCACAGAGGACAGGTGGGTTCAATTGATAACTTTGTTCATGTCATTGC
GCAATCTGTTTCATGTAAAGTTAaaCATAGAATGGATAAAAATCATTGAG


>hx_isotig05689  length=1129  gi|225462464|ref|XP_002269484.1|hypothetical protein [Vitis vinifera]
gaaGTAccaaaatatCCATTTTTtCaTAAGATGTATATTTATTTTTATTAAATGCAGTGA
ATAATAAAACATGTTTCTGTGAAGATTTACAATTCCAACTTCCAACTTTTCCATCAACAA
ATGATGCAAGATACCTCAAAACATAATATTGGTAAAAAAAAaaTGCCTCGCAATAGTATA
ACAAACAAATTGCAAGTTGGATTAATtACTAACAAATACACTCAAGCATATGATTCTATC
AAAGGTTCTCTTGAGTCTTCTCTTGATGTTTTGCTGTAATAACAGTACAAAATTAATTGT
ACTGCTCCCAGAATAGTTCCGATTCCATTTGGAACATAAATGAAAGGATCACACTTAAGC
ATCCCATAagCAAaGAAAGAGATGCTCATCAAGAAGGTTGAAaGGgAAAGATAAAAGGGC
ATGAATtCAACACTCTTTGTTCTGATCACTAAATTAATTatAAACAATGGGGAAGCAAAC
ATGGATATGAGAGAAGCAACGCTCAAATATCCAACAAAGATTGGCCTTGTAGAAGAGTCA
AATAACTTCATGCTTGCGAGTACTATTACTGCAAATAAGCTAAAAACTGCCAACAATAAT
CCCACCATCTTTGCTTTTTTTGCTTTTTCAGCATATGTAATGAAGATGCTAATGTAGATA
AGTTGGAAAACTGCCCCAACGGAATTGACTGTAGCAACCAATATAATACCAGGTGTTACA
ATGGGCATGCCATACCAGAGGCAGATCAAGCAGTTCAAGAGGGCATATATATAAGGCAAT
CCTGAAAACTGTTCTGTCGATTGATTTCGGACAATTCTCCTAAATGTGGGTATTGGTGAG
ACAAACAGCACAAAGGCAAAAAGGTTCCCCGCGACTCCAGCTGCATCGCTGCAAACTGAA
TATGAGGAAACCAAGCCAGGAGAAATCATCAATCGTTTCAAGGGCGACGGACACAAGAAG
CAAATCTTCCTGACGCTTCACAAACAACTCAAaCTCATACAAACTaCTCTCTCTCTCACA
CACACAACTCAActAtCTCTCTCTCTCTCTCTCTACGTTTTGTTTtCCCGTTTTGTAAAA
CTGAAGGAATCGACAACAAATAGTCGGAGGCTCCACGCCTCCACCTCCC


>hx_isotig05705  length=1132

ATAGGACTGAAGCTCCGGCTTCcAAAGAAATGAGGTTTATTAATCATAGCACACCACTTA
TCAGTGACGTACCGTTAAGGATCTAATCAAGGCAATGAATCCACAATCCAAAAaGTTAAa
GGTCATCAACATTCATAAGGTACTTATCCACAAATTTATAGGGGAGTAAGAAACTACAAA
CATGTCCTTCCCAAATCCTAAGACCTTGTGGCTTTCTAAGAACATGTGGGGAAGGAAGTA
cAAGGCCAGAAGTCACATGTGCACATTAGTCTCGTTATACTGGAGTCAAGCCAACGACAC
CACATGCCAACCTTCCACCTGCATTGCCAGTTGTAAGGCTAAGTTCATGCCCACCCTTTC
CAAGGTCATCCTCCAATTCATGAACCACAAATGCTCTTCCAACAACGGAATTAGGTCCAG
TCAGTGGTATCTGGCTATCCACAATTATTGCCTCTGCCACTCCATCAGCATTAGCAACTA
TGTTTCCCAGGTCACCCGCATGACGGACTTCATCCTCAGGAGCACCATGTGTCATGTTAT
TTGGGTTGAAATGTGCCCCTGTGGATATACACCCATTTGTCGTGTCGCCATACTCGTGGA
GGTGGAATCCATGAGGTCCAGGAGTAAGTCCGGTGACACGAACATTCACAGTCGTCGGAC
CGTCGTCTTCTTGGGTCAATATGACGACGCCTTCGGCTTGGGAATTTCCTTTGAGGACTG
CGACGGCCTTCTTCGTCGCGGCGACAATGGTGAGGGGCTTGGAAGCCACGGCGAGGTTTA
AGGATTGGCGAGGGAACTTGACGGATAGCCCGACGAAGGAAGACTGGAATGGAGGGCTAG
GGTTTGAGAAGGAAGGAAGGAGAGATTGAGAAGGAGAAGCTGCGAGAATGGTGTGGGTGG
CCATGGCTGCCGATACCGCTCGCAGTCACTTGGTGGCTGAGACGAAGAGATGCAGAATTA
TGTAGATATATAGATAAGGTGGCAATTGTGATTATATATCATGAATTCTAGATGTAACGG
GCTCCGACGATGGAGTGAATCAGGAGAGAGAGAGAGAGAGAGAGAGGCTGGTAACTCAAT
GGTCAGCAGTTTGTGATGTTCGTTTGTTGTTGAACATCCATGAGGcccccgg


>hx_isotig06002  length=1106  gi|225455280|ref|XP_002274078.1|hypothetical protein [Vitis vinifera]
GGCCAAGGAAAAGTGACGTGGGTGCACGGCTCGGATTATCGCCAAGTTTTAGCACACCGT
CATCTCTCTCTCTCCCTCTCTCTCCTACGCATACATACAAACAGGCAGAGCACACGAGAA
GCAGAGAGAAGGGGATCCTCTCGCTCCGGACTCTGGCGACATCCATTCCTCTCTACTATA
CCTTCTCTCTCAGAGAAACGTGCTCTGCCAAGTTGAGAAAGTAGCCCACAGAAGATAACC
CCCTCCCGCCATGGAAGAAGAGATACTGTCTTACATGTCTTCTTCACTTCGCAAGAACAT
CTCATCTTCCTCCACGATCCGATTCCTCGGCTTGCTAAAACAACCAGATtCCAATTCTAA
CCCCTTCGAGTTGGACGAGAGTGACGTGGTTTGGTCCTCCCAACTCTCTGATTCTCCCTC
TCCCAAGGACGAATCCCTTGGTTCCACTTCTCCGGTTCCGTCGACGGTATCGAATTCTCC
CAACAATCAGCGTAACCCTTTCCGTCCACGGAGATTCGGTCTCTCCGCCGCATTATCCGA
TGATCACCGCCCTCTCATTCAGCGAAAACCAGCGTTGGACCCTTCGCTATCCGCGGCCAG
TGCGGCACGTACAATCCCACCCGTGTCGATTCCCAGGTCAGGTTCCAGCTCCGAGGTGTT
GGCCGGGTCGTCTTCTGGGAAATTCCATCAGTCGGCCCCAGTCAATGTGCCGGTCTGGCC
cAAGGGAAGTGGCTCCCATGGATCTGCTAAATTGGGGTATTTCGAGGAGGACGACGAAGa
CAAGGAGGACGAGATGCTCCCGCCACATGAGATCGTTGCCAGGTCGCATCGCACGACCTT
CTCGgTGTTTGAGGGTGCCGGACGGACGCTTAAGGGGaGGgATCTGCGCCGTGTCCGAAA
TGACGTTTGGCAGAGGACAGGTTTTCTAGACTGAAATCTCAGTAACTCGTTTTCTaCTCC
TTTTATTTGTTTATTTGTTTTATTCATATTTCCTGCCATAATTGTACTCTCCTCAGTCCT
CGCCAACATGAAACTGTAATATTCTACTCTCTCTGTTTGTCTGTCTTTCTCTCTTTCTTt

tATTTCATAGCTTGCAGTCTTTGTCG


>hx_isotig06004  length=1105  gi|296083217|emb|CBI22853.4|unnamed protein product [Vitis vinifera]
TTttgaGGAACCATGTTTTCATTTTcGACCAAATCCTCAAGAAGGAATTAGACAAGAAAA
ACTGAACTACTTGACGGTAATGTACTCTAAACCGTTTACATCTACATACCATAAATCGTT
CAACTGCTTACAGCCTTACAGTACATAGTATCAACTTAGGCAAACCAGTCCTAGCCTAAT
TTTGAATTTTCACCCAAAAAACCCCCAAACATTTCAACcATGACAGACAGCACAAGGGAA
AAAAAAaGAAGAAAAGAAAAAGAGAGAGAAAATAGAGAATCCATGAAACGTCGTTTACTT
CTACAAACAGGTTCTGTAGAGTTGAAAAGGAGACACCATGACGCAGGACTGAATTGTCAG
TCTTCAACCCGTAGAGCCCTGTCCTATCGCTTGGAAGGCCTCTCGTCATCATCATCCGAA
TCATCTTTACTCGACCTCTTCCTCTTTGCTGAAACCTCACCCTTTCCATCATCATCATCA
TCATCATCATCATCTTCAAAaTCATCATCCTCCCCATTCTCTTCCACTGGTTCAAAATCA
CTAGCATCTTCCTCGTCTTCAGCTCGACCTACTGGTCGGACAAGGTACTCTGTTCCCATA
TCCTCCTCTTCCTCTTCCCCTTCTTCATCGTCGTCATCGTCGTCGTCgTCGTCGTCATCG
TCGTCATCGTCCCCATCGCCCTCGCCATCATCATCTTCATCCTCATCGTCGTCGTCATCC
TCATCATCATCCTCGTCATCATCTACAGACTGAACTTTAGGAGCACCGGCGGAGCGTGGA
ACCTCTTCAACGCCATCATCGTCCTCATCTTCCTCTTCATCATCTTCCTCTTCATCGTCG
TCGTCGTCCCCGTCTTCCTCCTCGTCTTCTAACCCATCGTTCTTCGGTCCGACCGCTTGA
TATTCCTCGCCGTCCTCTTCCTCCTCCTCGTCATCAACAGCATAAACATCATGGCTTTTG
CCATTCAAAATCTTAAGCTTCTCTTTCTCAAATTCAGTTCCTTCCTCCATGATCTTCATC
TTCAGACAAGCTATTTTTtCTACTTTTCACAGAAATTTCTATAAAAaTGAAAAAAaGAAA

AaGGAAAATAAAAATCGAAATTACC

>hx_isotig06197  length=1083

AGGGAACATGACTGCTGCACTTTGCCCATGAGACAATTAACTTTTGAGTCCCCTCCCATC
TCCAACTATCAGAAACTTGTTTTGCTAATCATAGGCATTGCAACAATGCCATCAATACAG
ATTTCAAAGAATTtCCTACTCCAATAGGCCCTGAATAAAAAGCCACCACCTGCTTTTAAA
GTTCCTGAAGACCCCACCTATTCCTGCCAATCCTGAATTCCCATAGAAATCCCATCAAAG
TTCAGTTTTAACTAGTTAACTTCTgCCAGTTCCCATTCCATAATTATCCTGTCTTTTCCT
TTAAGGAGTGTGCCACCTTCATCCAAGCTCTTATTAATTCATTCACACagAAAACCTAAa
gATTTCCACTGTCTTTACCCAAtGTGCAACTTTTATCTTTATGCATGGATTTATGCATAC
ACACATGCAGATGTCTCACCATAATTACAACTATACCATTAAAACTAGCAAGAGAATCAA
CTATCACGAATACTCTCTCCAAcaccggggagttggatgattgcaccttgaatgagccaa
tccaaggacaaagaatgcaatgaatatgggCACTTGAACTATCTTGGAATACTCCTCTAG
TGCTATTTCAcACAAGGCCAGAGAATTATCTTTAAATACTCTTATAATTTCCCATCTTCa
gCTCCACAAaaTATGCAgAaTGCTCATCTTTTTtCTTCTTAAACTCTTGCCATTTTCTTG
ATATACCTTCTCTTCTTCTTCTTCTtcTCAAACTGCATATTGATTCCAACTTATATTGCA
ATACTGATATAAATACTCATCTTTTGTCCCACTGCAATAGTTGAgAGTTAGAATAATACC
AGAGATAaTGAGGGGAGTGACAGtGCAATGAACCAAAGAATCAATACAAATTGCTATCAT
GATCCAATTGACAAAACCAGCAGAAATTGATTTTCCAATTACACTtCCCTTGTAGTGAGG
CTTCAACTATGGGCCAGAAAACTTCAAGAGttttttttttaacagtaaaaTGGATTCATT
AAtAAAACTGAAGCTAAAAttGTACAGCTGTTGGAGCACTcAACCAAACccAAATGTGAA

GTC


>hx_isotig06205  length=1090  gi|225426534|ref|XP_002278777.1|hypothetical protein [Vitis vinifera]
TTTttCATCTCAATTTCTTCCCTGGGTTTCGATtGTAGGGCcTTCTTATCTTTCCAGTGA
ACCATCGATTCTTCTCTATACTTATTACCTTTTAATTTCGATTGAATCGAGGGTTTCCCC
TCCTTTCTTCCTTTCTTTTAATATTTCCTTTTtGTTTTTtCGCCCCTCTCCTCTGCCCTC
TATGGCCGTGGTTTCGGCTTTGTTGGAGATTCTAGAAAGGTCACCCACAATTGGGGATGT
CTTCGTGGAGCTGATGGTGTTTTTCGGTCCTCTATGGATTGCTGTTCTTGTTGGGCTTGT
GGTTGGATGGTCTTGGAAGCCAAAATGGGCCAATTTGGGGAGAGACAAACTGGCTTCTTC
AATTTCGACTTCTTCTTCTTCTTCTtCTtCTtCTTCCTCCCCcTCCTCTTTTTtCCCTGC
TTTGATACTATCACTATCGTCAGGTTTTGGTTCCATGTCTAGcTTGAGTTCATTGAAGTC
ACAATTGCCCaGTTGCATCTCTTGGATCTCCGACGACTCCCTGGAGAAGGAGACCTTCTC
CTTACCATCGACCACAAATCCAGACTGCGGTTCATCGCAGCTTGAAaGGGAAACTTCAGT
GGTTGTGACTGGGGAGGATCTAGAGCATCTGTCCCAGCTTGTTGAGGTTAAAGATGGAGG
TCCAGCGTGGATACACATGATGGACCGTTCTACTCCTACTATGAGCTATCAAGCTTGGCG
GAGAGATCCAGAGACTGGCCCTCCTGAATATCGTAGCAGAACAGTCTTTGAGGATGCTAC
ACCGGAGATGGTGAGGGACTTCTTCTGGGACGATGAGTTCCGATCCAAGTGGGATGACAT
GTTGATATATTCTGCTACAGTGGACGAATGCTCGACCACAGGAACGATGATAGTCCATTG
GATTCGCAAGTTTCCTTTCTTCTGTAGTGACAGAGAATACATAATTGGGCGTCGAATTTG
GCAATCTGGAAGATCATACTACTGTGTTACAAAGGGAGTACCCTGCTCCTCGGTGCCAAG
GCGCAACAAGCCAAGACGTGTTGACCTGTACTATTCTAGTTGGTTTATTCGTGCAGTGGA

ATCAAAGAGA

>hx_isotig06249  length=1086  gi|225426751|ref|XP_002275855.1|hypothetical protein [Vitis vinifera]
GTGGGAGAAGAGAAAATCAGAAAAGAAAAGAAAGATGTATTCGCCTTGCATTAGAGATGG
CTCACAATCCTGCAGCCGAGGTTGCTGCCCAGTCCCTTTTCTAGGCCTGCCTGAGCCCCC
TAAGCCCAATTTGAAACCCTCCAACACCGTTGCCGCTTCCCGATACAACTTCGCCACCGT
CACCACTTCCTCTCTTTTCCCCAACATCCAATTCACCAATCATGAGTCTCTCCCTTCCTC
GTCAGATTCTTTCTCTCACTTCAACAAGGCCTACCCTGATTTCTCccAGACCCATCTGGC
TGACCGCGTCAGAGCCCAGGAaTACTACCACCTCTCCATCTCTAATCGCGTATGTCTTGA
TTATATCGGTCTTGGCCTCTTCTCCTACTCCCAGCAACAAGCTCAGTaCTCCTCagCAGC
TACTATTGCCTCTTCTTCTTCTTCTCCACCGCCACCGCCTCCGCCtccgccTCCCCATAA
TTCCCAATTCCCTTTCTTCGACATCTCCTACAAGTCAACGAGTCTGATTTCTGAGATAGC
GTATGGAGGCAAAGGATCTGtACTGGagTCCAGCATACGGAAAaGAATTATGGGTTtCCT
TAATATCTCCGAATCAGACTATTCCATGGTTTTtACAGCCAACAGGACCTCCGCTTttAA
GCTTCTGGCAGATTCTTACCcTTTCCAATCTAATCCCAGACTTCTGACAGTTTACGATTA
TGAAAGTGAGGCCGTGGATACAATGATCGATAGCTCCCAGAAACGAGGAGCCCGAGTCAT
GTCAGCTGAGttttCTTGGCCAGGCCTCAGAGTTCActctGCGaaaTTGACtaagaTGGt
tgCGAGTAAGAGGaaaaagaagAGAGGACTGTTCgtcttcccgcttcAGTCttgCATGAC
CggaaCCcGATAcccGtatctatgGATGAAccttgcAcaggAGaatgGatggCATGTCtt
gcttgatatctgtgctttAggaccaaaaGacatggacactttgggcctctcgctctttcg
gccagacttccttatctgctctttcttcaagatcttcggggagaacccagctggctttgc

gtgcct


>hx_isotig06317  length=1078  gi|225455590|ref|XP_002269178.1|hypothetical protein [Vitis vinifera]
CGTGGAACAAAGAAACCTTGCTAAAAAAaGCATCCATTGCACAACTCGTGTCCATGCTAA
GAAGAGTTGAACATCTATCTAATTTTGGGATGCATACAACAATTAGATACGAAGAGGATA
CAGTTCAACAGACAGCGACATCATATTTTTGACCAATTTATCAAATATATGTAGAGCATG
ACTCGGAAAAATTCAGCTTCATCTTCAGGTAGATAGTTGATTATGACACTGGATCAGCAT
TGTGCCAGCCCTTCGTGCAAGGAGGTATGTCCATGAACTCATCAAATTCTTTCACATGAA
CATCACAGCATTTCCACCCTCTCATCCGATCATGAAAAATAGCAGGTCCAGGGTGGTAAC
TGCATGCGCTATCGTGGTTATCCTTTTCTTTGAAGGTCTTACCACATCCCTTATTTTtGC
ATGTCTGCGGCTGATTCAGATCAATAATCTTCTTTGCTGGAGCTGGAGGATATTTTTCAA
CGTCTGAATTGATCTCAGCAGGCGGGACTGCATCATTAACAGCTGGTTTCAGATTGCCCA
CTTTGACTTGTGAACCATGTTCCGAGCAAAAGAAACCCTGTTTGCATCTCAAACAAGTTA
GTTTTGATGATGCATCATTTGTTGGAGTTGAAACAGACACTGGCTTACTCGGACTAGGGG
CAGCTTTTGTTATCACTGGTTTCTCAGTCGTGTGTTTACCTGTTTTACATCCAGGAAGTG
CTAAAAACAAGCTAAAGTCATGGCTTCTCTTCTTGCAACAGCTCCACTCTTTCATGCCAT
CATGAAAAATAGGTCCGGAAGGATGGTATCTACAAGCGTCTTCTGGGTTATCATCCTCCG
TAAACATGGCTTCGCAGCCAATTCGCTGGCATCGGAGTTTCTGTCCCTTCTCCATTGCtc
TCTCTCTCTCTCTCTACAGAAGAAGTAGAACAGTAGAAGAAGAACAAAATGGTGCTAGAT
AAAGAAACTTCGCGAATCGCGATGAACAGAAGAAGGCTGACTTGCGAATCTTCTTTCGCT
AAGAAGTTCTTCACGGCGTGCCTCCCTGGGCGTAATTATGCAATCGCTCATTCGCTCC


>hx_isotig06432  length=1068  gi|225429916|ref|XP_002281160.1|hypothetical protein [Vitis vinifera]
GAGAGACAAAGAGTTAGAGGTGGAAAAAGAAAATGGAGGAGCAGCGGCGTTGCATCATTA
TTGTTACACCCTGAAAAGAAAACCCTAAAAGCGAAAACTAGGGTGAACGAGAAGAAATGG
AGAAGAAGCATCCGCTTCCATGGCTCAATATGTTGGTCTCAGAGACGTTCTACCTCTCTC
ATTTCCTCCTTTTCTTCTCCTATTTTGTTGTTCGCGCCTCTGCCTCTCAAATGCTCTCAC
CAGACATTACCGATCGTCTCTTTCGTCGGGAAATTCAAGTAATTCTGGCATTTTCAGTGT
TGATTGCCATCAAGATGGTCAAAGAGGAAACTTGGGAGGCTTTCATTGCTGATACACTGT
TATTTGCAAAGGTTTTTCTTCTCATGGTTGCTTTAATAATGGATTATCACTTAGCTTtAT
GTTATTTGGTGGGATTCTTAGTGATATTTATTTCAACTCAACAACCAGCTTATCAGGGAC
TAGGCAATTCAAACCAGTTGACCCCATTGCAATTGGAAGCCTTGTTGACAGAAGGGAACA
CATCTAGATTCTGGCTGGTTGAATTTCGAGCTTTGTGTTCATCCACTTCCATACGCACAA
GCCGTATATTTCCTGATCTCTCAATTACATACTCAAACAAAAATTTGTCTTTTGGAATAG
TAGATCTTGGGCTCTTCCCAAATGCTGCAGAAAAATTTGGAATATCGTTGGGTGGCATAG
CAGCCGAACTTCCAACATACATATTATTTGACAATGCAGTGGAGGTTGCACGCTTTCCTG
GGATAGAGTTTGAAGCAAAAGCTTCTCGCCCaTCTATTACTAAGAAACTTCTTTGCCGTC
ACTTTGAGCTTGATCGGCACCTTGTGGAGTATGTGCATGGTAAATAGTTTATTTTGCAGA
AACTAATGTTAAATAAAAAGAAACTAATTTTGCATTCAATTTTCCATTCTCATAATATTG
GTTTTGATAATTGTTTCCAAATCTTATGCACTTTGCTCTCTCTCTCTCTCTCTCTgTCTG
AGAATGCGAAATAAGTTTAGATGAGGTCTTCTCAGTTCCGTTCAGCTG


>hx_isotig06586  length=1058  gi|297743098|emb|CBI35965.3|unnamed protein product [Vitis vinifera]
TACATCATGTTAAGTACACATTCCATCTTATGTATCCATTTCAATATTATCTCTCTTCCT
CAATGATATCATCTTCATCATAATCTTCCTCCTCCTCCTCCTCCTCCTCTTCTTCTTCTT
CATCAAAATCTTCTTCTAATTCATCATCATTAACAATGAAACCACCTAGGGTATCATCCT
CATGTTCACTAGGCTTTGTTAATTTCTCCTGAACCAACATTTTACTACTTACTACAtCcT
TTGAGCTTTTCTCATGGTTCCTCGACCTAGTTGTAGAATATTTAGGTCTTTTGGCTTTTC
TAAATTTTGCAATTAGCATTTTGTCATCCTTGCTCTCACCCATCCAGTCTTCATCCTCAT
TTTCCTCATCTTTTTTCTTCTTCTTTCTCCcTATACCCTTCTTCCTCTTTGAACTATCTT
TCTCAAGAAGCTCCTCATCTTCACTCTCTTCCTCTagTTCTTCAAGGAACCAGTCCCAGT
ACTCAATATCACGGATCTTTTGCCTTGGGTAATTGTCAAACTCATGTCCCATCACCACAA
ACCCAAACTCTTTAACTGGATCAATATCTGTAACATCAAAAAGCTCGAGCCCAAAATCCT
CGTCCCctCTAATCTCTCCATTGCAACTTATACTATCTGCCAATtCTTTCTCCTTTTTtC
CCcGCTCCACTGCCTCCGAAACcTtCTTCTCCTTTtCTTTATGTCCTTCGAACCCACTTC
TCTTCAGAGTAAATACGATGGGCTCCTTTGCAGAGACACAGAACCTATCACCGACGCTCA
TTTTCCCTTTGTCGAACCTCATAAAAGTcctGACTTCCCCGCTACCACGGCTTAACACCC
AAATAGGATTTTTCCCGAGAACTTCAAACGAAACCCTAGGTTCAAAATCTTCGCTGACAT
CCTTCTCAGCAGTGCTGTCAAGTTCAAATGAAACGTGGCGACGAGAAACAGTTCTATCGT
CTGAAGGAAACCCTAAACCCCTTCCAAACACTTCCTTGATACCATTTCTAACCAGAATTG
TGGAACCGTCTAGTCCTTCGATCTCCATttACTTTCCT

>hx_isotig06597  length=1060  gi|255572702|ref|XP_002527284.1|Photosystem I reaction center subunit XI, chloroplast precursor, putative [Ricinus communis]
TTTCGGGGAAGATgAaTGGAtcAACATGTTTCAAAaTAAGGAATTTCTGAAATGTTGTTC
AGGTAATCAAACGTCATCAAATATACAAATATCCCATGTCCTTTGAGAATTGAATAAGCA
GGTATTAATTAATTAAAAAGATCGATGATACATGAAgaGAGAGAGAGAGAAGATAAAATC
AAATGCCTACTTTATTACTTAACGAAGTAAGGAAGGTTTAGGACATAGAGGAGGAAGTAA
GCCCAGATGACTCCGGAGATGCCTCCAAAGAAAAAGCCTCCAGTGAACTTGGCCCAGCCA
TCTGCAGTCTGCAGCTGATCAGGCTCcTTCTTTCTTCCCGTCAAGGTCAGTGATGGAGCG
GTGGATGGCTCGCCTTCCTTGAAGGATGCAATCCCATACATGGTCAAGCAAATGCTCAGT
ATCACAACTAGGCCTCCTGCAGCTAGAGATCCTGCTGCTCCTGCGTATTCTGTATTCCGT
AGAGGCCCAGCCTTGACGAAGGGTCCAACAAGGAGGAAGCCATGGGCAAGCCCCACCTCA
ACACCTCTGAGAAGTGGGTTGACTGCCGTCCGGTAGGCCGGCAGGTTGGAGAGGTACCAA
GCGATCAATGGGCTTGATGTTACTGGTGTCTCTAGGCTTCCAATGAAGGGGTCTCCATTA
ATGGGTTGAATCACTTGATAAGTTGGCTTGTCTGCCTGAACAGCTTTGACAGTGAAGCAA
GGCTTTCTCCTGGAAGGCAAGACCCTCAGTGGAGCTCCCGAGAGACCATTTGGAGAGAGC
AGTCCCCTTGTAAGGGATGATGCGAAGTTGCTCTTAAGCTGGCTGGCCATTGGCGAAGCG
GCAGCCATTGTTTGATGATTGTCTCCTAGCTATAGCTAGCTACTTCCTTACCACCAGGGA
GGGTCTCTAGTATAAGATTGTATAGGAAGGAATTAGTGATTGAATGAAGAAGAAGAAGAT
GAAGATGAACGTGGCCTGTGTGTGTGTGTGTGTCTGAATCAAATTAAGATTTCATGGGAA
AAGGAGTATCTATTCTAGTGGTTGTTATCCCTTCTCATTC

>hx_isotig06787  length=1041  gi|148908123|gb|ABR17177.1|unknown [Picea sitchensis]
CAGAATCTTCTGGTGGGAGAGCAAGTTCACGTATGGATTCACTGGTGCTTGGCTCCATTG
CCACTGCaaCTTCTTGTTtCTTATCCAACACAGATGTCTCTTGTTTGTTAACCTGGCGAA
aCCTATATCTTGGAAGAGTCTTGATATCATCTTCAGATGCACcTTCCCGAACTGCCATGG
AATACAGAATTGCTATGATGCATGGCAAGCAGCAACACAGAGCAATGCCAACAATAAAAG
CCAATGCGATaCAAAATATCGCAAAGAAGACGTCAAAGGCTAGAAACACCACcGCTAACC
AGTAGAGACGTGGAGCATCCTGCAGAAGTGCTTGGCCACCCACAACAATCCAATAGAAAC
CAATCACCCACCAGAAAAATGAAACCATCGTATTCATGGACTCCAACCTTTTTGCAACAC
TGCCTTGGCTTTCGGACTCTGAGgCCCCAACATCACCTTCATGACCAGCTAAATTCCTCC
TCTGATACTCAAGATAAaCAAAACCCACATGCAAAAGGCACTGCAGCGCATACCCACCAA
TCCAAACCCTCAAAGGGGTCGACGGCCGCTCCTTAATCGTCGACGAGAGCACGACAACAG
ACACCAGCACGAATGCCAGGTTCCAAATTACATCCAAGAAGACAACAGGCTTCGAGTAGC
CCCAATCCGTTTGCCGCTCCTCCAATTGGAGCTCAGCGGTCTCTCGCACGAACATCGACG
GCTCTCGCATGATTCGCCGGCTAGTCGCCCGGCTTATCAAAACAGAAAACCTGCTGTTGC
TGCTATTCTCATTGCTGTTTCTGGAATTCCTCCTGTTGGGGTATTGCAGGAGAGGTGACC
GGTCGAATTCACGATCTACCGAGGGTCCTTCTTCCTCCATTTTGAAGGAATTGGAAGGCA
GGGTCAGAGAGGGCAAATGCCAAATGGGTTCTGGTTCTCGTTTTCCTTCTTCTTCTTTCA
CTCTTTTtGGGTTTGGCGGAAAGAGAGAGAGAGAGAGGTTTCAGAAATGTTACTGGCGGA
GAGATGGTTTCGGTGTTAGGA

>hx_isotig06830  length=1040  gi|224114952|ref|XP_002316901.1|thioredoxin m [Populus trichocarpa]
GACAAAGAGGTCAACCATGAATAAATTGGGAACGAGGCAACTTCCAAATAAAGTTCAGGT
TTGTGAGAAAAGATATGATGAGAAAACATGTCTTGTACAAGAAAACATGAGATACAGTAG
CCTCCATCACTATACACCTTAAGCTATATATTCATCATGGTGGCAAGGTGACTAGATTCT
CGATATAATAAGCCCTAACAACGTCACCACAAAATAGTAGAAACAGCACTCTGCTTGCCA
AGGCATTTACCAACCTCTACAAGAATTTCTCGATGCTAGCAGTCAGTGTACTTTTGGGCA
CAGCACCTATAACTGTGTCTTTCTTCTCCCCATTCTTGAAGATCATGATGGTCGGAATGC
TTCGAATTCCATATTGAGTTGCAAGCGAATGGCACTCATCGGTGTTTAGTTTGAAGCACT
TCATTTTTCCAGCATATTGCTTTGACAGCTCACCTATGATGGGATGAATCATACGGCAAG
GTCCACACCATGGAGCCCAGAACTCAACCAACACAGTTTGGTCACATTCAAGGATAAGTG
GCTTCCAAGTTGCCTCCGTCACATCAGGCACATCGAGAGCTATATCCTGAGCCTCGCAGA
CGATCCTTCCTCCTCGTCGAGAAATCCCCGCGTTCCTCAAGCTTACCGACGCAGACGTGC
GCCTCAGAGGACGCGATTGAATCCACAAACCCTTAAATTCTGGCAGGCTGCAGAcTTTCC
GGCTGTTCAGGGAAGCAGTAATCGAAGAAACCGTCGGTGACGGCGATAGGGTCGTACGGA
ATCCAAAACGACGAGGAACAGTCACCGATTCGAGTATCGCAGCCATGTACATCAGACCGA
TTTTACAGAAGTGCCACTGTATAAGGATAGATCTGAGAGATGAATATATGTGAGAAACTA
CTGAAATAAaTCTCTTGCGATGCgaGAGAGAGAGAGAGAGAGAGAGATTTCAGGAGACCA
GAGCACACACCGAATCTGTGTGCTGAGAGGAGAGAGAAAAGGGGAGAAACGgAGAGAGAG
ACTCTTGGACGTGTTTGTTT

>hx_isotig06832  length=1039  gi|297740412|emb|CBI30594.3|unnamed protein product [Vitis vinifera]
GGAAGAGAAATTTTTTGGTGCATGTGCTTTGTCGCCGTAATATATTGATAATTCCGGCGA
GATCGCTCCAGCGAGACGAGCTTGCTCAAGCGGTCAGCCGGTCACGCCCCTTACCCCTCT
CTCTCCATCGGCGTTTCTCACTTCTTCTTGTCTTACCTCCTGCAAAAGCGAaGCCATGAA
CATGCAGTAGAGAGTTGCAAACAAAGCACCACCAACGAGGGAGCTCAGAAGAAGAGTTTC
TCTATTTTCGTGTGCTTTTTTATGTAATCCTCTTTACGGGAAGACGCAATGCCTGCGCAG
AAACGTTCTTCGGAGAATCTAGAGGAGGAATCCCAACAGCGCCACCACTATCAACAGCAA
AACCACCACCAAAACCAGTCACACAGGGAAGAAGGAGTGGACGAAGACGATGATGGAGAA
GAGGATTTCGATGGAAGCCCTTCGTCCAGTGGCGGAGATAAAGACGAATTTGTTTTAGTA
AGGTTATCAGATGTGCGCAAAGAAGTGCAATGCCCAATATGCCTAGGTATAATACGGAAG
ACACGAACTGTAATGGAATGCCTGCATCGATTTTGCAGGGAATGCATTGACAAATCAATG
CGACTGGGGAACAATGAATGCCCTGCTTGCCGCACACATTGTGCAAGCCGTCGTTCTTTG
AGGGATGATCCAAATTATGATGCTTTAATTGCAGCTTTATATCCAGATATTGATAAATAC
GAGGAAGAGGAGCTGGCCTTTCATGAAGAGgaGAAGAATCGCAaTAAGCAGATCCAAGCA
TCTATTGCCCAGACTTTACGgCGACAATCAGAAGCACTTGGCAGGAGACGCACCACAGCT
AAAGCCACTGCAGCTGCATTTGTGAGAAAaTCTCAGGGTAACTATCGAAATTTGAGAGGG
AGGAGAAGCTCTCGTGGATCTGAAATTCAAGGATCTGATGAtGATGATGAGGCAAATGGT
GATGGAGGAAAAGATTCCTCTTCTGCAGACGAACGCTCTACAGAGGTAAAACCAAAaCGG
TGCAGGAGATGGGGAGGAC


>hx_isotig06871  length=1037  gi|255569926|ref|XP_002525926.1|conserved hypothetical protein [Ricinus communis]
ttctaccATCTCTCCATCTCAAGTCAAGAAAACAAGGAGTCCACATTTTCTCAGCTGGGT
TTTTCTCTTTCAAGCCCCTGAAACAGCCAGACTTGTGTAACCAGAAACCAAAGCTTGAAA
CTTCAAAGGAATTCAGTCCCAAGAAGACTGGCCTTTCTTCTCCAAGCCTTCCGCTGTTTC
CACCCGTGACTCAAGACCCAACAGTGCCAAGTTCCCCACCCGCAACTCAAAATCCAGCAT
TGCCACAACTACCTCCTCTTCCCCAACTTCCCCAGCTTCCACCATTGCCGACTCTGTCAC
CTATTCCTCATCTCCCCCAGCTTCCACCATTGCCAATTTTGTCACCTCTTCCTTTTCTAC
CACGACTCCCAGGGGTACCAAATTTACCGCCTTTGATGAGAAAACCAACTCAGACAAAAG
CCTATAAACTTTCGGACACAAATTCCCTGTCAGGTCTAAAATCTGAGAAGACAATATCCT
TCTTTTCCCCTCCCTCATTACCTTTTCTTCCATCACCGTCACCTCCCTTTGGCCTTCCGC
TGCCGCCAAACCCATTCCAGCCACCTCCGTTACTGCCTCCAAACCCATTGCAGCCAACAC
CACCTTCGCTGCTGCCTCCAAACCCATTCCAGCCAACACCACCTTCGTTTAGTTTTCCAC
CAATACCGTTTCTAACTCCACCACCACCACCACCGACCTTCCGTTTtCCTTTCCCTCCAT
TTCCATTCCCACCCAGATTCCCTGGCATTCCTCCAGCTTCTTCTTCACAAAGAAGCTCTC
CTTGATTACCTATTCAAAACAGAGTCAACGTATTACTAAGAATAATAGTCCCTTGGTATA
TATATATATAGCTCTTCCTCTTTCATTTTCTTCTTTTGGTTTCATGCATTAGATACTTAA
GCAAGGGTTACTGTCAGAGCAGGCTTGTTGGGTCTTTGTGATCATGCATGTGGGACGGAG
AAGAAATATAAATTTATTGTAATTTCAGCAGATTGCAATGATTGTGTTAAAAaTAGTTTT
CTTTTTCTGCCCAAAAA


>hx_isotig06976  length=1027  gi|225423539|ref|XP_002271911.1|hypothetical protein [Vitis vinifera]
TACACCACAATTACAAACAACAACTACTACTAATAATAATAATAATAATAAACCCCTTTT
CTGACACAGTAACCCAAACTCATCTTAGATAGAAGGTAGCACTAGGAAATATTAAGTCAT
CATCATACAGACTAGTGAAACTGCATAAAAAGATAAAACAAAgaCACCCAACTGAAGAAT
TCAGTGCTTCTTCAAGAACCCTTGAGCCATCTTAaTGTACTCTCCGTAGCCGCTCTCAGA
ATGAGAATCACCCCCTGAATGCGAATGTGTGGAGGAATGAGTAGTAGTGGTCGAATGGGT
GGAGTTGGGGGCGCTGGTGGAGTGTGACGAGTGGTACTGATGAAGATAATTCTCGGCCTT
ATCCACATACTTCCCCATCCCCTTCTCTTCCAGTTTGCCATAATGGGACGCGGCACCAAG
CAGATCGGCGGCAGCACCGGCAACCTTGCCTTTGTCTACCTTGTCTGTTTCATGGTGGAC
GGTGGCTTTAGCTGCCTCAGCCACCACCTTAGCACTagAGAGGATCTCAGCTTTGGAAGG
TTGGTGTTTTtGGTTGTGGTGGGGAGTTGAATCCATGGAATTCGGGTTGGGGAAAAAGAG
GTGGGGAGAACTGACCACTGAAACAGGATGGTTTGAAGAATTTGAAGAGATTTTGAGGTA
CCCCTTCAGGTTACTGAAAAACGACTATgaTCTGATGAAACTAGTAAATTGAaGAGATGT
GCTACCGGAGACAGGGATTACACCAAAGAAAAGGAGAAAGAATTGAAGCTCTCTAGACGA
ATTGAAAATTGATTCAAGATTGATGAACTGATGAAATGAGGAGAAGGGAAAGGGAAGTCT
ACCAGAAGACTTTATCTTCTCTCTGTATGGACAGGTTCAGATTTTTATAATGCAAAGCCA
TCGTTCATTAATTTTCATAGATCAATCGATGCTATTGGCCTGTAATCTGACATCacccaa
accgtttactccttcaaagagaaggaaaatcgctgtgattggattgaattggacccacat
cctgtTc

>hx_isotig07092  length=1014  
gi|225462114|ref|XP_002262673.1|hypothetical protein [Vitis vinifera]
GGATGATGCAATTCAACAGGAATATTAAAGAAGTATATGAATCTCTAACGAAGCACATAA
TTCAAACCTTGCAAATTTGCTCCCATATTTAAAATCCAGAAATATGAAAAGTAAATGGCA
AGGAACAAAATCTTTATTGAAATTTGAAAATGAAAAaGAAAAaGGCAAGGACAGAGAGGA
AAAGCAGAACAGGAGAGAGCTTACACCACATTTTGAGAGAGAGAGAGAGGTAGCATTAGT
TCTCCAATTCATAAAAATTCAAACAAATCAAACCCATTAATCTACAAAGGGCAAAAACTG
AAACAAAAATCATATAATCTACCAACCCTTGTCATGTCGTTCTGGCTTTTAATTATATCC
CAATTCTAAATTTTTTCCTTATCGCATGCTTGTCAATCCAAAGGAAaGAAAAAAaaGAAA
AaCAGGTCTGCATTCCTCTCCTACATATTTACTTGAAGAGGAGAAGGAGGAGGAGAAAAG
AATAAgaaGTAGTAGTTAATCAAAGCCACAAGGCCCCAGCTTGTTTCAGAACAGGAATCA
AATCACCAGAAATATGAGCACCCATGAGCCGATCCAACCCTCCAAACAACCTTCCTCCGA
TGAACACGGCCGGGAACTGGGGTCTCCCATGATCCTTATTCCCATCACCAACTGTAGCCA
ACTCCTCCACCACACGCACTTCATCCGCTTCATCAACCTCACACACAGCTGGGTTCACTC
CCAAACCCAGCAACAATCTCTTCATCACATGACACATACAACACCCTCTCTTGCCAAACA
CTATCACCGCGTTCTCCGACACCATTCCCTTCACACTCTTTCCTGCCAACGACgaCGAAG
CCTCCTCCTtATGAACCGCCGGCGACGCCCGCCCTATTGCGCTCCCAGATGCCCCCaccc
ggcagccaagctctgtatggaagtgcctgctgcataactcaagtacacagatagctaaaa
tttactatagaagaattgtgggagagagagagagagatgtgagctgatcctgcc


>hx_isotig07110  length=1015  gi|296086208|emb|CBI31649.3|unnamed protein product [Vitis vinifera]
TTTGTTAACACAACATTCAAGGAGGTTGTCTCTTCGGAGACATCCGATAAAATACATTCA
TGGAGGTTTTGGAACAAAGATGTTGGCCTCATAAAGATTGACACAGCTCAAAAGTTGCAA
ATATTCATACCCACGACTAAGCTAATAGATTACAGAATAGGGAATAAATTATAAACAGAA
TAGTAGGATTCAATTCATACAGAATGTAATGTTGTTAAAAATAATGAATGCTTTCAAGTT
TCAACTATGCAGTCTGTCTGGTACACGAGAGCTTGTACCTTCCTTCGTTTAGCAGGCCCC
ATCTTCTAATTGCACGAAAACCTTCTCATCCTTCTTCACAATAAATTTGATTCTGTTGCT
GCAAATTTGAGGCAGTAAAAAACCATCTGAGCTGAGATGAAATTGTACCTCCcTATACTC
cATCCAAATGGAGTAATTGTTCTCTTCCAAGctccAAccAAATttGAATTgggaagttct
tcatttcctttttctcattttttttgctatttacggtgcttaacaccATGCTTCTTATAA
AGATATTTCCTTTCCTGACATAACAAGAACCAGTGCCGCGATTAGAGGACCGCGCAGAGA
ACAAGAAACATAAGTAGGAGACCCTTCAATCTTCCCCAGTCCATCCAACCAAAATTCACC
ATCTCGCAATTCCACTGTTATCTTCCAGGGTCCAGGCTCTGCTGCTGCTGCTGCTGCGCC
TTCTTGAGGTTCTGTTGAAAACGGAAGTTGAATGACTTCTACGAGTGACTCTGGACTctG
AATCATGATGAGAAGAAGATGAAGATCTTAATCTTCCAAAGAAGGAGAAGAAATTGCGAA
ACACACGGCTCAATCCaCCACTCTCTCTCGACCTGcTAccccTAGAAGTCCAAGaaatcc
tCCggggTGCACcgcccgtATTaaacccaCCATCCAtttCCGTGTaaaCAacggggagCT
CaCGTTCGCCAGCTCGccTAcccccGGaaaaCCTTCCAACTGCaaaaCCAccAcc

>hx_isotig07184  length=1011

atcaaacaaattaattaattttttttACtAGAGTTGCAGAAAACACTGCATGTGCGACCA
TGGTTGTACTGGAAACACCATGCCCTACTAGAGAAACTATCTTCAGGCTTGTcAGTTGAC
AAGACTTGGTGAGAAGATGAACCCAGATgAGaCATGACCCATAGAaCAATCTTAATTGCC
CTTCTGCGTACAACTGTAGCAGATGCCCTAGCTgCAGAACTATCTTTGGCCTTCTTGTAA
TCAAaTTGCAAAGAGCAATGATCTTCTGTTTTCACACCTGGTTCTTCAGTTCTTCTCTTA
ATCATACTGGGTCGAGTCTGCTTTAAGTTGGATCAGGAGGTGATGCCATTTTCAGAAAAT
TATAGAGCTCTAGTTTCACAATTTGGTTATTGCATTATCTATCTTCCTTCTCACTCTCTC
ATTTTTCTTtCTTTTTCTAACAAAAGCAAATCAGTAATAAATCACCCCTccttaatggga
attacatagcatAAACAACAAAGAACAAAGCATGACTATCATATAGAATCGTAAACAAGG
CTCAGTTCCAGCTTAATTTTGACCAGAAAAGAAGCCCAGAAAGATCACAAGTTCAGAGTT
TTCAACAAAAgaaaaaaaaCAaGACCCGGAAGAAGAAGAAGAAAGTAAGGCGAAACTCGG
TCAAAGAGATTGGAACAAGAAGAAACAATAAGCAGAAAGAGTGGAATTAACTACCAAGAT
CTTCGACTAGGTCGAACGATCAATGGATGATGGCTTCTTCTCTGAAGGCGAAACAGACTG
CTGGCTAAGGCAATCTTGTCCGGCGCgAGGGGATGACTtGTCTtATCAGTGGCACCAaCA
CTAGAACCAGCGGCAACATTAGCAGCGACGACATGACTAGTTGTACCAGCTGCTGCATTG
GCTACTAGACCGACGTCCGActCCCTTGGTGGCTCCTCCAGGGCATCGAACGCCGAGAGG
ATTGCCTGAGATGCTTGACGCCGGTGACGAGACATGATCTGTGTGTGTGTT

>hx_isotig07468  length=992  gi|355512033|gb|AES93656.1|Early nodulin-like protein [Medicago truncatula]
GAACTCTAAAATTAGAATTAGAAAATTTTCTGTGATCCTTTCATGTAAACTCGGTGAAGT
CTCGGTCTGCTCTGGGCCTCTTGGGTGGTACTCTCTCTATATTAATACCTCTACCAACAC
TGATAAGTTCCCAAACTCCCAACTCCCAAGCTCCTCTCTCTCTCTCTCTCTCTCCcGCGG
TCTCtCTGTcTTtCtGAGTTTCTGGTTCTGTTtCGGCCATGGCTTCGGTTCAGAGAGCCA
TGGTTTTATGCATGCTCATGGCTGCCATAGGAGTTACCTCTGCTGCCGTTTATAAGGTTG
GGGACTCTTCAGGCTGGACGATCTTGGGCAGTCCCAACTACACCCAATGGGCTGCTTCCA
AGAGCTTTCATGTTGGGGACACCCTTATTTTCGAGTACAACAAGCAATTCCACAACGTGC
TGCAAGTGAGCCACAGTGAATTCCAAGCTTGCAATGGAACTTCTCCCATCGCCACATACG
CCACCGGCAATGACACCATCACCATCAAGAAGACCGGTCACTACTACTTTCTCTGCGGCT
TCCCCGGACACTGCGATGCCGGGCAGAAAGTTGACATCAGGGTGCCTCGGACTTCTGCCG
TCTCGGCTCCTCCTGCTACATCTCCTTCGGGTTCGCCTTCTGCCGTTCCACCTTCAGTTG
CGGCCTCATCGCCTTCTCCTTCTGCTCATCAGAATGGCGCATCTCCATCTTCTTCCAAGG
GGGTACTTGGTATATTGGGACTGGCCCTGGCCTTTTTTGCAGCTTTTGTTTCTGGTTTCA
CTTATTAGGATTTAATTTAGCCAAGTTTGGGACTTTCAGTTTTTGGGGTTTTTGTTGTGG
GTATGCTATCTTAGCCGGAACCTTCATGTGAATCACTGGACCTGAATGATTGAATCAGGA
TAATTTGGTCTTTCTGTGTTGATTGGAGGCAAATTGATATGTAGCTCAGCATTCTTCCTT
TATACAATGCATACATACATATTTTGATACAA

>hx_isotig07470  length=992  
gi|225426973|ref|XP_002268529.1|hypothetical protein [Vitis vinifera]
TtGCGCAATTGATACTGCACTTCCCATAGCGAATTGTGAATGCTCCTATTTGTCCACCGT
TTCTCAATAATGAAAATTGAAGAAGACGATAAAAAGATCCAAAAGGAGAAAGAGGAGCTA
CATGAAAAATCACAATCAAAACTACAGCTAGTAATGGATTCCATACAACGGAACCACCAA
GAATACCACTCTAATGTACACATCACCAACACCGCAGCTGCAACAGAGAAGCAAATGATA
TTGCCTCCATTAGTGGGATTCCACTAGTATGTATAATGGCTTACCGTTCAAGCGCTCACG
ACCCTTAAGATCTGGTAATTCAATTACACATGCACATTCAACCACTTCAGCCCCAACACG
TTCAAGTAACTTCATTgCCGCACAAAGTGTACCTCCAGTTGCTATCAAATCATCAACTAC
CAAAGCACAGTCACCAGGTTCAACTGCTCCGATGTGCATTTCAAGACAATCTGTTCCATA
TTCCAAGACATACTCTTCCGAAATAACCTCACCAGGTAACTTTCTTGGTTTTCTCAAGGG
AACAAACTTTGCCCCAATTGCCAATGCAATGGGAGGACCAAATATAAACCCCCGAGCTTC
AATCCCTGCTACTACCGAAATATTTTTCCCTTTGTATCGCTCAACGAACAAATCGACCGT
GTCTTTGAACGCCTTAGGATCAAGTAGCAAAGTCGTAATGTCTTGAAACATAATCCCTGA
TTTGGGGAAATTGGGAACGACTCGAATTCTAGTTTTGATGTTACTAATACGTGGATCTTC
GTCCTTGCAAGCCGACATTGTAGATGCAACAGAGAAAAGCAGCAAGAGCTCCTTCCTTCT
CTCTCACACACTCTCTCTTGTGTCTCAGTTAAAAaGAaTACCGAaCAACAGAATATCTCC
GAGACCAAAGCAAGAGAGAGAGAGAGAGATTAGAACAAAAAaCGTAGGAAGGAGGAGAAG
TAGAGAGAAAGTAAGGGGTATTTATAAGAAGT


>hx_isotig07495  length=990

CTACCCTGCACCTCCCTGCACACTCTCAGCAGCTCCAGCGCCGTCGCAGCGCGGGGCCTG
GCCGAGCTACGCCTCGGACTCGCTAACGCCAGCCGTCTCTTCCAGTCTTCCTTGAACGAC
CTCTCCACGATCGAACCGCGGGTGGGGACAACCTGCCACGTGGGTATCACTGCAGAAACC
AGTGACAAGAAGTGCTCCAACGGCCAAGGAGGCTTGAATTTGGAGCTGATTCCGCACATG
GCGCCGTTGAGCACGAGGCCGTGCCAGGGCCGGGGCCCGCGTCGGAGGTGCAAAAGGACT
GCGATCGCTCCGCCGAGGGACTCGGCGTAGAGGAAGGCCGGTAGCGAAGGCGGGTAGCGC
GCTCGGAAGGACTCGAAGTAGGTCTGGCAGTCGTCGACGACGGGGTTGATGTCAGGGATG
TGGTTCTTGAGACCCTCGGAGAAGCCGTGGCCTTGGTGATCGATAGCGCAGGTGGCGAAG
CCGGACTTAGCAAAGAGAATGGAAGTGAGCTGGACGAACCAGCTGGACTCACCGGTGAAG
CCGTGGACGACGGCGACGATGCCGATGACCTTGGTAGGGGGGAATGGGGTCCAAGATTGG
GTGAAGAGCTTTAGTCCTCTGGAGTTGGTTATATGGTCGGAGGAATGAGAGACGGAGTGT
CGGGCGTAGAACTCAGAAGGCGAGAGCGATCCGAAGGGGCTTTGATCGTTGGCATCTGCT
ACTGGGTGCACCATCTCTCTCCCGGGACAAAATGCGCTGGGAAGATAGAGAAGAAGAAAA
CGGAGGGAAGGATCTGGAAGGAGTCCTGCAGAGTTAAGAGTAAAAGAGCAGATCACAAGT
CTACCAGATAGTTGGCTAATAACAATTGTGTGGGTGGGGGgAGTTGTCACTAATTACTCT
CTCTCTCTCTCTCcCTCTCTCGCTCTCGCTCCCCTATTAAGTATTAGTAAAACTCGTTGG
CCCATCACTCCGTCTCACTTCCTCTGATCC


>hx_isotig07526  gene=hx_isogroup06944  length=988  gi|224069220|ref|XP_002326304.1|predicted protein [Populus trichocarpa]
GTGTATTCAAACCACAAATAGTCAAATACACTTGACTCTATATACATTTaCCATTTACTC
TTACATAAGTCCCAAAATGCCCCTTGCCCTCTACCACGCTGACGGCGGCGGTTTTCTCCG
TTTAATAGTGTGATGATCCGTGATCGTCCCATAATCTAACGATGCTGCCGTTAAGCACCG
TTGGATCCTGGTAACGATACCAACCCAAATCCCCTCTTCCCCATCTGCTGATGAATATTC
CACCAAAACTACTACATCCCTCGCCAATGTCTCCTCCATCCCAGCAACCGCCGTCGGCGC
CTTCAGCAACTGCAACCTCGTCGTCCGAGATCTCCCTTGGCGTTGACTCGCCGTTGTcGT
GAACCTCTTCATAATAATAATGCACGGTATACTTACCTCCTTTTGTCCTACCTTCATCTT
CAACGGTCCAAACCGAAGAAGAACAAGAGCTAGAAGGACACATTACTCTGCAAGCTCCTG
ATGGTTTGTCCGACTCCGACGACGATTGAGATGGCTTCTCCGATGACTCAGATGGCGTTA
ACTCAAACAAAGCATGAGACTCGTACGTAATTCGATCGTTGAAGGAAGAATATAAGTCTG
ATTTTGGCCGGCGAGGGTAGAAACCGACGGCTCTGATTCTCCAGACACTAAAAGCAGCCG
TTAAGATGGCGACCCAGGTCCAGAGGCTGTTAGCGACCGCTAGTAAACCCAGATTCAGAT
AGTTGAAGACGATTGCTTCCAAGGGAGAACCCAAGACGTCCATGGCTGCAGACGAAATCC
CTCTCCCTTCTCTCTCTCTCTCTCTCTCTCTCTCTGTGACACCAACACTATGACTATATC
AAGAACCAGCTGGGACCTCGTCTACATTATGAGGGTAAAGAAGGGCTGCTGCAAGAAGAT
GAGGACCATTAGATCTGTTCAGGGTGGAGCGGGATATGATGGAAATGCCGGGAATCGAGA
ATGGAAGATGCTTTAGCAGATCCAAATT

>hx_isotig07685  length=975  gi|225446471|ref|XP_002277788.1|hypothetical protein [Vitis vinifera]
TCTGACCCTAAATTCTAGAAGTTCAAATCTGTATTACACTCACACAAAAAAaTCTGTATT
ACATACTATTAAATTATTGAgaGAGAGAGAGAGAAAACAATAAGAACACAAGACACATGA
ATGTAGGTACACATGCCAAACGCCGATCCCCAGAAGAAACAATAAATAACTAGATATCCT
CCATCTTCAGCTCTCATGAGaGAAATCCCAGGCACATCAACCCAATTCCGACGACCAAGC
CCAATCCAACTGTCAACCCGTTGGAACCTGAACTTTCATCCGCGGACGACGGCCCcTTGG
CTGATGATGCAACTGTTGCTGGTGAGGTCTTGTTGGATGATGCATCCGAGGGAGTTTtCG
AAGGCTGTGGAGCCGATGCCTtAGACTTCACTCCGAAGAGCTCCGGCGGTAGCAACACCT
TATCGATCTGGTAGActGCCAATGGCGGGTCCTGCCGAAGAGCATTGTTGACTTGGGTGt
GACAAGCCCAGTTGAGACGTTCACTTGGTTGCCGCTGCTAGTGAAATTGAGACCCAGAGA
TCCGCCTTCGCTGCCCGCCTGAGTTCGGACAGGGTTGCTAATGGTCTGGAAGGAGACCAT
GCTTTGGTACTGAGGCAAGACGTGGtACAATAtAAGCTCAGATTGATCCTGTGCGCTCAG
TCCATTGAGCGTGCCGGCCTTCAGGTTGCTGAATGCATTGTCGGTGGGAGCAAACACTGT
CAGGCCTTGAGTAGATGAGTTGAGCTGGTTCTCGATCTGGTTTATGACCTGTGTGGATCC
CAGGAGTCTAATGAAGGTGGTGTACTGGCCGCCCTTGTCAAGGATGGCTGTGAGATTGAT
CGGGCCTGCTGGTGCTGGGGCTGGCGCTTTTTGGGCAACAGCGCCAGGAGCGATGAGGAA
GAGAGATGGTAGCAAGGCCAAAAGAATGGTAGCCAGAGGAGCTGTGGAGGCCATGGTGCT

TCTACTGCTTCTGCT


>hx_isotig08090  length=945  gi|224118136|ref|XP_002317740.1|predicted protein [Populus trichocarpa]
CAAATTTAAACCActcAGGTTACAATAAAATAACTGGAAAGTGAAAAATTAATCTTTCAT
TACAATAGACAAGAGAAGACAAACAATGTATTGGCCCAAtcAAACCTTGCACTTTCCCCA
aCAGTGAGGAGAAACTTCATAACCAACATCCAACTTACAAATAAGTAAATAATTCACTCA
ATGGCAAGCAGTTGCTAAAaTGTCGTCAATTTtAACCCAAACTAAGAGGATTGTAGATAT
CAACTTTACGGTCCTCCAAGTATTGCATTCTCGATGTCTTCTCTaCTTAGTGCATAACTG
AATCTTCTCTCCACATcTTtCTCAAGATTCCCAGGTCCATTCTTCAGATACCTTATATAG
AGATCGGTGACGTCAAGCGATAGCTGAGCGTGCCAATCAGGCTTCTCGATAAACCAGATG
GCTCGATCCTCTCTGCTCTGGTAAAACCCCAATTTCTTCAACCAAGATTCTATGCAGGgA
AGGCTATGAGAATACAAGGGTTTCTTCTTGTCTGGGAGCTTTTtAAGCCATTCTTCTTCT
GCAGCGGAGAGCTCTGTTTCAGATGATTTCGAGAAAACgAGGGTTTTtCTTCTTTGTTGG
ATTAAGGATTGGGTACACGTAGGGAACTTGGTCAAaGGTAGTAAAGAAGGGAAAAGGGTG
GTAAACCTAAAGGCATCCGTGGGAGCTgaGAAGAGAGCGAACACGGACTGaTAAATTTAG
ATACAGAAATGGTGGGCATTTtCTTTTtaTCTCTATTATTCTATTTTAAATAAATAATAT
CTACCCAAGACAGAGAGAGAGAGAAAGAGAATGAATGAATTGTCACAGAAGTAGAGATAC
TTCCTCCGAATCAGAATTcAGGAGAAGAAGAGAAAGAGCTGCAAGAGCAGAGAAAGGCGG
TCGGTCCAAAATCAAAAGCTTTCTACGTTTATTATTTTGAGAAAC


>hx_isotig08309  length=923

tgcaaaatctggagcttcagaaggactgatggagagtggtgtgggttgtggatgtatgga
gccaaccatcatttaccggcgctggtacttttgtgaggctgcccgtagtggctcagatag
AGAAACTGATGAAGGTGCTAGTGGAACTGGTGGAGGCACAAAAAGAAATAGGAAGAGGAA
CAGACTGTAAGTTCTCCTCCCCAAAACTCTCTCCCTTAAGAACCACTTGAGAAGTAGAAA
GTAGATTCAAAAAAAGTaaCATCCATAGTGACAAATCTGCTCCTCGtcACAGGGTCATAA
CAACAATACCCCTTTTGGttCTGAGCATTCCCAAATTTCTTGGCATTAGAATCCAATTTA
TTGCGATGGGggCCAAGAATGTGAACAAAGGACACACAACCAAAAACCCTCAAAGGTATG
TGAAACATCTCTGTAGTTGGAAAAAGAAGGTTGAATGGCACCTTAAACCCCAAAATATGT
GAAGGAACACGGTTAATCAAGTGCACAGCTGTAAGAACTACATCTCCCCATAAGTGGATA
GGAACTGAAGCACATACTGTTGTAAGGCTTGAGTGTTCATTGTAATTGATGTTAGTGGGA
CAGTTTCAGTTACTTTACTAGTCCtttcttttttctttttCTATTGTTCTTATTCTAGGA
TATGCCGCCAgaggCATACTTGTAATTTTGCCTTTTtATAAAGATTaaTATAAATAGAAA
ACTGGCggTGCCAGTACaaaGTTTttGGCCTTTCCTTTCTATCATCCGTaCCTaTCTCTC
TCTCtCTCTCTCTCAATCATCACAAGAAACTACATGGTATCAGAGCGAAATTTCTGGGTT
GGAGAAGACCTACAATCCTAGCATCAGTCTTTCCGAAGGGGATTGGACGTGACTACTTTT
GTTTCAAAAGGAAAAGGAGAAAA

>hx_isotig08440  length=924  gi|225444734|ref|XP_002278077.1|hypothetical protein [Vitis vinifera]
GGCGGTGAAGCGTTTGAACTTGAACCCTCACTGGTATTATTGCTCTCAGAGCTGCTGCTC
ATGGCCACTGCCAGAGACAACGTGCTTCGACTGGAATTGGTTGGTCTCTTGGATATTCCC
CCACCATTACTTCTCAGAGGGAAGCTTCTATTTTTGTCCCATAAATTACTGCAGGCCAAC
AGGTTCTTGCGCTTCCTGGTATAGGCGTTCTCTGGTTTGACAATGTCTTTAATCGACGTA
GAGGAGGCTGCGTCCGCTAGACTTGTGAAGGACTTTGATTTGCCACAGTAGAACTTTGAA
ATGCTTCTCCTCGTTGGCAAGACGTCCTCCAAGGCGTtCATCGTGTCCAAAGGCCCCTTA
TACGAACTTTGGACCTCAGTCTCGCCGGAATCTTCTCCGTCAGACCCCGCTGACGACCTT
CCCGAATCGCTATTCCTTCCGATCGAAGAACTACAAGAATCGAAATCTTGTCCTGTTtCG
TCTACCTTGTCCGCAGATGACGCCATATTACCCCcGGAAACCGCCGATCTCCCTCTAATA
CACCGGGCATCGTCCTCCCAGACTCCGAGGAGTCAAAGATCGGCATGCACGACATCCCTC
GAATGAATCCAGAGCCTTCgaTCCTGTTACTGCTTCtATCCAGAGCAATCGACATCATTT
CAAATTCTCGTAAAATtCCAGAAAAATATAAACCCAAAGTTAGAGAAATTCCGAGCTGGT
TTCAGTGGCGGAGTGAGAAAAaTCCCTTCGCGATCACGATCACTCCTACAACCGATTCCA
ACCCCATCATCCTCAAGAtgTCAGGGAGAGAgaGAGAGAACAAATTATATCAACTCCGCA
GAGGCAGAACTAATCCAGACATGAAAAAATAAATACAATTGATGGGGCAAGGCGAGAGGC
CTTATCCTCATCCACtCTGCTATC

>hx_isotig08583  length=915  gi|225467957|ref|XP_002267935.1|hypothetical protein [Vitis vinifera]
AGTGAATTACCAACTGCATCTGCATACAAAGACGAGTCCTATAATGGCTGAACATTTtAA
CAAgaTCCTTCGCCACTCTTGTTTAATAACAACTAGCAAGAATGGCTAAAGTCAAAATTC
TCGAATAGTTTATTACAGTAAAATCATAATTGTCAAAATTCAAAACAAAACAgAGAGAGA
GAGAGAGAGAgAGAAGTAAGAAAGAAAaTATAACATGGAAAGATAAGGACCAAACAATTC
AAGGAAaCTAAACTCTtGTTTTTGAATATTCCTACCCTTGCTCGCGAAGACCAAACATCC
AACATTACTGGTGCCACTGCCAGCGgTACAAGTTTAACAAGACTCCTGATTCAGCAGCTC
AATCATCTTTTCTGAGAAGGAgAaCATAGCAAACCAgaTGCATCTGCTCCAACAACTGCA
AGTTCACATACATTACAAAGCTGCCCCTCTTGaGCTGGCACGAACCGGGAACTGCAGTAT
GGACATGAGACATCTTTCTGTCCACGGTATATTGGCACATAAGTTGCACCACAAACCACA
AaTGGATTTCTGAAGTCATAGTTCAGTTGGCTTGAATCTCGCATGTTCCTCTCAGCAGCC
TGCAGGACTTGCCTGGCTGTCTTTGCCTGATTTTCAaTGGTGGgaTTtGTCTCCAAgaGC
CGCcTGgCAAAGTtGgCtGCTGTGTtGAGGTTCCCTGACTTGTAaCAAACagTCATGGCA
TTCAACAATGCAAGCCTtAAGTGAGGCATCTGAAGGTTGCAGTGcgTGAAGTatGCAGCA
AGctCTTGCTgaCGTACTGGGTTGTCCTTAAGTTCCCTCCTCTTCagctCCATCTtcAAg
CCCAGAaCaTACTCTTTTGCTATAaTAATAAGcTcTTtGACTTCATCTACCTCTCTCCTT
GActCAACcaCAATC


>hx_isotig08621  length=912  gi|255551819|ref|XP_002516955.1|conserved hypothetical protein [Ricinus communis]
TTGCCTCCCCTGCACTGCACATTCTTCTTTTCCTTTCTTTCttcTTCTTCTTCTTCTTCT
GCAAATCTCAGAGCAGTGGAAGAAGTGGGCGGGGAGGGAGGGAGAGAACAGTGCTAAATT
AAAAAGTAATACATATTACATGCAGGAGAGCAGGTGGGAGAGAAAGGAGAAAGATGTCCA
GCAAGTCTCCGATATGTCCGATGCCAGAGCCTCAGCATTTTAGCGACTACGGCTTCGAAC
CTCAAATCGActATTTTCAGGTGTTAGAaGAAGCTAGAAAGTACAAACGAGATACTTTGA
GATCCGTAGATGCTctGCATTTCAAACTaCAGAAGCCCATCTCGAAAGAAGaGTCAAATA
AGAGCAATAAGAAGAAgAagAaGAAATGGTGGAAAAaTGCTCTTCTTTTCTGgAGGTGGA
AATGGTTCGACGATGCAGGACTGGATGATGGTGAAGATGGAGTCTACCCCAGGAGCCGGG
TTTGCAGGGGAGCTGTATCTGGACCTGTGTACATAACAGAGAACAGAAGTGGTTGGAGCA
CGCCCTCCAGAACGAGCTGCCGTCCGGCGTCAGGGCCTCTCGCGGGGACACTAACACCGA
CACGTAATGGAGAAGTGGAGATACCTTATCTCAGCCTGAGAGAGCTTAATATAGAGCAGC
AACAATACCATCGAATCCCAATATCGCCCATGCCTATCTACTTGGTTACTTGAGATTTAA
CTGTAACTGATAAATGTTTCTGGTTGTTTCCACTTGTGTAAATGCTTTTGAATGTGTTTG
ATGGTTTGATGTTCGGAGTTCGGAATGAGGAGCTAGGAGGTGGGCGGGTTTACAGTTTAC
TCCGGTGACTGTGGCTCAACTCGTGGTTTGACTCGGCTGACCTATCTTATGATTTTGTGT
TGATTAATTAAA

>hx_isotig08703  length=904  gi|224064752|ref|XP_002301546.1|predicted protein [Populus trichocarpa]
AAAAGtCACCTCCTCTGCACTTTTCCCTCCAACCATGGCTGCCACCACTTCCCACCGATT
TGGGTTCTCTTCATCTACCATGGCCAAAGCCACTTCAAACAATTTATTCTCCTCCCAACT
CCAACCAAAGAAAACACCCGAAACGTCaCCCATAGAGTCACTACCAAaTCTGAATCTTCA
GTTCagTTCTCCCAGTACAATGGTGGTCACAATAAACACTCAAATTCTAGTAGTCATCGA
CGGGCAGAACCTCCTTTATGACCTTGTctGATTCTCCAGATCAATAATGAGGCCTCCAGT
TGGGACCAGTTTTCAGTAAGGAaGACAAGAGGAAGGAAAAaTTTTTCGTCTTTCTTCCTT
CTTGCCAGATCCTACCACCCCTCACTTCCAaACAGGAGTAAGTCTATAAACTTTTCGTCT
CTCTCTTTCTCTCTCTCTCTCTCTGATAAAAaCTCAGAGTTTAACAAGCACACATACTAC
TCCATTTGCCTAATCCAAGACCCaGATTCTGATTTTCCACAAAGATCTAACATGTCTTCG
ATCTAAAAGACTAAAACATGACAAGTACTGGAACCCACCTCgAGGTTCTCTTTCTTACCT
CACGCCAGCGAGAAAAGAAAGAAAGCGAGAACTTGATGGGTCGTTCTCATCGACTTATTC
TAATGGCGAAggaggACTTTGCTGTAACAGATATGAATGTAGAGAATGAGCATGGCTAAA
GTTGTGGCTTTTCTGTCTAGATTTGTGAATCAGTGAAAGAAGTTATCCCTGTGCCGATct
ttttcctgtaaatgtttttgagggtcaggtcgttccgctggatactcccacatgtctccg
atgattcggacagttctgctccaactcctaggggatatgcaccggatcttcggctttgtt
tatc


>hx_isotig08773  length=901  gi|225444511|ref|XP_002274403.1|hypothetical protein [Vitis vinifera]
CAATCAAGAAAGACATATCAGAAACGTAAGAAAGAGACTGGTCTTTGCtAaTGTTTCATT
GGGACTACAATTACTAAAATAGCACcGACTGATCGAGATTAACTGATTAACTACAATTTC
CAACCAGAGACAGAGGAGGAGGAGGAGGAGAGTCCCAAAGTGTGAACTGCAACGAAGAAC
AACAGACCCATCAAATTGAAATTTTGATTAGGCTCAATCGCTGTAGAGCAACTCTTTCAT
CGCCCAACAAAAAAAAaTATGTATCTAAATATTATAGCCTCTTAACATGGGAAAAATTTT
CCATTTTCAACGGAACGGACTCAAGAAGAAGAAGAAGAACTAGAACTAGTTTTAACCATC
AAACCCGGTCTGACTCCACACCGCGTCCCTAACCCGGCTCATGTCCCGTCCCTTGAGCGT
TCGACCTACTCCCTCGAAAACCGAAGTGGCCGTCATCTTCCGGGTCCGAGCATACTCCCG
TGCCAAATACTCGTGCGGTGGTATCCACTCCGCGTCGTGATCCTCTATCCCGTCATCGGA
GTCCTGCAGCGATTCCACTGAGTCGACGCGTAGGATCTTCGGCCAGTCTGGAACGTTCAC
CGGTGCTGACGCAGCCATGTGGTGCCCACGAGGGGCTGCCACGTTGTCCTGGGGACGGAA
TTGGTGCACGATCCTGGACGATGGGGTTGTCTTCCCCGCATCATTGAACGCCAATGATAA
GCCACCGACGTGGCGGTCTTCCCTGGCGACCCACCGCCGTGATCGAATCCCACGGTCTCC
GTTACTCTCCGGCGCCATGGAGGCCCACTCACTGGGTGCTACGTTCCTGGTGTGATCGTC
TCGATCCACCATGTCGTCAACCATCGACCACACATCTTCTTCGCCGAGTTCCGATGCATC
C


>hx_isotig08864  length=895  gi|225459336|ref|XP_002284185.2|hypothetical protein [Vitis vinifera]
GATAGAAATCTGCAAATACAACAGTTGTGAGAGAACACAGAAAGAAAGAGCTAGAGGAAG
AAGAAGAAACACCATGAGAAGAAGAGAAGGCAAAGGAACTCCTCCAGCAGACCTCTTAGT
CTGCTTCCCTTCTCGAGCCCATCTAACCCTTATGCCCAAGCCCATTTGCAGTCCAGCGCG
GTCGAATGAGTCTACTAGCAGTAGCAGTACCAAGCGCCATCACCATCTTCTCACAAGGTC
TAGAAACAGGGTTGGCCAAGCTAGCCCTCTCCTTTGGCCCAAAACCAAGACCACGGGCTC
GGAGATCGCCGAACCCACCTCTCCAAAAGTCACATGCGCCGGCAAGATCAGAGTCAGGCC
CACATCGAGTTCCTGTAACAACTGGCAAACAGTCATGGAAGGCATCGAGAAACTTCACAA
CAGGCGAAAACAGAaGAAGAAGAAGAAGAAGAagaagaGCCCCACTTGGcTAGAGACTCT
CGGATTCAGGAAAGACATAATGCAGATTTTGACTTGTTTACGAAGCTTTCGCTTCCATTT
ACGGTGCTTTGGTTCCTTTCATGGCTCAGTCGTCACTTCTGATGGCGAAGAAGATGAAGA
AGAAGAAGAAGAAGAGTATCAACAAAAGCAAGAAAGCCAAGCGAGTACAGAGGAAAATGA
TAGTGGTGATGCTTCGAGAACTATCTTTTCAAAGTGGTTtATGGTATTGCAaGAAAATCA
AAATAATGTTTTtagCAAAGAAGAAAAGTACAGAGAGGAGAGAAACGAGACTTGTGATGG
TGAAGGATCAGAATCGGATGCCGCTCCTGCCGCTCCTCCTTCGAGTGCTCTCTTGCTCAT
GCGTTGTAGGTCCGCACCCGCTAAAGGTtGGCTAGAAGAGAAAGATCTAGTGCGA


>hx_isotig08979  length=884  gi|297733630|emb|CBI14877.3|unnamed protein product [Vitis vinifera]
GCACTATTCTGGGTGGGCGAGATCGGGGCGAACGATTATGCTTACCTTTTCGGGTCTACT
GTATCCCAAACCCTTGTTCAAGATCTAGCCATCAACAGTGTTACCAGATTTTTACAGGAA
TTGCTGAAGAAGGGGGCAAAGTACATCGTGGTTCAAGGTCTGCCGATGACGGGGTGCCTG
TCGCTGGCCATGACACTCGCACCCCCCAATGACAGAGACGACGTTGGGTGCGTGAGGAGC
TCCAACATGCAGAGCAGGATGCACAACACAGCCCTCCAAAACAAGCTGCAGGAACTAAGG
AGACAGCACCCAGATGCAATCATCGTCTATGCGGATTACTTCAATGCCTACAGTACAGTC
GTGAAGAACCCTGTCAAGTATGGGTTCAAGGAAAAATTCAAGACCTGCTGTGGTTCTGGT
GGTGACCCCTACAACTTAGATCCATTTGCTACATGTGGCTCACCAGCTGCATTGAAAGCC
TGTCCAAACCCcGCCCAGTTCATCAACTGGGATGGTGTCCACCTCACAGAAGCCATGTAC
AAGACGGTTGCTGAATTGTTCCTTCATGGTGGGTACACTCGCCCTCCTCTCAATATCTTG
ATAAGCCACAAAATCCATGGCGCTTGACCCAGTTAAAGGCCACCTTAATTAGTTATTCTG
GTTGTTACCACATCAACTTCGATCTCTGTTATTTTGTCTCTGTAGCTGTATGGCCGTAAC
TTAATGAACTAGTTCAGGTAGCTAGTTTGGACATTTACTGAATTAGAACATCATTAGATA
TATATATATATATGCGATGCTTGGTTTATTTCTCATTTCATTTCcTGTTTCCTAATTGTC
CCTGTTCGATCTGTGCCACATTACCTGAAAGATGTACATCATGA


>hx_isotig09107  length=880  gi|225456662|ref|XP_002271692.1|hypothetical protein [Vitis vinifera]
aGGTCCCTTGCGAGCTGAACTTTCCTTtCTGGTTCAAGCTTATTCTCCATCTCAAAaCTT
TTCTCAAGAAATTGGACTTGATCGGTTGTAAGCCGCCTCTTCTTCCCAGGTTGATGAAAA
CACTCATCCAAGTCCTCGTCGCCATTATCTTGTTGCTCAAGTGGTCGGAAGAAAGATCTA
TCTGGTGTCTTTCCTCTTCGAACGTCTTCAAAGCTAACCATGGAACTCGAACCATGGAAA
GTAGGAGAAGAACTGGACATGAGCAGAGTCTCAAGAGCTTCTGAAGAACAAGGAATCCCT
TCGTTTTGAAGTATAACGGTCATATTGGAGTCGTTATACACCCTCCCACCCGCCGCCATC
GCTTCCGGCCTTGCTGTACTCTCGAATTCCCGGACAATTCAGAGGGACATGATCTCTTGT
GAGGATCCGACGGTCATGATTTCCACACTTGATCTATAGCTTATGACGGAAGAAGCTCGT
GATGATGATCACGGTTATGTGAAAAGTATGGGAGCAGCGGCAGCTCACACCCATCACTCA
GAAGAAAACTATATATCTTTGAAATTTATCGGCGTTGTTCAGACTTCGGAGGCGACCCGA
AAGCCTCCGTCGGTTTTGACGGGGAACGTTTGTCAGAGAGAGAGAGAGAgaGGGGAGAGC
GATGAGAGAGGcTTTtCTCgGTGAGGAGACTCTGGATggggcTTATataataAGCtcAGC
CaaaTGGTATCTGtttgggAGAGTGGACgggAAGACAGTATAtttACTaaaCTGGccctt
ttcttttttggTCTGAACGGcccggtCGTCCTGTTCGGCTGTTCTGAtttCTGATTCCTT
CCTCCTCCaaatGTATGCAACCGGcccGATCCGGTCTCCT


>hx_isotig09108  length=882

GTTTAATGCTTGTGAAATTGGGAACCTTCATTGCCTGGGGAATTCTAATTCGGGATTGAA
GGAGCTTCCAAGTTGCGGAAATGGGAATATGGGACAAGTAGTCAATTCTTCGAGTTCTAA
TAGGAGAAAAGGAGGTGCTCATGCAGCAACATGAGGTTGGGGAGCTAACTTGATGGAATC
TGCTTACATATACCAATAAGCAATCTAGTATAaTCTTCACTTATTCCTGCCTTTGAACTC
TTCTTATTCATTTATTTCCTTTTtGTGTTTCTATTTTCCTGGGTTCATGGagCAGTGAAC
TTAATTTTGTCTTGATCTCCTCACCATTGACCAAACTATTGGCCCCATCCACCTTCCAAA
TTGGTTTAATTTCCTGGCCTAGTTTAAGCTTTTCTACCCAGATGCCATGTAAAGAAGCAA
GTTTGAATGGATTTCTAATGCAATTCCGTTACTTAGTGAGAGGCTAACGAAGGGAGAAAC
TTTCAGTTGTACTTGCATATAAGGATCAGCTGCCTTTAAATCTGAACTTCATAATTTTCT
GAGTAAACACCTTCCGTTGGCATTGAACTTGCTGCTAATCTCCGAGATTCTAATGAGTTC
CTGCCTTCTTTCTTAGATGTGTAAATCCTGGATGGATGTATTTACAAGTAGAATGGAAGT
TGTTAAAGCTTTCCTATTTCAGTTGCATCTTTGAGTTTGTGAACAGGTGAGCGATGTGTG
TGTGTGTTTTATTGTAAGAAAATGATGGTTTCTTATATTTTCACCTCACCCcTtCTCTAA
AAgTAGCACACTATTTAGCTTTGCCTAATCATGGATGTTGAATGTCCATTTAGAAGGGGg
CAAGCTGATGCAAATGGGAACATTtCcATACGTGTTGTTATG

>hx_isotig09337  length=867

TGAGGGCTGAAAGTGATTAGTTTAGATGTATATGTTGTATTGTTGTATTGTTCATCGCTG
AACACTCGTGAGTCGTGAGTCGTTAGTCGTCACCACAGACCACAGTACATGAGCGGTCGA
CCGAAGCAACCTTATGGCACTCTCTCTCTTCGTCCCTTTGCTCCAGGGATTTATTCTTAC
TTTTTtCTTTTGTATTTACATTTATATAATATACTTCTTATAAGTTAAGATACTGAACTG
GTAGGGGAAGAAGGAATCTCTGTGttttGttGttctttttttaattattattttttttcT
AGAAGACTACCGGAGAAATCTAAAATTACAGCCCAATCTCCATAATCTTGGGGTTAAGAA
TTTTTGAGGTGAGCTGAATAGTTATTCTTCCTTACTTAAAAAATAAATGTGTAAAGAGGA
TGAAGATATATATGTACGGTAGCATTTTTATTTTGATTAAGGTCATGTGTATGATTTAAG
CACATCTAACGATTATGATTGAATGGGCTGGGGCATTTCTGTCGGCAGATTAGAATCTAC
TGAGAGTTtCTATACCCCACTTTGTAGAACGAATTCCCCCGTACGGTAGGGAGATTAGAA
TTGGTAGTTTTTCTTtGTAAATTATAGAACTCAAAAAAGGAGTATtAGCATACCACTATA
CCAGTGACCAATCACCACCCGATGAAGTGATGATGATGATGATCATTCATTTCCATGTGC
TTGTGCTTGGGTTGGAGTTGGTCCCTTGTGGATGTCGGTTCGGTGCCAAACTTATTAGGT
TTGAAGGATAGAATTAAAAGGATATGTTATGTGATGGAGCGGGACAAACCGGCTGGCTTG

TCTTCAAAcTTttGAAGGGCCCCTGCC

>hx_isotig09429  length=864  gi|225426494|ref|XP_002277461.1|hypothetical protein [Vitis vinifera]
AAGAATATTCCATAGTTGCCTTTATTtTGAAAaCCCGAAaTCAGCATCCAATATTCAAAA
aGCTAGTGAACGGAGGGAGTAATACAGCCGATAATTGGACCTGAAAAACATAAATGATGA
TTAAAGGCATCTAAATAGAGTTCTAGATCTTATTTGGACCATTTATCAGAATCCCTAGGA
AGTTTCTTTTTGATTCGTAAAATTCCTAGTAAGTATTTCCCAGTGAACATGCATTTACTG
AATTTGATGAAAACCAATGAGCATTTCACTGCATGTGTTTTGTCTTTTTCAGAGATGGTT
TTTGCGTCTCCAGCTTCAATTCAATGGGGTTATTTAACTGACCAACGGGGACTTCCTCAG
GCAAAGTAGAAAGGAGAAACTTCTTACTGGAACCAACGTGGTTGCAGAACAATTTCAGCA
TTTTCCTACCTCTCATCCATTTCAGCATTATCTTCAGGTGTGTTTTGCTGTTCAATCCAT
TAATACCTGCTTCCTTGGCTTGGTTCCAAGTGTTTGAAACGGTGAGAGGTCCGCGTTCCT
TGATGATCTGGTAGAGATTTTTGGCTATGGATGATGCCTCTTGAGGCGGCACCTTCGGGT
TGATCTTCCTTAGGTTCTGAGAGCATTTCCTAGAGAAATACCTCACAAAAGTAGTACTTG
CACCACTCCCCAACAACATCCCCCcACcGCGACTCTCTCTCTCTCTCAATTGGCCAACCA
ACAATCACTTGTCCAGCGTTGTACGAATTTGGTTATTCTCGGTTCTCTCCACTCGCCCAG
TCTCTTATAGACAGACGGGAAGAGGCGAAcAGCAGGAGAGGGTCTGAACCTAAAGTGACA

AAAAATCGAAAATAACCCTCACTC


>hx_isotig09475  length=860

cTcgctttggaggatttgtccatgcacagtgacaatgaccggggtcaaacttgagagatt
gatagggaaaaggAttcACGTCGTGACGTTAGTCTGAAAATGAGTAGAAAGAATTCCaaT
GATTGCTATCATAGTTGACTCCTGATCTGATCTTGGCCTTCATTCGAACCATGCCACTGA
CAGATCTCAGTCAGCTCGGCATCAAGCTGCAATGGACGTAACGCTCAGGaaTGATTCCAG
AGCTGGAAGGGGAAGATGAAGGTTCGAACACCAATCTAACTCAGGAACGGTGGTCTGTGA
ACATCAAACCGTTGTTGTGCTCATTCGGATTTTGGGGTTTGAAGAAGATGACGAACAAcG
GTTTTCTTGGGGTAGGAGAAGAGAAAAATGAGAAAGAGAGAAGGAAAGGGAGAGAATGAT
AGAGAGTTGAGAGAGAAAAGGCTGAGAATGGATCGGGGAGAGGAGCTCACGACTACTCTG
TTTAAGTCGGCGCTGCAATGAGTTGCAGCGGTGGTTATTAAAACAGGGGAGGAGGAAGAa
GAAGAAGAAGAAGAGAGAGAGGGAGAAAAAGGCCGAAGGTGGAGGGGATTGAATCCGCTT
GCAACTGCTAGTTCAAAGTGTCGAGTGTTGGAAGAAGATGAGCAGTGGATTTGGGGATTC
GGCGGATCTTGATCGATGCATAGGGGGTTTCACTTGGCTCGGCCCCAAAGTATGTCTTCG
AATAGTAATGTATACACAAACTTCAAATAGAAGATGATGCTTCAGATAGATCACACTCGA
GTGAGTTGTCACTACTAGTTTGGGTCCCGTCACGAGGAAGAGGAGTGAACAGTCGACTAG

GTGCAGGTTCAATGGACGAG

>hx_isotig09530  length=857

GAGAGGGAGACGCAGTTACAGGGGAGAGGAAAACTGCCCAGCCAGGCTTACCCATCAAGG
AAGAAACCTAACGGGAGGAGACGGCGCACCCCAACGTTGCCGTCGATTCCCTTAGCTCAA
TGGAATATGCTACCCAACTTTGAGAGCTTCTCCCGAATGACAGCGACGCTCTGATTCTCC
AAAAATACAAAGAACAGGAAGAATATCCGAAAGCATAAATTCACCTTCGAATATTCTTCC
GTCAAGATCCCCGTTTCCTTCCCGTTACGTCTCCTCCGCATTCTTTATAAACCCCcGCCC
CGCTCGACCTTCTATCCTCTGACAAACCTTGTAATTACCCCTGTATCCTTCCCTCTCTCT
CTCTCTCTCtcATCCCACAATGGCTCTCAAAACTGTTCATGTTTCCGACGTCCCTCACCT
CGACCAGGTCCCGGAAAATGCCACGATACCTCTCTATTCAGATAGGTTCTCCAAAGTTAA
TGAAGGTCTCGCAACCACGTTTAAGTCGTCAAAGTTTCTTGTGATCGGGCATAGAGGGAA
TGGAATGAACATGTTGCACTCGTCCGACCGGAGAATGAAGGCAATAAAAGAGAACTCAAT
CCTGTCCTTTAATACGGCCGGAAAGTTCTCCGTCGATTTTGTCGAGTTCGACGTTCAGGT
GACTAAAGATGACTGTCCAATTATTTTCCACGATAATTTCATCGTCACCGAAGAGAACGG
GGTCATAGCAGAGAAGAGAACTACAGAGCTTACTTTAGCTGAATTCCTTCTCTATGGGCC
ACAAAAAGAGCCTGGAAATGTGGGAAAAgCTCTATTTAGAAAATCTGGTAAAGGGAGTGT

TTTCAACTGGACAGTTG

>hx_isotig09614  length=853  gi|225453706|ref|XP_002270993.1|hypothetical protein [Vitis vinifera]
GGgAAAATGGAAGCGGAATTTCAGATACAGGTACAGCGTACTCCAGCCGGAGGGACAAGG
GTAACTGAGTAACTCTCTCTCTCTCTTTTACAAATCGATAAAGCGATGAAAAGGAAGAGG
TAGTCGATTCAATTTATCTCAAGCCTTCACGGGATGCCGGAAGAGAAACAACCACTCTCC
CTTTCCCCTCCCTCGAGTCTCGAACACCACCGCCAAGGAGGAGAAGGGCAAGAAGGAGAC
ATTTCTTTGTCGTCGTCGATTGACGCGGTGTTAAGATTCTTCAAGAATGTGGGAATCTCC
GAGGACGTTCCAGAAGGTGCTCAAATCAATGATTATTTATCTCATCTCATCCGCAGCTTT
CTTAAGGTCGATCGCATCGAACGCGGCCGGATTACTTGCATTCTCACTCCCAGTCCTCCT
CTACTCAACTATTATGGTTCGTTGCACGGAGGTGTAGTTGCGTGTGTTGCGGAGTTGATA
GCGATCGCTTGTGCTCGAACCGTCTCTGCaCCCGAGAATAAcGGAATTGTTTCTTGGGGA
ATTGGtCAACGTCCTATCTCTtCAACTGCTGGGAGGAaTGTtGAAGTGGAGGTTGTTGGA
TCCGTAGTCAGGCGTGGAAGGAATGTGATAGTAGTTTCAGTTGAATTCAGGATAAAGGAA
ACTGGAAAATTGGTGTACACTGGTCGAGCCACCTTCTACAACATGCCCGTTTCAAATTTG
TGAATTTCCCACTGTTTAATTAATCAAAAaaTTAGCAAATGAACTGTCTATTTGTATAGC
GATATTATAAAATAAACTGTGTATCTTGTTGCAGTGTAGTAACAGGTTATACGGTGAAAG

GAAAGGAACAGCA


>hx_isotig09905  length=835

GATTGCAGAAGCATGTGTCAGGCGGTGGAAGGAGGAGGAGAAGGAAAGAGGAGAAGAGAG
GAACCCCGTCACACAAGTGGCGGTGAACAGACCACTACCGGAGAAGAAGGAGGAGGAGAA
CAGACGACTAACGGAGTTGAAGGGATACGGTTAACAGACCACCGGCGGCAAGAAGAAGAA
GATGAAGAAGAAGGAGGAGGAGGAGGAGGAGAGAGAGAGTACctGGTGTCGTCGGCTACT
GCTTGAGACGGTCGaCGGCGAGACAACGAGTCGCGACTGAGAAGATGTTCGTTGATGGTT
GGAGTTCGAAAgAAaGAGAAAGATGGATGAgggtttGTgggAttttGAtttGGttttGGT
TTGTAAATTAAGACCTTAGGCTGTGTTTGGTTTGAAGAAAAAAAGTAGGAAAAGGCAAGA
AAATCTATAGGGTTTGTAAAGGTTTTttATATTTCCTTTCCTttccTTACTTTTTCCTTC
AAACCAAACaaaaaCTaaacataatcttaagttttgtttggtttAATATTGttttctatt
tttGtCtttttATGATAAAAGTTAGGGTGTAACAAAACGACTGATTTACCGATTCTCAGG
TTGAATCGGACaGgTGGTCGATTTGATCCGGTTTTCAAAACATTGGTATTGTTTATACCA
AGGACGAGGTttGCAGTTTCTGTATGCTCCAATATTTTATTTGGGGAGGCAGGCAACAAA
TATATATGTTGCTGTTGCTCACCTCAGGAGTGAGGACAGTATAAGCAAGGCCTGCAATTA
TACAATAGGCAGCCCAAGAGCACCTAGTCCaagatagttacaactcttaacctcc


>hx_isotig09950  length=837  gi|225433608|ref|XP_002273954.1|hypothetical protein [Vitis vinifera]
acatatcatcacatttatacatatgaggcatctcaattctcgcagagctctataaccaag
gtgttatCATCatCATCAtcgaaGGCTTATcccAactatttggggtcggcagagaaaaaa
aatCagctcAGttAtcgacaaaGTTGTCAGCAGCAttaGCAGTCAgAgTGAATACTTcga
atGTCATGTCACtttATAtttCCTGAGAttGTATAGTCCTCAACAGCTCAtttaaatttG
CCAGTACTTGGCGTGGCCCCAAACTCATAAGCCCAATAGAATTCAAGAGTTGCTCTAAAT
CCTTGTTCAACAAGAATATAGCATAAGTTGCTCTCGTTGTATCTTGGCCTTCTAGAAAGA
GAGGAAATTCTGTTGGCTTAGGATTTGTTGAAGGTAGTAAACTTGATGTTGAATCGGATG
GCATTGGTTCAACTGAAGGTGCATGATCAATGATATATGAACGTGAACCTCCCAAGCGGA
GAGAGTACCTCAAAGGAACATCTAAATAAGAGGCAATAAGTGAAACTGCATGTGCAACAT
GTCCCAGAGCACCAGCAGATTTCAGAAGTTCCTTCTTATCATTGAAAAAaCTCATCTTCT
TTAAAGGgAGTGAAGTCAATTgCAGACCTGAAATGGTCAAGGGTCCTGGATTATGAGGTG
TTGCAGATTTCCCTGATTTACTGTTGTTAGAAGATGAATTAGGCTTTTCCACaTATGTTG
ATTCAGTTAAGGGCTTTACAGGGTAAAGAGTTGAAACTTGGGCTATCATATATTGTCTCC
TTTTCTTTAGCATCATCAGCAAATTTTCTAGATGAATATAACCTCTTTCTCCAGCTA


>hx_isotig09956  length=833  gi|255568699|ref|XP_002525321.1|glycine-rich RNA-binding protein, putative [Ricinus communis]
TCTTATTTCCCAGTTTGAACCTTTTCCAATATGAATATCAAGTTTCTTTTCCTATACTAC
CTTGATTTTGTGGTAGAGAAGGTTCATTTCTTCCTACAAAGCCATTGAAATTAAGAAACA
TATGTAGCATTAGGCTTGCTATTATAGCCTTTTCTTTtGGTTTTTAAACTTGCTATTATA
GCTTGAAGAGCGTCACTCTTACACTGAAAGTCGCAACCATTCAATCAACATTTAGAAATG
AATACTATCACTTGCAAAGATATCAACTACTTCAATCTTTGGCATTTTCAACACTAGAAA
GGCGAGGAACTACAACAGGTCCACCACGAACTTTCTCAAGAGCAAAGCTTATCCTCAATG
GCcTACCTAAAAATGCcTTCCCaTCCATAGCATCTTTGGCACATCTGGCATCATCATCTT
TTGAGAgAAaTGTACAAAGCCAAAGCCTCTTGACCTCCCAGTGTCTCTGTCATACATTAT
CCTCACTTCAGTAACCTCCCCAAACGAAGAGAAAGCGTCCTTCAAGGACTTCTCGTCTAC
TGCCCATGAAaGACCTATCACAACAAAATAACAGTGTACAGAATTAAAACACACACACAG
AGACAGAGACAGAGAGAGAGAGAGAAACCTCCAACAAATAATTTGTTATTCGATGAGAAG
GAAGAGGAGGACGAGGAGATCGGCGTAGAGTAGCACAGGAGGCGCAGATTTTGTTTACAg
CGGGACGTTAAACCTCTAGCCAGTAACATAGCATTCATTTCACCTCAACAATACAAATGA
AGTCaTTAAAGAGCAAAGCGGCTATTCTTCGGTTCCTCTGAGTCtgactatct


>hx_isotig10304  length=818  
gi|15241168|ref|NP_197478.1|tubulin alpha-3/alpha-5 chain [Arabidopsis thaliana]
GGGACCAGTCTCATTATGTGATTTTTCTCTTGTCTGTTTCTTGGGTGAGAGAGAGAGAGA
GAGAAGGGAATTTCACTTGAGCGACGGAAATAGTAGAGATTAGAGAGTTCGATCGAGAGA
GAGAGGGAAGAGATGAGGGAGATCATAAGCATTCATATAGGACAAGCAGGGATTCAGGTC
GGGAATTCTTGCTGGGAATTGTATTGCCTCGAGCATGAAATTCAACCAGATGGGATGATG
CCTAGTGACACTTCAGTAGGTGTTGCACATGATGCTTTTAACACCTTCTTCAGTGAGACT
GGTACTGGAAAGCATGTACCTAGAGCTGTATTTGTTGATTTGGAATCAACTGTCATTGAT
GAAGTCAGAACTGGGACATACCGACAACTTTTTCATCCAGAGCAACTTATTTCTGGAAAG
GAAGATGCTGCTAATAACTTTGCAAGAGGACATTACACTGTGGGGAAGGAAATTGTAGAT
CTATGCCTTGATCGAGTGAgaaaTTAGCTGATAACTGCACTGGTTTGCAAGGGTTTCTGG
TATTTAATGCCGTTGGTGGTGGCACTGGTTCTGGTTTGGGTTCTCTGTTGTTAGAACGCC
TGTCTGTGGATTATGGGAAAAaGTCAAAGCTTGGGTTTACCATCTATCCTTCACCTCAGG
TACTTGTATCACATATTCCGAAAGTTATCTTGTAATAGATTTAAGTCACATAAAAGGTAa
TGCTATCATACACTTGACATGTAGCCTGTAGCCTGTATCATTTGCTTTAGCTACGAGCAT
TCAACTCAGGTTGGGTCTTATTATCCTAAATTGCAGGT


>hx_isotig10456  length=808

GAGAGCCcGGAGTACTGGAGCAGGCCGCCAATTGGAGATGATGTAGCTGCCACCGATCGA
GCCCAATGGAGGAGTAGGGAAAGGCAGACAGAGCCGCCGGAACTTATTGGACTGGGTGCC
TTGGGAAGTTCTATTACAACTGAGAGTTTAGAGACAGATCTCTCTCTCTCTCGTATAAGT
GCTGAaCCTTCCcAAGGCCTCcATGCCGATGATTTCCTGTGGTTCCTCcTTTCCTTTtcT
CTCTACTATAAAAAGCTTCTTTCACTTGATATGCGGTgTTtCTTCTTTTCACCTGgCATC
GAATTGGGCTGACTCTTTTGGAATATGGTTCAATCGtcTGCTGCTATTATCTGGGAAGCT
TGGAAACTTTGAACACGCTCAATCTGATTCCGTTGGAGCCATTCTAGcAGCCTGTGTTAG
GGTCTCTAGGGTCAGCACAATAGCTCACTATCTAGGAAGAGAGACAATGGTGGTGACAGT
GATGGGTCCTGAATTGATTAAATCTACTGGTGTCCTGGTGTGTATCAAAATCAGTTGTTG
GAATTGCCGTAAGAGATGCTAAtaGGTGATTTTGTGGCCGTTAAACCTTGTTTTCCTTGT
AGAAATTCTGATATTGTAATGTTCTTAATCGAAAAAAGGTTAATCCTGTTTTGGGTAGAG
GGTGGAAGCTATCCCGGTGATAAAAGAAAGTGTAGTTATGATCAATACCAGTTGAACGAT
TTATGCTcTTAAAATACAAGAAAATGAACGGTGGCCTTGAAGCGATTGTTGCTGATTTTA
GAATTCAACAAATTcTTtGCTCCTTTCT


>hx_isotig10468  length=808  gi|296089109|emb|CBI38812.3|unnamed protein product [Vitis vinifera]
GGAAGCCAGTAGAAGAAGCTGAGAGCAagCTCAGATGATGGGTGTTTGTTTGTATTGTGG
GGAAGTAGAGAGCTTTTTTGCAGATAATCGGAGTGAAAACTGAAAAGACTCGAAACCAAC
AAAGATTAGCAGAGAACAGAGAGTCTGAAAGAGAAGTCATTCCAGATCCAGTCAGAACTT
CTTTCTtCTTCTTCTtCTTCACGACGTTCCAAGTTAGTTACGGTCGTGGTTTTATGTTGA
TTGATTTTCTGGTTTCGGTTCCACCATGCCATCACGCCCGACACCACCGCCGCCGTTGAT
CTTTCCGGTGGAAGCATACCCACCTCAGACtATTCCCATCACTGAACCACCTAACCACCG
CCCCCGCAACCGCCCGACCAATTCTCATCTCATTACTCTCATCGCCGGTGGGGTCATTGC
TTTTTCCCTATTCGTCTTCTTCGCTGTGCTCTACCGGAAGCTCTCCCGGAAGAGGACGGC
CCCGTCCGATTTGAAGCCCCCACACCGCTTCTCCTACTCCGTCCTCCGCCATGCCACGGC
ATCATTCTCTCCAGATAACCGCCTGGGCCAAGGCGGTTTTGGCtCCGTATACCGGGGCtC
CCTCCCCTCCGGTCTAGAAATCGCCGTCAAGCTCATGGaTTCCGGCTCCCTACAGGGTGA
ACGTGAGTTCCAGAaCGAGCTCGCCCTCGCTGGGAaGATCGTCTGCGATCGAGTGGTGGC
GCTTCTTGGCTTCTCCTGCGACCGCAAGCGTCGGCGGATGCTACTCGTGTATGAGTTGAT
GCACAACCGGAGCTTGCAGGAtGCGTTG


>hx_isotig10533  length=807  
gi|225430344|ref|XP_002285269.1|hypothetical protein isoform 2 [Vitis vinifera]
tcaatccaaacccttcaattgtattctaaatgctacatctacttaaacactccaaatggg
ccctaggttcattgaacctgctttgagctccaagtggtgcaacctcagcccataagttag
gcccaccagaaACtcaAAccaccaCcacaccagtttagataaggaaaccacacccacacc
tcacattccaaaaatcccaagtaaaGAGCAAATGAAAGCAACCCATTTCATTCCAAATCT
CAAAGTCTCTTTTATGTACAAAATGCACCCAaTACCCTTCACTCGAATCCGTACCCGAAC
CGTTTATGAATCATAAAACACAAATTACTTACAAtcTCTCTCTCTCTCTCCCTACcTCTT
tGAATGAAaGATGGAAGTGGAACAAAACAaTCCGTAATAGAGAGAGCTAGGGTGGTTGAT
TGTTAGCGtcGGtGTTGCCGTTACCGTTACCGTCACCTTGCCAGGACCAAACTATGTCTT
TtAACGCTGGCCTAACGTCCTCTTCACAGAATTTGGCGTATTCTAGCGTATCTCCggcgg
actttgagaactcgacgatggcAACCTGCGGCGCCACCTCGAaCACCTCCGCCGTCACCG
ACAGTTTCCCTTTACGCCCTTCGACGCTTCCCTGCATCTTCGCCTTGAAATCCTTCACCT
TCACGAACCCGAAACTCAGCCCCTTCGCCACCAGCTCGAGCCTCGCCATGATTGCCGAGG
CTGAGCATTTCGACGTGAATATCGACCTAGCtttcctcttgctctcgaacagactcgaga
ggtcgaacccagatgacatcgaggaaa

>hx_isotig10592  length=805  gi|225447566|ref|XP_002269946.1|hypothetical protein [Vitis vinifera]
tttGGATAACTTCATTATAtttGCGGTTAAGaaaGGAGAGCatttcATTGAGCAAGAAGC
CaaaTAGATTCCGAATTcccAATATGACTGGtttGCaaaaaTAACACTTGCAccccAATa
aaaaTaaTaaaTCACCTggggtttAAgTTGTGGACCAACTTCTGATCCGCCTGGCTCTCT
ATTCTCTgaaaaTCGACCGGCAATGTGTATAttttGtACACTTACATccccAGCTATCTG
ATgaaaTGCTACAATTGGTAgtttGGTACAATTACGGATGTCACGACTTCTCTGCTGGAT
CGGGTTGATTATTAGCTCTCTCTCTCtCTTtCCGTCATGAATTAaGAAGCTCATCTGGAG
TTGCTGCTGGGTCTAAATCCCAACATCCTTCGGGCAAGTTGCTAGTTTCTCTTAGTGACC
ACGATGGTACCTGGTGTGAAAACCGTACCATCTCTCTCCTTGGAATCCATCTTATTGCTT
TGTTGTCAACATTCTTCTGGTATACCGTCTTGAATCCTTCTAACTTAACAAGGGGACTAA
CACAGACTCCAAGCTCTTCCGTGTAATCATCAAGGACCTCCACCATCTCATAGTGGTGCC
TCACTTCGTCCGGGGTGGTTCTGTTCCAGTCTGGTGACCAATTACGATACACAGCCCAAA
TGTCTCCTCTTTTGGGGAAAATTCGGATGCATCCTCCTCTACCAGCTTTCTGTCCACAAA
GAACATGTGAGAAAATGTTCACTTGCTCAATGACAGCAGTgttccatgccctaaaatttc
cacaggatttggtgaagcccgaatc


>hx_isotig10601  length=803  gi|225461185|ref|XP_002283144.1|hypothetical protein [Vitis vinifera]
TTttAGATTCCGGTTTCGCACTTGGCGTGCAACGTTATTAAGTTGTAAACCCAGAATTCC
CAAGGACGTTAACAAGTAACAGGCAACATTATTCTACACTCTCTAGTAACAATAGATTTT
AGCCATTGTCTCATTATCCACCCATTTTGATGTTCCCGTGTTTCaTAGTTCAATAATCAA
TCAGCTCAGTAGTCACTGTGACCTAATCTTTTGCCAAGTACTGTGGATCATCAAAGCTCT
CTTGAGGCAAAATAGAGAACTAGGATTGCTGATCCAAAAGAaCAAAAAaCCcACGAGAGA
GAGAGAGAGAGAGAAaGCTAGGATTTATAAACAGTACTGCCAAACTGAATCGTTTCAAAC
TTTCAATACATCGGTCGCTCAGATGGGGCTCCATTATCCTCAGATcaTGCCGGTGGTGTT
CTTGGTCTTGCATACTCAGCAAAGATAACCCACCCATCGAGAAACTTGCCATCCATGCCC
TTTATACCTTCAGCAGCCTGTTCCAAAGTGGCATATCGCACAAAaCCAAAGCCTTTGGAA
TACCCCGATACACGATCAGTCACAACTCTAGCATAGACCaCTTCCCCAAaTTTTGAAAAG
GATTCTCTGAGTCCCTCAGAAGTTGTACGTTTGTTAAGCCCTGAGACGAAGAGGTTAGTC
GATGgTTCTGCCGGAGGAGGAGCTGTAGTCGCAGCGGAGCTTGGCGGAGTGAAAGTGAAG
CTCGAAAATAGTCTTCTCAATCCACGAGGTGCTGCCGCCACCGCTCTCATTGCCATGCCT
TTCTCTTACTCTGTTTCCTCCTC

>hx_isotig10804  length=789

GTTATTGCTGAActCTGCACTCTCTACACCACAaCCCTACCACACGACTACCTAAAAaCT
CACCATActgCttgatGATCATtCCCcTTCAAACcACActGgAatcTGCATAAACCCTAA
CccACTACAACCcGAATTTCCActATACGATCTGGAACATATtCACcATTTAaTTCACAa
TAAAAAaTtGCcTAAAAACCACTTACCTAATCACCAAAAAaTCAAaCTATACTtGACACC
CACTGCATCActCGAATCagCCCTCTTCTCTTCATCGATtAGGGgAGGGCTTCCTACAAA
CCACagCAaCcACCCACGAACTGCATGACTGGAGGCATActAaCCTCCAaGGGAAGAGGG
tGATCACTCCTTTTCAGCCtctCCCcTTATCTCcAACTGATGGCGAAGAAAAAAgAaGAA
AaCCCTAgaCTGGATgCGTGgagatcAGAATTCTGGGctGATtcGATTtCTCAACCTAGT
tCTGATACCATATTATAATCCAATCTGCtCTTGAATTCTGTTAGAATAaTGACtGTAGAa
gTAAGAGAAAGAtGaGAaGaaGaagAAGAAGAAGgagaagaGAAGAAAAtaaaGGAgAGA
AaTCTGGTTCGAACtaGAGAGAAATCTCTCTCTCGTCGGCCAGATCAATTTATATGTTTC
TATTAAATAATAAAAAGACTCCTTTGCCCCTACTTAAGTGAGGGACACAACTACTAATAG
AACATTACACATCAGCAACTTAAACATAAACATAAAGACTAAAATACACCTACACAGTCG
ACATTAACA


>hx_isotig10906  length=789  gi|225459247|ref|XP_002285762.1|hypothetical protein [Vitis vinifera]
ACACAAACCATCCCAGCTTCCCCTTTCTACTTCTTTCTTTCTTTCCCCTCCTACTTATCA
ACCATACGAATCCGAtACAGATTGAGATTGATAATGGCTTCTTCGGTTCCAATCAATCTA
TTCTTCCAACTCTTTTTGCTAACCTCTGTTATTCATTTCTCTTCCGCTGCGCGGATACTC
TCTACtCTGGTACAGTATCAGTCTCAGCTCTTACAATACCACAATGGTCCCCTTCTCTCC
GGCAAAATTTCCATCAATCTCATCTGGTATGGCAATTTCAAGCCTTCCCAGCGAGCTATC
GTCTCTGATTTCATCTCTTCTCTTCCCACTTCGTCGGCATTAAAGACTACCCAGACTCAA
CCTTCGGTTGCCACCTGGTGGAAAACCATTGACAAGTACTACCACCTCTCCTCAtccTCC
TCCTCCTCCTCGAAGAAGCACCcTtCCCTCGTCCTTGAGATGGGTAAAcagatcctggat
gacaaatactcgttggggaaatctcttacaaataagcAGATCCTAgaaTTGgcagCGAGA
GGAGaCCaaaaGAACGCCAttaacgTCgTGCTGACGGCATCCGATGTggCCGTCCAAGGc
ttCTGCTCCAGCAGATgcggcacccATGGTTCTTCTACGGcTTACAAGAGCTCTgggTCT
ggggTGAAGGTGAACAACAAgtttgCATACATCTgggTTGGCAACTCggaGACTCAGTGT
CCgggTCgatGTGCCTGGCCgttccACCAGcccATATACGGACCACAGAGTCCAcccTTA
GTGGCACCA

>hx_isotig11129  length=782
  gi|297734316|emb|CBI15563.3|unnamed protein product [Vitis vinifera]
CCGAGGCGGATTTAAGCTCAACCCCAACCAAGCCTACTCCCTCAAAGTCCCGGCCGGCTG
GTCCGGCCGCATCTGGGGTCGTCAGGACTGCTACTTCGACGCCTCTGGCAGAGGCTGCTG
TGTCACCGGCGACTGTGGCGGGAACCTCTACTGCAATGGCCTCGGTGGGACACCCCCAGC
CACCCTAGCCGAGATCACATTCGGGGAACAAGATTTCTACGACGTCAGCCTTGTCGACGG
CTACAACCTGCCCATCTCCATCACCCCGTTTAGGGGCACCGGAAAGTGCAACTACGCAGG
CTGCATTAGCGATCTGAATGAGATGTGCCCGGTCGGGTTGCAAGTCCGATCTCGCGACAA
CCGGCGGGTGGTGGCTTGTAAGAGCGCTTGCTTTGCATTCAAGTCGCCCAAATACTGTTG
CACCGGGACTTACGGCAACCCTCAGTCCTGCAAGCCAACTGCTTATTCCAGGATCTTCAA
GTCTGCTTGTCCCAAGGCTTATTCCTACGCCTATGATGACCCAAcTAGCATTGAGACCTG
CCGTGGTGGgAGCTACTTGgTCACATTTtGtCCTCACCATTAGATCCTTTCCTCTCTCTC
TCTCTCAATCTATCTTTAGTCAGTGTTTGTTCACTAAGGCTATAATTAACCAGTGTTTCT
CTCTTATATGATCTTTCAGAAATTACAGTTGTAATCGAGTAATAGCCTTTATTACTCTCT
TGGAAAATTATGATGAGTGGGTTTTTAATTTATCTATCTATACTTCCTTTGCTTGAcAAA
AA


>hx_isotig11256  length=776

GATCATATATAAGACTGCACCAACAAATAGTATCCAAGCCAAGCACATGCAACGAAGAAA
AAGGCACACTAACCATGTAATATTTAACACACAAGAGAGAGAGAGATTGAGAGAGCTCAT
GGTGTTCTCTGCAAATACACATACACACCGGATCCAGATACAACATAATCATGTCTTCTT
CAAAGCAAAACCCAAATACTACGAATGGTTATGCATATAAAATCTAACAAGTCTTACATT
TTTATAAGCGAAAAGACCAGACCCAATACGAAACGAAAGCTCTCAAACTTGTGCGATTTG
CTTGTCTAGCAAATGATCGGACCGAGATGCTTGATTCCCCGAGAGAGAAAAGAGCAGAAG
TGGTGTTTGAAACCTTGAAGAAGGATGGATAAGACCCTTCACTCAAAAGAGACAGTCACA
GAGAGGTAGGGTTTTTCTTTTCAGTGAACCCATCTTCTCTTTCTTCTTCATCCTTCTCTT
CCTCTTCTTGTGCTTGGTGTTTATGTGGTTGGTGGGTGTGATTAAAGAAGGGGCgATTGT
GAGGAAGTAATGATGGTTAGGGAGGATGGTCACGGgAAGAGGTTGATGATGAGGATGGAA
GGTGTGAGGGCATGATGATTGCTGTTGGGCTTTGGCGTTGAAAGGAGGGAGAAAATCCAA
AGAATTTTGTGCCATCTCTCTGAGAGTCTTGATGGCTCTCTCCACATTCTCACATGGAGA
GAATTATCATGAATCCCATGACGCTATCTTTTTCGTGCTCCTCCCCCCACCCCTCC

>hx_isotig11368  length=772  gi|224052982|ref|XP_002297648.1|predicted protein [Populus trichocarpa]
TTCAGAAGTTCTGAGCTTTGAAATACAGGCACAGAGAGAGAGAGAGAGCAATCTCCAACT
TTGTTGTTTtGCCTCGTCTAAACCCTTTtGATTTGATTTGAACTCATGGGTAGTAGTCTC
TTCAAGTCTGTTTTtCCGTTCAtCGTTTTCTTCTTCGTCTTGGCCATTTCTGAAGGAAAG
CCTCATGGATTCTCTAGAGTACTCAaGAAAGAGAAGTTAAGTCACTTCCGCTTGTATTGG
CATGACATCGTCGGTGGTTCCAATCCGTCAGCCGTCCAGGTCGCAGCAGCGCCGACTACA
AACACGTCGGCCACCTTGTTTGGCACAGTGatGgTGATTGATGATGCATTGACAGAAGGA
CCCGAGctGAGCTCgAAGCTTGTtGGACGAGCGCAGGGGTtCTACACCTTGTCGTCACAG
AGTGAGGTGGGCTTATTAATgtCCATGAACTTtGCTTTCATGGAAGGGAAGTATAACGGA
AGcACCATCACCATTTTAGGGAGGAATGCAGTGTTCACAAAGGTGAGAGAGATGCCGGTG
ATAGGTGGAAGTGGaCTGTtCCGGTTtGCTAGGGGCTATGTTCAGGctAGGACTCAcACT
TTCAATcTtAAAACAGGAGATGCCActGTTGAGTATAATATCTATGTCCTCCATTATTGA
TCTTCTTTTTCTAGCCTTGTTTTCTCTGTTTGTTCTCACATTTGTAGCAGTGGGGGAGGA
CATATCCTCACATCCTTTCtcccTTTCACTCATGTGAAATATTAAAAGGAAA


>hx_isotig11423  length=770  gi|255554204|ref|XP_002518142.1|potassium channel beta, putative [Ricinus communis]
aaccttgtgccgagacaacAAATTGTACTCCGGCTGCTCGACGATAGGGCCAACGAGATC
CAACCTTTCGGCCACAGCCCAAGCCTCGGTGATCTGCTGAGCCGACCATTCACTGGTCCC
CCAGTAGAACGCCCACCCATGATCGATCACAAAATTCAtAGCCCTCACAGTCTCCTCAAT
GGGAGTAGAAGCATCCGGGCGGTGACAATAGATGACATCAACGTAATCCATGTCAAGACG
CTTGAGAGAGGCCTTAGTTCCCTCCACGATGTGCTTACGAGACAAGCCCTTATCGTTAGG
ACCAGGGCCGCCCCAGAAGATCTTGGTAGACACCACGATATCCGACCGCTTCCACCCCAA
CTCTCGGATGGCCTGGCCCATGATCTCCTCGGCACGGCCATTGGCGtAGACCTCGGCGTT
GTCGAAGAAGTTGACGCCaTGGTCTCGACAGCATTGAAGGAGCGACTTGGCCTCCTTGAC
ATCAAGTTGGTTACCAAAGCTCACCCATGCTCCGTAGGAGAGCTGGCTCACCTTCAGACC
AGATCGACCCAAGTTCTTGTAATGCATCTTTGTCTCTCTCGCGAATCAATTACAGAGAAA
GACAgagaGAGAGAGagagTGtGTGTTTtAATGGCCGGCAGCAAGTGGgATGATTGACCA
GAGAACTTGAACTTGAGCCTTGAGTCTGAaGGCCGCTCAACCTCGGAGGAcGAAAaTGGC
AGCAGCCGAAGGATGGATGGATGCACGAGACAGAAACACGTTCacggttc


>hx_isotig12025  length=750  gi|225425280|ref|XP_002271514.1|hypothetical protein isoform 1 [Vitis vinifera]
gaaacttcaacAGAGACATAGCCATCAGCTGCATtcAGTTTGATCATAGATCGGCTCGAA
AAGTTTGCATGCATCTTGAATGTCCTTTACCACGAGTTCCCAGTATGCACTTTCAATGTC
TTTTCCTGCTTGTACAAGCTCTCTGAATTGCTCATTGTAGGCATTTGATGTTGATATAGC
TTTCTGGAAAATCGCTGGGTTGCTGGTGACACCTCTAACTCCACTTGCAATCAGTGGTAG
CAAATCTGTGACAGGACGGCATAGATTATCGTACCAAGGGCTCTGCCCTTGCAGCTCATA
GAGATCATGAAGTGTGGTTCTTTTTATTTGGGCCCCATTTCCATCAATTTGAGAACATCT
AACTACCAACGGCCTCCTTTCGACATGATCTCTTCGAATCGTTAGTTTAGACGATGAGAA
CCCTCTGTTAACGAGAGATCGAGCGTGGAAAGCGACCAGAGGTCTTGATTCGGAGGATCT
AAACCTGGGAGAAGATGATGAGGAAGCAAAAGTTGGATTTGCGAGCTTGGAAATGGAGGC
CATGAGATCAaGcGAGAGAGAGAGAGAGATGGCGAGGGCGAGGGTCGATGAAAACGAGAA
CGATGTTAGGGTTTTAAATGGTTTTAATAATTTGAGGACAAGAGAGGGTTACTTTCAGGG
TTGAGAGTTTTCAGTTGACCCGGCGAGTAGAGACGTTGTATCAGAACTCAGAAGAAATGG
CAAAATGGGAAGATCGTTTCGCATAAAAAA


>hx_isotig12032  length=751

GGgtgCAGAAATAAAACAGACCAaaCTTCACAGAGTGAAGGGTTGAGTTGGCGGGTGAAA
GAGATCATCAATTCACCATGGCCGGTTTCACAGAGCAACAAGAGATATTGGTGAAGGAAT
CATGGGAGACCATGAAGCAGAATGTGCCCGAGCTCAGTCTTCGTTTCTTCACCACAATCC
TTGAGATTGCTCCAGCGGCCAAGGGTATGTTCTCTTTTCTCAAAGATTCTGATGAGATCC
CTCAGAACAATCCTAGGCTCAAAGCACACGCTGTCAAGGTCTTCAAGATGACCTGTGAGT
CGGCTGTTCAACTCAGGGAGAAGGGTGAGGTGGTTGTGGCAGAGAACACACTGAAGAACC
TGGGGTCGGTCCATCTTAAGAAAGGAGTCATCGATCCCCATTTCGAGGTGGTCAAGGAAG
CTCTGCTAAGGACGATTCAAGAAGCAGTTGGAGAGAAGTGGAGTGAGGAGATGAAGAATG
CATGGGGCGAAGCCTATGATCAATTAGCTGCAGCCATCAAGGCTGAGATGAAGAAGGAAG
CAGCTCAGGATCCCCTGGCTCAGCCCTCCACTTAAATCATTTAGTGTCGTCTGAGTTTGT
TGAATTTCTCCTTCTGGGTTCTAGTTGTTTCGTCTTTTCTGCAATAAATATTTAAGAGAG
AGAGAGAGAGAGTATTGTTTGGACTATTGTCTTATTAAATGAGAAATCCATCAAATTAAA
GAAATTGTTAGAGAAgAaTAATGTGTGGATG

>hx_isotig12368  length=735

TCGCATTGCTATTTCATAGAAGAGCTCGTTAACATTTTGGGCAGTTTTTGCAGATGTTTC
TATGAAAAATAACTCATTTTCCTTGGCATATTGCTCTCCTTCCTCGTTCTCTACTTTTCT
CTTATCTTGCAAGTCAGCCTTGTTTGCCACCAAAACCATCACCATATTTGGATTCCCTTG
TCTCTGCAGTTCTTGAACCCATTTCTTGGCTCGAaTAAATGAGTCTgCaCTTGAtATGTC
ATACACCACAAtAGCAGCtGCAGCACCACGgTagTACATTGGGGCcAGGCTaTGATAtcG
TTCTTGTCCTGCTGTaTCCCATATgTCAAATTTCACAGTGGCTTCaTTTAATGACAATAt
cTGaGTAAagAAGGCTGCTCCTATAGTTGATTCCTGGTAaTCAAAAAactGGCCcTtGAC
AAaTCTTAaTACCAAACTAGTCTTtCCAGTCCCCATGCCCCCAAGAAGAACcAGTTTGGC
CTGGATATTCTTGTTGCCTGTCCTCGCCATTTGAATGGATCAGTAAGTAGTCGAGATCGA
TATTGAACTTCTGTATTGATCGGAGAGAGAGAGAGAaGAAGAAAAGCTGTCGAACTTTAT
CTGGGTCTGGGAATACCTATTCATCGTCAAAGAAAAGaCaaaaaaagaaaagaaaaagaa
aaaTGCTAGAAGAGAGAATGGTAGGttttGaaatttGAAGACTGGTAgttGGCTGGTCAT

GGCACCTGgtttcga


>hx_isotig12381  length=733

ggaaatCAATATTCAATGATCATGATGAgTAACAGTAACTTTtAgTTACAGCAAACTATG
ACTCTCCACTCTGTtGTGACCAAGATACtAAAGCTTCTCTTTAGTCTTCTAGTTGCTGAT
GAAATTAACTTAAGATTTTTCACTCAGATTTACGATATACAAAtCTCTACtCTTTCTTAC
AATGTCACTCACAAGTCCTAAATTTCTAAAAATAACCATCTTTtGTGCCTTTGAAAAACT
TCGCCGCTGCATGATTTTttCAATCATCATTACCGTTCCCTGTTCAACCTTGGACAATGA
GAGTTCGTAGTACTTCCAATCGTTCAGCATGCATTTAACTGTTTCTTTCTTGTTCTAATT
TGTATCAATGAACCTTAAACATGCATCGCcGGACATGCTGATATgCTCATTgaatcATAC
CATGATGAGGAATACTGTGGTGGAAGGccaGGAtgcaaatttttCtCCaaaTGTTTGCAT
TACACTCGCAATGTATCCAAATCTCATTAATGGTATAATCATCATCTTAAGTCATTTCTA
AGATattcttatggaagtgatatgaaaagtgcgggaatgcgtgcatgtcagtgtgtGTGT
GTGTGTGTGAAAAGGGAGGTCATTGGACTGAGCAATTATTGACTTGGAAGATCTCATTGG
TGGCATAGTTGTCAAGGTGCCCTTGGAGGCTTGCTTCGCCTAATCGCCAAGCAGtttgta

tattgtgttataa


>hx_isotig12384  length=737  gi|537639|gb|AAA21438.1|lipid transfer protein [Nicotiana tabacum]
gggggtgaagagtgttgctaaacaatcaaaagacagaaagatcggctggcAATCTGTCAA
TGTCTTAAAACTTTTGCATCGACGGCTGCTTCAATTAACTCAtcTCGTGTTGCTGATCTt
CCACACAAGTGCAATGTGAAAaTTAACGTCCcTCCAATTTCTGCTCATCTCAATTGCTCC
AAGTCTCTCTCTCTCTCTCTGGACTGGGCTACCTATTACGGTTGAACATGCCACAACTCA
CTATGGACCCCATCCCATCTGGACCCATCTGTACTGAACACTGGCTTATTAAACCGTGAT
AGATAGCCCAGCCCGGTGTATACGAATTTGTCTCTAGCTAATCCACTCCCCTCTCTGATA
ACATTTTCTTTTtATTTGTGTAGGATTGTTCAAGAAGAGTGAAGGCTTGCAGGGGTGAAT
TGATTAGTTGGGGTTCTATTGTCATCTGAGAAAAGTGGTTTATGGCAGAGAATTGTATTA
TCTCTAAAATGGATGAAATAAGTTACTAAAATCAATAGAACAAAAGTTTTCTAGAAAGAT
tAAACTTGTTCCATATGATCCATAATCCTTCCTTGCTTCAATTTGGATACTAAGATTAGC
TTGCATGGTCATCAGTCctGAAACTATTTGGTTTTGTTAATTAATTTGGGTTTGCTAGGA
CTTCTCCTATCCAACTCATCCAGAGTTGGATTATCTGCCCAGCAAATGTCGACCTGGGAA

TTAGAAGAGCTTCTAAA


>hx_isotig12576  length=731

GGATGTAATCAGCACTGCACGAACTCATGGCAGCTATAGTAGCAATTCTCCAGATTCATG
TTCAACTTATGGTTCAAAACCCAGCAAACGTAGGTTGTCATCCTCTATTCAGAACCCATT
TTGTGGCAGTGGCAGCAGTTGCAACAGTGAAACTAAACGTCTGAGAATGAAGAAGATGAT
AAAGGCACTGAGAGGAATTGTGCCTGGTGGCAAACAGATGAGTACTGTTTCTGTGCTTGA
TGAAGCAGTTAGGTACCTCAAATCTCTGAAGGTGGAAGTGAAGAAGTTGGGCATAGGGAA
TTTCAAGAACTGAGCCAAAGTCTCCACCATGGTAACGAAGATTGAACTCTCCTTTTCCTT
TtCTTCCTTTGATTATCAATAATTACCATCTTAGTTGAATGCTCTCTTTCTCTCTCTCTC
TCTCTCTCTCTCTCTCcccTCCcTCcTTTATGCCATGTTGTATGGCATAGCCTTGATGCT
TTTGGTGGTGGGTCGATATTGGCTTAGGCAAGGGAGGTTGATTCAGTTGGGTTGGGTAAG
GTGGGATGGGAACTGTGAACTTTTAGGCTTTAGTGACTGGCCCCTGTTTGGTTTGTTGAA
TGATTGAATCAAAGGGCAGGGTGGTGCTGGGTTAAGGGAGTTTATGTATTGTTTATGTTC
TTGCTACTTCCGTCATTTCTCTTtCAATGTCGTAATAATGTTTTCAATATTACATATTTT

TGCATTctccc

>hx_isotig13052  length=713

TGGAGGTTTCCTTACTGCACGAGTGGCTGACAGTTTGGACaCTTTTTCaGAAATTGAAAA
ATCGGAGTATTAAAAaCCGGAATTGTTCTGGTTCCCCGGAACCAGTCTGACTGTCCTGTC
CAGTCCGGTCCAAATATTGTTTTAAACCACTTGATTCATGGTGGGGCGATCATGGGCCAT
GCCCGAACCGAGCCATACCTATATATATATATTTGCAAGCTGGGACAAGCAGGGTAAGAA
CAAATAGCCCTAATCCACAGACAGCAACTGGATGACTTTGACCTCCCATCCTATGTTGGT
AaTACTTATAATGGTAATGGATCAACTCCAATATTGCTAAggTTACCCTAATCCAACCAT
ATTGATATTATTCTTGTTTTCTTTCGATACTCTTATGGTAGAGAACTCTGGTTTGTGTCA
ATATTTGCTCTAGACATCGAATGGCTAGCTCAGAAAATGTATTGAGCAAGACCACCTGAT
CCACGAGCAGCaggtttagatatctgacttcccatcctatgatgggataaattagagatc
ataatggaccggagttcagtatgggtaaatattactccgaccccaccattttttatgtta
tctcaagttctcaacccgaatctgccctgaaatataaaaaagaagcaaaaccattctagc
ttgacactgcaaaaaTTGTTGTcagtccactcccatgtaaggtgagataagTT

>hx_isotig13074  length=714

AATTCCAAGTTAGAGCCTTGATTGCAAGAATCAAAGTGATAAAATTTAATCAGAAGAAGG
AAAaaTAAAaaTAAAaaGCAATGGTTATGAAGTGTAGTTCAAAACAAGATGGCATCACTT
TTAACACTATCCACATGGAGATGCTCAGCAGTTGAGCTTTGATAAAAAGTCGTATGCATT
TCGCTTCGTAACAATTTGAATTTTAACATAATGTGGATCCGGTTGAATGGACTTGCATTT
TTttCCttATCACATGCTACAGGGAAAACTGAAGCTTGCTGCTGGGCAGCTAATTACTTA
CTTGCGTATTATACCCATTAGGAAGTAAAGTAATGAAGCTGTGGGCATTTGCAGCAGCAG
CAGCAGCTTCAACTTCAGCAATAGAGGCATCAGGCTTTCCATAGAGAATGTTCTCGAGTA
TGGTGGTAGCAAAAAGAGCAGGTTCTTGGTTCACCAAACCAATCTGATCCCTTAACCACT
TGAGTTGGAGGGTCCTTATATCCACATTATCCAGCAACACCTGCCCCTGATTAGGATCGT
AGAACCTTTCTATCAGGGACACAACAGTGCTCTTTCCTGACCCAcTACCTCCAACAACAG
CAACTGTCTTCCCTGCTGGGAAGAAAATTGAGAAATCCCTAAAGATAATGACATCTGGCC
GTGATGGATAGCTAAAGGTCACATCTTTaaattcaatattcccattgacctccg


>hx_isotig13192  length=710

ATCACAATTTGCACATCCTCAGATATCAACTGCTTGAagTCTTTATCAGGAGATCCAATA
ACAACTCGGAATCCTCTTTGCAAAACCTGTTCTACTAAAGCAGCTACTACATCATCTGCT
TCATGGTCTTCAATTTTTAAGACCGGGACATTGCACTTCTCAAGGACGTCTATGATAACA
TGATGtGAACTTCCAATATGAAACCTTGAAAAACGTTGTGTTGTGGATAACTGTCTGGAG
AATTTCCTCCTATGTGCTTTATATGAAGGTAATAACTTTCTCCTATACTCATTCCCTCTT
TCCCCATCAAGAaCAGCTATAACTGGGTCTCGGTGGCTGACTTCGGAGAAGAGGAGAGAG
ATCCAATGAGCGAAAGAGCGTAAGCTGGGCTTACTTCCTGTATAGCAGAGAGGATTCACG
TCCAAAAAGAATATCCGTCGTTTGCTCTTGCTCTTTCTCATGTCGTCGTTGTTGCCACAG
CAGTTGGTGTTCTTATTGAAGCCTTGGGGCAATAAAAACCCACTACCAGTTTGTTTCTGG
GAAGAAGAAgAaGAAGAAGAAGAAGAAGAAGAAGAAGCAGCGGTGGCTTTCCATGGTATT
ATTGTTCTtGGTAGTGATGTTGTTCTCCTCAGAGTTCTCCATGGCAGAGAAACTGAAGGA
GTGGAGGTGAAGgAaGCAGTagCAGCAGTAACCTCGACCATCTTTCTCTC


>hx_isotig13337  length=706

ccTGTTTCAGTTTCTGTTTCTCTGTTCCCCTTCCTTTCTTCTTCTTCTTCTtCTtCTCTC
tctTCCCCCCTcATGTGGCCTCCATGGAGAAGATCACCAGGTCCAGGTCcAGGAGCAGGT
CGGATTCATGCACATATCTCATCCAATTTCTCCTGCTCTTCATTCAAGGACATTCAACAA
CTCTGCAAGGAAGAAGCCGACCATCCTCGCTCTAAAaaTAAAAaaGCCTCCGTTTtCCAC
CGCGTCTGGATCTCTACTTCCATCCTCCAAaCCTGGGCCTCCCTTCCCTCCCTGTCCGAC
cTtCCTCCTCCTGTTActactaCTACTACTACTACTCCcCCTCCTCCCCAATCCAATGGG
CTACTCCCTTCACCGgAGCTGCCCATCCATCTCGCCGGCGCGGATAAACGCATTATTGTC
TACTTCACAAGCCTCCGCGTCGTCCGGAAGACCTTCGAGGACTGCCGATCCGTGAGATCC
ATACTGAGAGGCTTTCGTGTTTCCATCGACGAGAGAGATCTGTCCATGGACGCCGGCTTC
CTGGAGGAGTTGCAGAGGATCCTGGGTCGCAAGAAGCCgCCgaCTTTaCCTAGGGTTTTC
aTCGgCGGTAGATAtATTGGTGGGgCcGACGAGgTcAgACAACTTCACGAGATGGGTGAA
TTGAAGAAATACATCGAAGGTTTCCCGGTGGCTGAGCCCGGAGTTT


>hx_isotig13513  length=700

GCAATGCTAAAACCTCCATCTCCGCGTCCACGCCCTCGTCCACGCCCTCTATATGCCATC
CCCGAGGTGTGTTCGGCCTGAAATCGAACGATTGCTGATCGGGGAACTATAGAGTAGACA
AGGAAGGTTCGAGAAGGCACTGAATCTCTGTTTCTACTCCcTGAGATGACACGGTTGAGC
TGTTGCCGCTATCAAAAATTTGGACTACTGAGTCTCAGTAGCCGTCGTCGAGGGGTCAAG
GATGCTGAACATAGGAAGAGAATGGCGGAGATGGAAAATGATAGAGAGAGAGGAAAGAGA
GAGAATGAAGGGgAGAGATAGAGAGGAACTCAGAAGAGGGAGGCTCGCAGCCACTGTAAC
GAGTTTGATGGAGAAGACGATGAACAGTATTCTCCACAGTGATTTTtCGATTAGGGCGAA
AATGAAGTATTCGGGCCTTTTTAACGTGAACGGAGTGAAGAAGAGGAGGAGAATAAATGT
CAAACAAAaGGAGAGAATGAGGGATAAAGAaGGTCGCCGCTGCTTTGAGTTGCAGTGGCA
ATCTGGAAGAACAGGGGAGCGAATCAAGAAGAAGAAGAaGAAAAAaaGaGGAGAGAGGAA
GAAGGAGAAAGAAAGAGTACtcAAAGAGTGAGAAACCGGTGAAGGgTGGgTTTtGTCGTC
GAGCTGCCGCCGCTCTGGctCTGCGCTCGAAGGGGAGAGA


>hx_isotig13804  length=690  gi|225467620|ref|XP_002265976.1|hypothetical protein [Vitis vinifera]
GTacattggaaCTgtgcTCGTGGCTCTACCGGACCTCCATCttcttcctcgtctgcgttc
tcttccgcctcatctgctacctccagattctcaggattcaagactttgcccaagtgttcc
tagaggagtccgatgtgggttctgtgctgaaagagcatcttaggatcaagaggcacctcc
gcatcataagccaccgctaccgtgccttcatcctctcgaccctcgtcctcgtcaccgcca
gtcaactcgcttcactcctcaTCACCACCCGCTCACACGCCGATGTCAACATCTTCAACG
CCGGAGAACTTGCGGTTAGCTTACTGTGACCTCTCTCTCTctctctgggtcgtatactaa
tcaaccataatctgtacggcagctatgctccacgacgctggtgacagggctcttcatatg
cctgcgcagcgcgacgaagatcacgcacaaggcacagtctgtGACGTGTCTAGCGGCCAA
GTGGCACGTCTTTGCGACGATCGACTCCTTTGATGGGGCAGACGGTGAGATTCAGACCAC
ATGTAATTCAAACAGAATCAGCGGAAATGGCGAATCGGAGGATGAAGCGGAGGAGGCTGC
AGAtGGAGATGATGAACTGGACGACACCAAAATCATagCGCCAGCCTATGctCACACCAT
CTCTTTCCAAGAGAGACAAGCTCTTggTGA

>hx_isotig13971  length=689  gi|296082107|emb|CBI21112.3|unnamed protein product [Vitis vinifera]
CCCCTCGCAAAAACCCTTCTCTAACAAGATTTGATTCGGATGGAGGAAATACAGGAACAA
CTGCCCGCATCAAGTCCGCTGGTGTCATAAAAaCctCTCCATCTGGAGTGTGGAAAGATG
CGAAGTACTCAAAAACCTTTTCAGGTGGAGCAGTCATCCTTAAGCGCTTTTCATAGTTAA
AGAAAACTTTCCTTCTATATGCCTCTCCAAAAAGAAACTTGGGGTTCTTCTCTTTCCCCC
cATCATGGAAAGTCTCTGGGTGCCGCTTGTCCTCCGAAGCCACTGTTGGTGAAAAATCAG
CTAAAGAGACTGACGAATTTCCAGCAGCAGCAGAAGAAGACCACAACCAAAATCCTAGAC
CCGAGCCCACAACGATCCCTGAAAGAGACTTCAAGAACAAACTgAAAaCAAAGTCCcTTC
GTTtATCATCGTTAatGGTCGACTTAGTAAGCAAGctcGCCGGTACAGAAGAAGAAGAag
AagatgAagatgAagAagTAGTAGTAGCAGCAGTtGAACCTCctGCTTGATTAAAAAaTG
GAcGCAAGTTCAACcaTTGGGTTCCGGCTACTCtgCagATTGACAGtgcAGATCTCGTCA
GAGAtgcgtgggaatacatattacataatatgattcgcctgaaacacacggatggggcaa
gcaagaaggatcgtagagagagagagagg


>hx_isotig14129  length=681

GGAGGAGTgggTCTgggACTCTgggTGAGAGCCAAGTACGATAAGAGTGGTAAGAAGAGG
TATGAgggAGGAACAggggATTGACTTGCGGACGGCCAGAtttCTTCTGTGaaaaaCGaT
CTTgggAGACGTCTACATGTTGCAAGTGAGCCTGCGGTGAGTTATATATACTACATCTGA
GAATgggACTGCAGACGTGGTATCtcaagagcCgAGGttcGTCTCAGaaaTTACAGCTTC
GTTGACGATcccTGAGGAGAATGcccttaagatgtctggggggttggaggaggAGGAGga
tgggAAGAATTGctacaACgcagaggataaaaatgaagcggaaaatgtgACCGAGAAAGA
AGGGACTACAGCTGCTGGCGGAGCTGAAGGTGGCAAAGATGAGAGTCATTTCAATGGCAA
ctGTTGCTTTGAGGAGGTGATGGTCGGAAAACTGGTTGcAGACTTAGGTCGAAGAAACAA
ggttgagaaaaaagagaaggagctggctaacgaggggactattaaaagattgcacaacac
aagaaatcataatgccgtgcatgtgacaaaatttttccaggctgaaactaggtctggtag
ggcatgtcctacaaagaacttcaaatgggtttacaagggaaaaggtagcgtaaggaaata
cgatagctgagtgtgttcaaa


>hx_isotig14139  length=683  gi|225457421|ref|XP_002284937.1|hypothetical protein [Vitis vinifera]
GAACCAAATCCTCTTCTTCCTCATCCTTCTTTTCTAGCGCTCTCTCTCGCTTGTCTTCTT
TCCTTAGACAAGAAAGAGGAGGAGGGAAGGGGTTTCCTCTTTGTTTgCTCATTtGTtGCT
GCGTTTGTTTGTAATTTGGTAGCAGAATGGCCATGGCTAAGTTTGTGGGTGTGATGTTGT
TGGTACTGCTTGCCATCTCTGTTCTCCATGGAACCGTGGTATCAGCCAGAGAGGCAGAAT
ATCaCTTGGATAGTAACCGATCTGGACCAGGGAGTCTGAAATCATACCAATGCCCATCGC
AATGCACGAGGAGATGCAGCAAGACACAGTACCACAAGCCATGCATGTTCTTCTGTCAGA
AGTGCTGCAACAAATGCCTGTGCGTGCCtCCGGGTTTTTACGGCAACAAGGGCgTATGTC
CcTGCTACAACAACTGGAAGACCAAGCGTGGAGGACCCAAATGCCCTTGATGACTCAAAT
ACATTGACATATATAGATAAGATCATAAgAGAGAGAGAGAGGGGGgAGAAGACACGGTTA
CAACCACTACTTAGTAGAGATTAATAGGCATTAGTACGTAATCTACCAAAGTAATTGCTA
GTTAGTCTCTTCCTTCTTTACTTATTATACTAAATACTAGTACGTACTGCTAGTAGTAGT
GAGTGCAGACTGCAGATGATGAT

>hx_isotig14216  length=681

AGCTGCTTAACCATCTGGGCTGTTAGGTCATTGCGCAAGTCAATAGTTTTTTTttAATGG
AAGGTTATATGTTGACCTAAATCGGAATTGCAGCCATCAGATTGACCAGCTGGGTCAATG
GCAGGTTGAAAACATTGGTCTATTCTAGCATCATAACCAATCCAACAGTGTTCTTAGGTA
TTAAGTTTGAAAACCCATTTTGAATCCTGTCTGTTGGTGGCCATTGTCACCAAGGTCTCC
TCTCGTGGAACTCTTTTTATTCTCTCTTCTTGATTTCTCTCTCACGCACACTGTTCTTCT
GAGCTTTCAGTGATACAGAAATACACACAATTCGATCTTCGTCTCTGAATTGTATGCATT
TATAGTATAAGATCTGTCTTTtGTTGTTGTTGTTGTTGTCGGGTGTGGGTAAACAgaaaa
tcaaacgaaatgccgggtttCTGATCttGGTTTTGGGCGCCGTCTTCCTGCCGGCGGTGG
TATTTTGTTGATTTCCGAAGCTCGAAAGAGCCTTTCTATGGACCAGAGAGTTGAGCTGAG
TGAGTTTAGAGCTCGTGACagggtaaggcaccgctgaatcttgcatggtcggatcgttga
ttttcccgtcaagagtacctacaatccgccggatgtagcaaccatcagtccagactccgg
agacttgaccaagatcagaaa


>hx_isotig14819  length=660

AATGTGTCTATCATTCTATCCATCTATGAAGGACCATGCatttggctacatagacacaca
cacacacacacacacatagaatgtgtgtaaatggagagtaggaaccacttacacatctgt
agtttgcaaatgacacaatcttgttttgtgaatgtggagacataaattggatccggaatt
taaaattggcaatacaactctttgagcagaagTCTAAtcTCAAGGTGAACTTGGATAAGA
GtAGtaTGGTGGGTGTGAATTTGAAGGAgAGGGAGaTAAGTGaatttGCAGGtgTGTTAG
GTTGTGCAACCtcGGATTGGCCTATGATTTACTTAagCCTctCCTTaGGGgATAAtCcTA
AGAAGGAAaGCTTTTGGAACCCgggtaTtGGAGAGATTTGAAAAAAAGGCTTgcTTtCTT
GGAGGAAAAATTACCTTTCCTTAGGGGGGAGTCACTTTGATTAGGTCTACCCTAGCTAAC
ATGCCTGTTTACTTCTTGTCAGTGTTTAAGATCCCCACAAAGGTTTCTAACATTTTGGAA
AAATTAATGAGGAATTTCTTGTggaaGCCAGGAGAGGAAAAgagggaccatagggtgagt
tgggaggtggtaactagatgtaaaaagctaggatgtcttgggattgggaatgtcaagaaa


>hx_isotig14852  length=666  
gi|225425186|ref|XP_002264589.1|hypothetical protein [Vitis vinifera]
ATTAAAGGTACCCAAGAACTTGGATACCTTTAATCCCTGCTTCCCCTCCACCACCTGCAT
TCAACCTTAAAGACCCAAGTACTTGGGTACCTTTAATCCCTGCCTCCCCTCCACCACCTT
CGTTCAACCTGAAGGACCCTAGAACCTGGATTCCTCTAGTCCCTACCTCCCCTCCACCAC
CTGCATTCAACCTAAAGGACCCAAGAACTTGGATACCTCTAGTCCCTGCCTCCCCTCCTC
CACCATCTGCATTCAATCTAAAAGaCCCTAAAACTTGGTTACCTTCAGTTCCTGCATcAC
CCCCACCGCATATTTAATAGGAGAGACCCCAGAaCTTGAACTTTGGATATACCTTTCACC
CCTcATCTCCTCCTACCTACCATAAAaTCTAGCATCCAAAATAGCTTAGCTATTGCTTTT
CATATGGTAAGTGACCCTGCGAGCTATACACTACATGTGGTCAAGGAGTTATCATGTAGG
TGTTGAATACAGCTTAGAGAGAGAGAGAGTATATTGGTTTTGTTTCAATCGTCTTAGGAG
TTAGGAGTAGGAATTGTTGACACAACTTATGAAATTCATGcACATTGTCTTGACTCTTGA
GGAAGACACACAACTACAGTTTAAGAGGCAATACAGGGGCATCTCCCGTGCTGATTTTtt
GAAGCA


>hx_isotig14904  length=665

tttGATCAGTTCCATGTAGGTCTAGGCTATAGCATCACGTTCCTCTAGCTTAGTAGTGCT
TCTCttttAAttttCAGtttAtttGCATTAGTAGGTAGaaaGTTGTTGTGtttCTTAATG
CACAAGACAAGGAGTGGCAtttttGtAATTATGATGAACAGTATTCCGAGCCACacaagC
CactCTATaaaTAGATGTATTCTCTTCCttttGAAGCtaaTGAAgatttctttggagtta
tcttttaagtttgctgTAtggAgtgATTcctAcaaaccctagAGTGATTCTAAGGatttt
tctctcctCTCTCTCTCTCTTGTGATATTTTATTCCAGTCCTGCATCAAACTGGATGAGA
ATAAGAAACATCATTTTATTAAGtgggaCTgtggGagattgtgtacaaaaggaagaaagg
aggcctgggagtggagcagattttaaagtggaacttctctttgctggataagtgattgct
gagattccccattgaaagggataggctatggcacctggtcatcaaaagcgtctatggctt
ggcaccaaatgggtaggatgccaaggaagcaatacatatactgcttacttccccatggag
atccattaccagcctccaccattcttttatagccccgaTTCTGtatgatgtttctaatgg
gaGGA


>hx_isotig15089  length=660  gi|112383514|gb|ABI17894.1|vacuolar invertase [Coffea canephora]
TATGTTGCCCCACACTGCACTATCAGGGTTGTATTGGTAGAATAGGTGGTACCATCCTTT
GTAGAACAGCGGCCCATTGGGATCATTCATCCAGTTCTTCTCGGGCTGAAAGTGGTAGGC
CGTTCTCTGCCAAGACAACATGAGGTTGGTCCATGGATACGAATCTCCTTTCTCGGAGTA
AGGACGGAAAGCCTTCTCCGACACCCCTTCCGATACCCCCCGTGATACCCACTCAGGTTC
TATGGCTCTCGACGGTTTAGAAGAAGGAAATGAGGGATGATGATTCCCTTCTACCACCTC
TACTACTTCCTCTTCTGATCTCTGGCCACCGGTCAACACCATTACCAGAGCTAGAAGTAA
GATCCCAGACAACAAGGTGGACAATAGAACTTTCATGGGTCTCCTCCGGCCACCCGACGG
AGCTTCCGCTTGTTCTTCTTCATCACGCAGGGTATCGTAAGAATATGGGACGACAtGTTC
AAGATCGGGAAAGCTCCGGAAGGGATTGGTGTaCATACTCATCTtATTGGTGAtGGCTCt
GACTTCTCAGTCTATTGAGACTTGAGACTTGAGAGAACGTACATATATATAGGAGAGAGA
GAGAGAGAGATTGATGAATTGGAGTGTGTCAGACAAATGAGAAATCACAAATCAGCTgcc

>hx_isotig15350  length=652

TTTGGAGTAGAAATGGATTGATtCACTGAAACAGTTtAAACTACATTATTACATATCCAG
TGGTATTACAGAAAAACATCTGTTACAGTTCTTTTATAAGTCCATGTAGTTGGACTtCAC
CTATGCTAAACAAAACAACATTATTCAATTGTTCAGACAAAGgGTAAACGATTCATTTAC
ACCAGTATCTTTCTGAACATATTAAGCTACAATGtAAATTCAATGTTGGTTAAGTCAAtc
AGCCCTCAGCCCTTCAAGAAGTTCCTGCAGATCTTCTCCCAAGTCTTCCTGTCTGGTTCA
GCCATCTCAAGTCCTGATTTTGTGAGTTCAGCAAaCTTTTTCTCTATACAGTTGTTGTTG
ACAAGACGATCAATGAGGTTATATAAAATGTCTTTGGTGTATTCAGGAtGACCTTGAATG
CCCATTATGTGCTTTCCAAGGgTGAACATCTCTACTCCTGTCTTGTCTGAAGAGGCAATC
ACCTCAGCTCCAATTGGGACCTCCcATACCTGATCATCTTTTATTAGATACAGTCTGTAA
TCTGTATTTtGTTGCCTAGATAGATAGATAGAGAGAGAGAGAGATGAAGTAAACCTCATC
TTGATGACACTCAATGATAGAAAGAAAAGGTGGGACTTCCTTTAAGCCACCA


>hx_isotig15434  length=652  gi|302144078|emb|CBI23183.3|unnamed protein product [Vitis vinifera]
ATATTCACGGCCAATATTCTTCACAATACTGTCCAGAAGATATAAAGATGGCAGCTTTTG
CTCAACTGgAACCTCAATAATACGGGCACAAATtGCaTCAGCAATTCCCTCGCCGTGCTC
CCTTtGCTCACCGGCTATAATCGTAAGCTCTGTGATAATAGGCTTCGAATTGAAAGTGAG
CTCCGATAGAACAACTTCATAAAGTCGAACAATCTCTTCGGTGCTCGGAGgcGGAACGTC
GTCGTCATCCGAGACCCTCATCTCCTCTTCTCTCTCCTTCAACAGAGCCCTAAATTTTTC
GAGAATTGGAGGTGGAGGCTTTTGAGCGAGGTCATTGGGCACGGCCTTGCTGCTGTTGAT
GCTGCCGCCACTGGTGCTGGAGCCACGCTCTGACAGAAACCCTAAATTCCGAGGGCTTTC
TCTGGCAGAGACGAACCTCTCTTCCTCCATGGCCGTAATTGTTTGGGTGTTTCAGTTCTt
AGGGTTTGCGTCTTCATAAAAGGGTAAACCGCGAATTCGCGTTGAGGCTACAGTCGCCAT
TAAAGAGGCAAGAGATTCAAGAGATGCAGAGGGAGAGAGAGAGAAACTGTTGATTCTGCT
GCTACTCTCTGGGTCTGGGGTTTGCCTTTGCCCAGAAATCGATTTCCTCTCC


>hx_isotig15973  length=640

tttcgaattttttcagatgtgatttagaatattaacgcgcattatgccatgcgaccagcc
ttctctaaacaagttcgtggggatgggacgacctgcgtggaaggaggctcGCGCGACAAT
CCAAAGGCTATTGTCCTGTACGTTTTATCTTTCTATTTGCTAAATAGAAATGCAAAGGCT
ATGGGTCTCCCCTTTATTTGCATCCAAAGCTCAAGTTATcccctccctccacacacacac
aggctattgtcctctttttctctgattcaatgATTTGCACCCCAATTAGGAATTTCTCAT
TGTTTAAGACTAtcTGTAAAGCTACAACTTTTACCTGATACCCAAATATTAAACTGAAAT
TTTGTCACGATCCACATGAAACTGACAATGGAACGTTGGAGTTTGTCACGGGCAACTAAA
GGGAAATACCTGGATTGTTCAAAGATTCTTGTGTAGAAACTCATACTGTAACAGTTAATT
TATTAGCAAGTATTCTCCAATGCAGCTGATGAGCCAACATTACGTGACAATGACAGTTTA
AGGGAGAAAGCACTTTTTCCAATGGTTTGCTAACTCCAATCCTCTGAATCTACCATTTAA
TTTtGTAAGCTATTCATGTTTTGTtGTACTATGATGAACA


>hx_isotig16078  length=635  gi|225427876|ref|XP_002276432.1|hypothetical protein [Vitis vinifera]
ttaaaCTgggACAACTGCACCTCtttCTCTaaaTTATTATGccccTTcTCACTGGtttCT
TCaaaTATAGcttttaattCttctgcgggggttccatcactaattttttcaagatCCAGA
ATCTGATTATCAACACTCTGATTAGTGaaaTCTCTGCtttgtttggATAATGCAAGATTC
TGaaaTTCGTCAGGATcttgggtacctGAAgaCTCTTGCGCatccttctttcttctggta
tgaactgaagtaaactacagtaagggccgagaaagtggcgATAGCGACAATGACAAGAAA
CGGTTTTGAATACAAAGACGCTCTGGGGAGAAGTCgggaggATTGAATCAGAAACCCTAA
TttCTTGCATTTCCTTCGAGAACGAGCACCAGGAAACCTCAAGCGGTCACAAGAGCCAAG
AAATTCTCTTCGAAGAGAACAAAATCGAGGTGACGAAGTCGAAGAAGAAGAAGAAGAAGA
GTAGGACGaagagatagtaaaacaggagatcaaggttagattctgggcttttgcagataa
attcacatccatggaagccagacgcagagaaagggagcgggagagggaagagaaagaaac
gtggaaaggtgactgaaacagtgaaactgtgtgtc


>hx_isotig16100  length=634

TTTGATCAGTAACCACGTTATTTCTGAATGTGTCCAATATCCATTCTTCTGTCCCCTCTT
ATTTGGTGTTCTACAAACGGCAAGAGTCCCAACTAAGATGCAAGGCCTGTACATGTGAGT
CACAGCATCATCATTCACAGAAGAGTTTTCACAGTTCCCTTATCAGATCGaGTTAAAGAG
AGTGTTCACAGTTATCCCATCAGATTGAGTAAACCTttttcGGCCCAGCCAATTTCCttt
GCCATAGCAAGaaaaTaTGGCAGCTATGACACCACTACAtcctttccATTCTTATAGGTG
CTTCTGTATCATCATCATCATCTGATCTTTGTCCAAGTTATTGGAGTTTCCCACATGAAT
CCTATTACTCCATTCCACTCTACTAATAAATCTTCTGCTAAAAGCAGATGACCACAGATA
GTAATTaCCAACTACAGTTGATGCAGTGCTGTCATCCATaggaggtaattaccacctaca
tatttccctagtatagtcaattcagtggtttacagaccctgagataaaccctatcaaaat
tagttaacttaattatcctaggaaagtggaaatggatgtagttggcctttgaacgtaaaa
agaagccagtacaaacagcactcactctcatctc

>hx_isotig16157  length=635

ttGATCAGCAATGTAGAAtaaaTaaaaaaaTCATCCaagaaGAACACAGATgaaGGAGAG
AGAGGCaaaTaaaaaaaagccaaaaaTGTGGCAATCAGCTTcccaaaTaaaTTGATACAT
GCAGTGaaaaGTGCTCTACCTggaaaTGGAGAAGAtttactccTggtGGACTGCtttCAT
aaaTAGGaaaaaGaaGAAGATATAATCTTTTGTGAAGTGCTCTTAACAAATAACAAGCAA
ACTTCACCGAAAATTAAGTAcAATGACACTCCcACATCCAATTTAAGATCCCTCATTACA
AAGACCCAACATTGCCCACAAGTTGTAaCCACACCTTTCTGTTTACACCTTTAATTCTGG
ATATGCTAGCAACCTGTTCACAATCAATGAGCAAAATTCTGCAATTAGCTTGCTTTTAGA
CATTGCTTTATCTTAAAAaaTGTGTCTATTTCTCTCTTTATATGGTGTTAaaaTCTCTCT
CTCTCTCTCtctctcctttgaccttcttACGacacCTaatatttGGagaggttgataata
tctcgcttgaacatagaaaagaagAAATCCCACATAAATTTTGTCATACTACATCAAATG
AACAAGTGTTTCATGTCTTCCTCATGTTCTTTACT

>hx_isotig16266  length=633  gi|225466659|ref|XP_002273859.1|hypothetical protein [Vitis vinifera]
GATTCGAATTGTACTCGTGTTTCGTTTTGAGTTTCATCTCTCTCTCTCTCTTCTTTTTTT
CATTGTATTATTTGATCTCTGATGTATGTGATTTGATTTCTATCCGTCTAATCGTCTCTA
GGAATTGATCATTTCGAAGTTCCCTTCTTCTAAGTTTTTCCACCAAATTAACAGAAACTT
CCATGGCTTCTAAGATTGGTTTGCGATTTGGATCCCGCCTACGCAGCGCCTTTTCTCGGA
TTCCTGTCCACCgCCGGGCTCCTTTCGTtGCCGTTCTGGAATCTCCATCGTTCATTGATT
CACCTCTCCCCTATCTTCCTGCAGTTCCCGTCGAGTTTCCGTTCTATAGTGCTGGATTCC
GGTACCTGTCGACCCTCCGTCGCCAACCTGTTCGAACTCGAACCGTAGACATCGGCGCTA
AAGCTCGGCAGCTCCAGAACCGCCggctctggacatacgccctgacttttagctgtattg
ctggattcattattatcgtcttgaacaacttccaggaccaattggttttctatgtcaccc
ccacagacgcccttgagaaattctcggtgaatccttcgaagaacaagttcagGTTgggTG
GATTGGTTCTTGAAgggAGCGTGGTTCAGcccG


>hx_isotig16995  length=618  gi|225429512|ref|XP_002278652.1|hypothetical protein [Vitis vinifera]
TtttGTAAGAAGAAAATTCCTAATAATTGATTTTGTTCAAATTACAAATGATGATGatGA
TGATAGCAAAATTACAATaTGATCAAGTTGGTGGTCATCAGATTCAGACCCAAaGGGCTC
CAACTTCTCTGAGCTTGGGCACAAGaTGCCCGCTCAGATGtaGGCCCATCAGACTCTCCA
GACCTCCCACGCGCTTTCCACCGATGAAAACTGCCGGGgCACCACCACCGCcACCGCCAC
CGCCaGCTTCCCcGTCGCTGGTGCTATAGAGAGCAGCCAGCACACCCAACTCCCCctCGT
CCAATTCGATCACGGTTGGGTGCACCCCAATGGTCGAAAGTAGCTTCTTCATCACATGGC
ACATGTAGCACGATGACCTGCTGAATATGATCACTGGATTCTCCGATACCAGCCGTTCGA
TCCTCTTCTCCACCGATTCCGTTCCATCGATCGACAACGGtCCTTTtGTCGCTGTCGCTG
TTGCCGTCGCCGTTAAATCCAGCTTCACTCCTCCGCCAGATAACTGACGGAAACGTCGTA
CACCTTGCATCGCTCGTTGCAACGCCGGAGAGAGAGAGAGCGAGCAAAGCCTTTTGTCAA

CGAGGCAGCCCCCGGCCG

>hx_isotig17160  length=609

gCAGCGGCAGTCAATTATAACTGCCGCTATAAAATATTGCCGGAAGAAAGTACGCTCTTC
CTCTTCCTCTTCCCCTTTTTTCACTTCCCCGCCTTCTCTATAGTCTCTATCACTCTCTTC
CCGCCCTCTCTATTTCTCTCCCTCTTTCAATTGGAGCTCCGCCAACTTCTCTCCTGGCAG
TACTTTGCGACGCCGGTGTTAACAGACGGCATCTGAGCAAGGTTAACACCTCTCTCTCTC
TGCGATTGACCTAACCCGATCAAGtGTTTTTTATCGGTTTCTCTGTGCTATCCACCGGAC
AGCACAATcGGCAACAGTAGTGTCAACAGCATGGGTTTTGGCTGCCCCAATCATGTTTCA
CTCGTAGAGACGaaGTCACATTTGGCAGGTAAATCTCTCTCTATTGcggtctctctctca
gtcgcacatcagcaacatttgattcacaggtatctttgtatctctctctctttctatcta
tttcatgttcacacaatgtacctaattctgttgggcttttgcttattgttggagaaattg
agtgttaaggtgataaaattctgatgaatattctaatcgtatttttctacagattatttc
t
ggtttttt

>hx_isotig17314  length=611  gi|255638342|gb|ACU19483.1|unknown [Glycine max]
TGGATCAAGATTGCaaattttAATTAttttAtttttaaaaCATTGCATTAttttAGaaaa
TGAGAGAGGAGAGAATCCTACATCAATATGTTATCAATACTATTCCTGTCaaaTCAAGTA
TCaaaCTATCAATATCAACtttGATcccTTCTTATCaaaGGCCTGAATGaaaGTACTATC
AGaaaaTCCtctGGATCCAGAGAGAGAGAGAACCaaaCAGtttgttggACCACCAAcaaa
CTGCCACAAACCAAGCCTTCAGTAATTTTTGCACCAAGTGACTGCCACAAACCTAGCCTT
GGGAGAATCTGGGGTCTTGGGACTTACCCAATTCTGGTCCTGGCAATCTGGGGCCTTGGG
AGGGATGAACTGCCACAAACCTAGCCTTTAGTAATTTTTGCACCAAGTGGCTGCTCTCAG
ACTTCAACCTGCATTTTTATGCTTGTCAACCTaaaattttaccagtgtacaaacaatgtc
ccctgctattcaagaactgaacaatctagaaaataagtagccatggcatccctggactgt
atcaagcaaaggagcagtctgacatgcttcttcaaCAGcacgaTTCatccatttacttaa

tagttctTCAG

>hx_isotig17422  length=607

TGGTAGCAACTGGGACTACAGTTGGGGTTGGGGGTCCAGTCCTGGAAGTGGATGGGGGTA
TGGTTCTGGGTCTGCCCGGTCTCCAAGTGGGAATGGGAGGGGCTTTGGCTATGGTTATGG
TACTGGGTCTGGCTCTGGCTCTGGGTCTGGCTCTGGGTATGGTTCTGGTTAtggtggtga
TGGTGGTGATGGTGgTGgTTGGGCTCGTGGCGTCGGTTACGGCTCTGGAAGTGGTCGAGG
TGCGTCAGGTGGTGGTGCCGGTGGTTCAGGCGGCCTAGGCAGtcAAAACGGTCGTTCCCC
GTCGGTTTCTGGGGCTACAAACAATCAAGGAAACTGATGAGCCGGTTCGTTACTTGCGTG
ACAGTCGTAGTATGACAGCTTCTTAGCTAGTATAACAGATATATATAGTAAGCGTATGAG
TAGTAAACAGATTGTAATGCATGCTATAAACATTGAtatatataTATATATAGCATCTGC
AGACTGTAAGTGTATTATATAGAGATGATTTTtCTTtCAAGTTTGAATTCCACTATATAG
AGGCTTTTGTTTCTACTTTTTTCAGGAGAACCCTGAAACTGAATAATACTAAGGCCTCCT

CTCTCTC

>hx_isotig17755  length=603

TtCAACTCGTCTTCGCGTGGAAAGACACGCCTTAACCAAACAGTCTTCAGGCTGTCAAGA
TCTTGATGCAAAAGCTCACAACGTCTTTTGGCTGTCAGAGCTTCCagAAGATCTTTCAAA
AAaGACTTGTCAAACGGCCCCCAGTGGTTTCGATTTTTTTtGTCCTTGACTATTTTGAGT
CTTATGAATTTGCAGAACAGGACTCAGGAGCAGCAGATATGGCGTTTAGTTAATGCCAAA
TGTAAATCTGAAATAAATGTGAAATGAAGGGAAGGAAAGGGAAATAGGAAGAAGAGAGAG
AATAATCCAGGAGTCAGCAGGTAGTCTTCTCTAGGAGCTGGGACCTAAATAATCTATACG
GAGTGTTCAAAGCAGATGAACTAGCTTATCTGAATCTTCAGATCAGTCCTCCCAAACGTG
CCATAAAACATTTGGTAAGGAGGAGGAGGAGGCTTTTTAGGTAAAGGCCACCAAGCACAA
GTATATTTAATCATTTTTTGATAAGTAAACTGTATAAGGTATTTCATTCAATTAATTAAA
ACAAAGGATTTTACAATGAATACTTCCCAACCAGAGGTGCAAGGTGCAGCCTCAAGTACA

ACA


>hx_isotig18423  length=589

ggaaggggtgtGATCGaaaGTGGAGACATCGATGGCTGAAgggAgggCCGAAGTggAGCT
CGTCATGCttttGGttttCTGTCtttctCTGCTCaaaCtttttGGAGCTttcTCCTTCCA
TGCCCCATCTGACCTTTTTttAATTGTCCTCGACTCCTCGTGAGAAAGAGAGAGGGGAGC
GTCCGAGTTGACGAGTTCGAACCATCTACAGTTCTACTCGTAATACTCGGATGGACCCCC
GCCTTGGTTAGGggCTTAGGGCATGGCGGTCTTTTGAGCAGCGGTTGAAAATTTGGAATT
CTCCAACAGCCACTACAGCGTCAACGTGTTTCATTGGAAGGTCGCAGAGGGAGCACTGCG
ACCACGTAACTCGAACCAGGAGTTCACCCTGGTGAGGGCGAGCAGAAACTCTTTACATGG
ATGATGGATCATGGCggaaGAGTGGaagaagaagaagaaggaatgttgacatgttttgta
ttcgaagaaacgggcggaagaacgaaggtattaccagtcatcaggaaaggcgggaaatat
gcttgaatggctgtggccgtcctactaacgtgtgcctctgctctgaact

>hx_isotig18529  length=586

gttcggtgctaagattgagaaagaaaagtaaacaatgcgctagaatccggcttccgccgt
cgtcgtcgctctgttcggtcaacaaatggagggcgaagaaTGACGTTCAACTTGGGCCTA
AGGTAAGACAGAGAGACGATGGAGACAGGTAAGAAGAGTTGTAGGTGGGAGAGAATagga
ggaaaaccataaagagaaagataaggtttctcagttatcggtgaaaggagggaaacgccg
ccgcttctggtttcagatccgccgctgcaaagcagcgctgtctaaaacggaaagaaagga
gtagaaagggaataaaaGaGAGAGAGAGAGAGAGAGAGCGGACAAAAGTGGACCAAAGGA
CGACGAAGAAAAGGAGAGGGATGGTGAGATCACCACTGccaagagttgcaacggtgaccg
aaaatagaggaagatttcaaagaagaagaagaagaatgagagataaaaggaagaagagag
agtggaagagagagaaaattgggccggaggtaagggtgcgccgccgctggttgttcgttc
gaaggaggtaggggatgaatagtatttttatccttatttgataata


>hx_isotig18860  length=582

CTTGTTCTTTATTTCTGCACTGTGTGTACAATTGTTCATATTTGTATTTAACACTCCTCC
CCAAACTAACCTTAATTAAATTACGAAATTCTCCACTCGAAATTAACATTTGTAAAATAA
TTCATGAGGACAAAAGAAACAATCAAAGCAAAGATAAGTGGAAATTTGGAAGTAGAGAAA
GAGTACTATACAATCATCcACACTAACATCATCATCATCATCATATAAGTTCATTCATTC
AATTCATGGTATATCATAATGATGATGATGATCATCATCATCGCCATAAGTCCATTCATT
CATCGTCTATCATCATCATACCTTTTtCTTGAAACATGTATGATCTACCTACCTTGACCT
CCCCgCCAAAGaTCCACTGCCTGAACTAGTTTTCACAGGAGCACCGCCAGCCACAGCCAT
TTGGTGATACGAACCGGAGCCGTACACCTGTCCTTGATGATGCCCCATCATCATCATCGC
TGATTGCACTCCGCCATACATCCCACCTCCGTTGAAACCGCCGCTGCTGCTCCCGCTCCC
AGGGTTCACAACACCACCATTGCCTCCCCCGGCCGATAATGG

>hx_isotig19414  length=572

GGCGGATTTCCATCATCCAATGCCATGGTTGGCGGTCTAATGATGTCGCTGCCGCTGTGG
TTGCTGCTGTTGTTGTTGATGTTGTTGTTGTCGTTACTGTAGTTGTTATTTCTGTTGTTG
TCCGTGGCTGCTGCGGCACCGGTGGCAGCTGACGATGAGATCAAGGAATCGATCCGAGGC
TTCTTGAACAAAGTTTCCGTGGTGTGATTGTCGTCGTCTACTACCTCTCCTCCAACAGCT
CTCTTTCTAGGAAGCATATAGTGCAATAAACGATTAGAACTTGGTTGCAGAAAAGAATTG
GATTCCGAAAGTAAGAGAAAGGAAGAGAGACGACGAAAGCCAAGTTTTCTTTTAATTTCT
GATTTGTTCTGGTTTTCTTCTCAGGCAATCTATTTCTACGTGATATCTCGGTTATCTCTA
TCTTTTCTCTTATTCTTGAATCGTCCCTTTATGAGTTCATATTACTAGGGTTTTGAGCTG
AGAGGTTCTGATGAGTCGGTTCATCTCTCTTTGGAGAGAGAGAGAGAGAGAGGGAGAGAC
AGGAGAAATTGCGTTGATGTTGGCTTGGAGCC


>hx_isotig19534  length=569

GGCATAGGTAGGTGAATTAACCATGGTTAGCTAGACTTGAGACTTTTGAAGCCTGGAGAG
AGAAGATCTGTATAAGGGACAAAAGGGTCACTGAGTAGGGGAGATAGAGAAGCAAAGGGA
AGGAGAGAGAGAGAgAGAGAGAGCAGTTGAGATCCCTAATAAAACTCCCTCCACATTTAA
AATGCAAGCAGAGAGAAGGGGgAGGAGTGGAAGTAGGGGACCGGCCCTGGTGGGGTGGGA
GGTGTCATGGTGAGGGGAAAGGAATCGCATCGTGAATCGAGATAAGAGCGCGTGGTCATT
TCGTCATCTCCTGCAATTTTTCTTTGTTGATGTATTTCAATTCCCGATGAGAGAGAGCTG
TTGCTACTACTAAACTCAGAGAGAGAGAGAGTGTGTATGTGCGCTGTTTTGATTTGGAAG
AGAGAGAAGtATAGAAAGCGAGACAATATTATGTtGTACCCGAAATCAGAATGCCTGCTG
CTGTtGCTGCTCTTCTCCATCAATGGATCCGCTTTTTCCGCTCCTGGGCCTTAAACTCTG
AACTCCACTGGATGTCAAGCTTTAGcttt


>hx_isotig19724  length=567  gi|225447081|ref|XP_002272631.1|hypothetical protein isoform 1 [Vitis vinifera]
AAGTAATGCCATGTCTGCACGTTGTTGGTTTtCCAATGATtCAGCTTCCCGTAACTTCAA
TTCCTCTGACAATAGATCTGTAAAGTTCTTCTCCATGTCTTCGTTTACCTCCTGATCATG
CTTTGCACAGTCTGTAAAGGAGAAGTTgCTTAACCCTTCGGGCAAGGAGAGAAGGGGCTG
AGAATTGCAATCACAATTGCAAGGAGGGCAAGAAGCGGAAGAAGAAGAAGAGGCGTGGCG
AaCTGCAGCCAAACCTTCGGTGACGTGCCAGTACAGTGGCGGACCCACTATGTATCCGGC
CAAGCACATAGCCATCACAGCTAAAGCCACCTTCAACACGCCGGGGCTACATAAACCAGT
CCGATTCACAGCCATTCTCTCTCTCTCTGTAATCTGGTAAGCGAAGAGGATATTGACCGG
AAATTTCAGTTTCAATGGCGTATTGAGAGTAGTGCCACAGATCTAAAGActGCGAAAGCC
AATGTATAGCGATCACCGACGGCCCTTCTTGGCAGTCGACTTCACTGCCGTAAAAGCGTC
CTGGTAATGGTGggAAATTTTGAGAAA


>hx_isotig20209  length=557  gi|147776063|emb|CAN63279.1|hypothetical protein VITISV_023249 [Vitis vinifera]
tttctgtaactgttacccaaaagggcctaaaacaccacttttctccatctcatcatgtat
ttcaagcctagaactaacagcttagttgcaatcagaagaaagcattccaagtatatgaga
ttgcacatccatgaagtcacAAGAAACAAAGCTCTCTCTCTCTCTCTCTGGTTGCAAACT
CAATATTCACCTCAAGTACACACATGTTGCTACTAACTCATCTGAGATCACTTTCACTTG
TGGGCCCAAAGCCCAAACCAGTGCCCAAGAGCCAAGACTACTTTCACTTTCAAATAGATT
TTTCTACATGATTGAACATGCATTCGGATTGTCATCACTGAAGAGTGTCATTATTTTCTC
ATCGGTTGCATTTGGTGAAGGATTTGCTTGAACCACATTCTTCACAAACCCTGCTGGTGC
CTTCTTGTCGTAGGCCTGAACCACATAAGGATATGCCACCAAATTGTAAGGAACGTAGGG
CCAAAATTCAGCTCTCTTTCCAGTGCTCTTCACTCTCTtCAGGACCTTGTTTGGCTCGAC
ATACCCAgtaactgtca


>hx_isotig20382  length=552

gTctcacttCGGTGAGTACATCAAGAAAGGGATCGAGCCTGATAACATAGAAGCGTTGTA
CAGGAAGGTCCATGCAGCTATTCGTGCTGACCCTACCATGAAgtCTGAGAagCAACCTCC
CAAGGAACACAAGAGGTATAATTtGAAGAAACTGACCTACGAGGAAaGgAAGTCTAAGTT
GATTGAGAGATTGAATGCTCTCAATTCGGCAGCTGGAGCAGATGATGATGATGATGAAGA
CGACGAGTGAAAGTACCCTGAAAAATATAAGAAAATTTTGGGTGTTCCTACTCTCTACAT
CTACCTTTTGCCATTTCCCCATTAGTTCATTTTGGAACAACATTATAATTTTTTGCACTC
TAGCAGTATGGAGGAGTTTTAGTTTTTtGAATGCTGGCCCTTTTTGAAACATTGTTATTC
ACCTGCGTCTTCCTttGGCTGTTTCCGCAAACGGTGCAATCATTAGGAAAGATCACTGGT
TTTGCCAAGGAGAATGCAATgtctggtttaagcaatttttttaatagaattcggttttat
aacTTCGaaaaa


>hx_isotig20405  length=554  gi|296086563|emb|CBI32198.3|unnamed protein product [Vitis vinifera]
ACGAGTCAATTGTCTCCATCTTTGTCCAGCCTTCATGGGCAGCCACCTCGGGTAAGTATG
TTGCACTTCGCCTCACATTGTAGTCAGGATCAGTGAACTCAATAATTATACCATGTGTGC
CTATCTGCATTAAGCAAACTTCTAATGCCAGAATGAGAAAAATCAACAAGCTAAGGTTAT
GTTTGGTTTGAAGGATCAGTGAACTCAATAGCTTAAATGTTCATTGTAGagTTAATTCGT
GTGAAATTAGCTGAGTAAAATATGAAATCAGCATCCAAAACACAATTACTTGGTATATAT
ATATATATATTTCCATGTCATTggCCATGAGAATAGAATACATTCAATCCATTTCTGTTG
ATAACATACAATCATGTGAAGCTGGAAGAGAACTAAGATCAATATGATGcccAATCCTGT
CCTAACTGGTCTAACCtttCTCACtttCAGAgggACCAGTATGCTCTACCAGGACTCTTg
ggCCACaaaTTGCTTCAttttGATGATCCTGAcccTACGCAACCAGATACTAGAGTGCAG
TGGAACACAGAATG


>hx_isotig21131  length=538

GCAATgtatttgccaatccctagaccttttgagagagagtatcccgtgatcttgaattgg
tgagagccatttACGGTCTGTGTGACAGAGGTGGAGATGGTGACCGAAGGAGAGGGGGAG
GAaGAAGAAgAGGGTTTGGAGGTTTCACaGCAAACCCTGCCCATGCCCATCCACAACAGA
GATGGAGTACGTCAGGTTGAAGACGGAATTGGTTTtCCTTCAAACGAATTGGGCTCTTAG
GGttttctATTccccccAAGATTCTaaaTTgggggTTACGATCCACAATTTGCTAGGCTT
AgCGGCAGGAATTAAGCCAATTGGACTGGTTTTGGACTCTGAATTAGGGTTCCTAAATTC
CTTCCTATCGGGATTCCAGGGATTGGCGACGATTTCTTCTGCAAGATCCAAAATAGGTTT
CTAGGGTTCCGTTTCTTCTAAGCCCTTTTCAAACATAGATAGAGAGAAAGACAGAAAGAA
AGaGAGAGACAGAGACAGTCAGAGAGAGAGAGAGATCGCTGGTgAAGGGAATTAAACG


>hx_isotig21353  length=537

GAAaCAAGGTAAACGACCATGACAACATTTAACATGTCAACAATAATAACAAATAAGAGA
AGTTACATGATAATAACAAAATTAAACAAGGAAAAAAAAGACTTTTGAACAAATGATAAA
TAATAAATTTAAAGACCAACAATTAAAATTAAAAAAGAAAAAAAaTAAAAATAAAaCTTC
CTTCATCCAAACCAAGCAAAGATTCTGAAGAATTCTGCTGCTGCTGCTTCTTTTGCCTCC
GATGTTCCAATCCTTTCCGCAGGTACCTTTCCCACAAGAAGAAAACTATCTATGCTTCTT
TGTTCTTCCTCTTCTGCTGCTACTTCTCCTGCTGCTGCTGCTGCTGCTTCTGAGCAGGCT
TATTTTCCTCTCTTCCTCTCATTCTTTCAATTGCGTCCCATTTTGAAGTGGACCCTTATT
CACAACAAATCAATAAAAATGGCAAAAGGGATTGAAGCAATCAACTTCCAGGATTCTCCA
TCTTATCACGAGACTTACCTACCTAAGACCTCTATTCTAGAGAAAGTAGGgAAAAAA


>hx_isotig21492  length=535  gi|255583492|ref|XP_002532504.1|protein phosphatase 2c, putative [Ricinus communis]
GGCTTAAAAACTAGTTTCTATCCTCAATTTCCCTTCTCACCTCGTAAGACTGCCCAGATA
TTCTTAGAATCTTCTTTCTTCAAATTATTTCTGAttccccTCTCTCTCTCTCTCTGTAAA
CCTCTGGGCTctGAGCCCCCCAGAAAGAATGTGTTTGCAGGACGCAGAACAaGTAGGGGA
GACTATGGAAAATTTTGGTCTTTGTGAACAAGAGAAGTCATGGCCTGTGCATTCAGGATT
CTTAAACACCCATGTTGAGAATTGGGAAGAAAAGtCACCAAAAAGTACTCCTGATCGGAT
TTCTTTAGAAACCGCCAATTCCACTCCTCTGGAAAGCATTTGTGAGAACACAGTGGTCGT
CGCAGACAGTAAACAAAACCACTTTGTCCCCACTATTCGTTCAGGAGACTGGTCTGATAT
CGGTGGTCGTGAGTACaTGGAGGATACCCATATATGCATTTCTGACCTGGCTAAGAAGTT
CGGTTACAATGTACTTGATGGAGGGGCTATTTCCTTCTTTGGTGTTTTtGATGGA

>hx_isotig21899  length=529

ACACATGGAAGCATAGAGGTGGTTTATTGGGGTTTTGGCTTTTTATGGTTGGTAGACGAT
CGATGAAGCAGGAaaCATGGTGATGAACTGATGACGAAGTGAAGTTGAGGAAGATTAGTG
GCATACATGGGAATGTCCAGGCAAATTTCTATATTCTTTATTAaGGTTTTCCCATATGTT
CTTTGtCTAATAATTtCTTTGATCTTGCAGAGTCATGAAACTCTGTACTCTCTCCTTGTA
TCAGCTTCTGCTAGCTGTAGATCATTTTtATTTtCAGATTTTtGAACTGATGTTCATGGG
gACCTCCTCCTCTCTCTCTCtctcTCATATTATGTTAGTGTGAAGCATTAACTgAAATAG
CTAGGAGCAGTCCCAAATCCCCAGAGCTTTGTCTTTCTTTTATGCTGCTATTTTCCTTAA
CTCTTTTCACAGGCTCTATCTGAAGAAGAGTACTGAAGAgAAAAaTAGAGAAACACATCA
AATCAATAAAATTGCTTGTGAAAGCAGTAGTTGCAGGGTTGCATCCAAA


>hx_isotig21915  length=529

TTAAAGGAGTAAGACCAGACAGACACAgaCAGGTTAATAGAAAGAGAACCAGATTGATCG
ATGGTCGTCTACGTATGCTTGTTATGAACCAACAACAACAGCCATCCCAACCCTCAAACC
AGACTCGTCAGGTTCCTCCGCAACCTCATCAATCTCTTAtcTCGCTCTCATACATGGGGG
AGCAAACTCAACCTCAAACCCAAATCCAGGCACCTCAGTCTCACGCTCAGTCGCAACCCC
ATCCTCCTCTTCCCCATGACACCACCACTCCTCAAGTTGTACCAGCGGCACCACCATCTA
CCACAGCTGCTCATCCGTCTGCAACTATTGCCCCTCATAATTCTGCCTCATCGATTAAGA
TCCCATTTCGGCCACGGAAGATCAGAAAGGTGTCCTCCGACGGCCCTTCAGACAACTCAG
ATAACAAATCTCTTCAGATAGTCGAAGGAGATTGTAAGACCACCACCACCACCAACGGCG
ACCACAAGCCCAACATAAACAATAGCGGTGCCACCACTACCGCCAGCAA


>hx_isotig21950  length=529

ttGGTAATTATCAAAGGCGATTCTATTAATACAATCAAGTGTCTAGGGGAGAAGGAAGGC
GCACTTTGGAGGTTGGCTCACTATTTGGATGAGGCAAGAGATCTTTTAAAGCCAATCTGG
ATTCTTAGAGAGTAAATTCTGTAGCAGATAGCTTGGCCAAATCTGGTGCATACAAGGAAA
ACTTGTAGAAATATGCCTATGTAAACCTGTGTTTGGCTTGCCTCCTTTGTACATTTTCTC
ATGTACTCTCTTTTGCTAATAATACTCTAAACAAGGTAGCAAGCAAAAGCCATGCATGAC
AAGACTACAAACTCACCAGTATGACTAAAATCTCTGAAATCCTAAGCTTCCCAAAAGATC
AAGCTCAAATTTTAAAGGGAAAaGAAGCTCATAAATTAAACAAACAGCTCAAGCCGGGGG
GGGAGGCAGAGAGAGAGAGAGAGAAATCGGTGACACTAATGCACTTCACAATCTTGGCCA
GACGAATTCTAGTTAACAACATAGGTtCCGGTTGGAACTCACAGAGAAA


>hx_isotig22492  length=520

ttttGGCgggaggCAAtAATGCAATATTATCTAAATGCTATAGCAATCACCAACACCATA
CAAATAGTTTATGTAAATATTCAATCATCACAAtATGTCCACAAATAAGCAACTGGACTA
CTTAAAAAACGTTttCCTTGCACGCCTAATGGAAATTGCTTGTAGGTAGAGGCGGGAGGC
ATAAGCCTTTGTCAGGATGAGGCGTACGCCTCAAGCCTCGAGGCGGGAGGCATAGCTTGA
GGCGTTAAAAGGTGTAAACCTCAAGTATCAATGATTCTTTAGCGTATATATATATATTTG
ATGCAATTTTATAGTTCAAAATATATGGAAGAAACACTTCAATAATTTCGAGCCAAATAA
ATAAAAAGTAAAATGAAAAACCAATAGGGGAAATCAAGTTCTATTAGTTTCTCGTAGTGT
TTTAGGAGAGTTCAATGCAAAAAGGGCGAATCAAGCTCTTAGTTTCTCTTGGATATATCA
AGTGAGTTTTCTTATTATTATAAATCTAATATTCCAGGTT


>hx_isotig22607  length=519

GACCAATAGTGCACTCTTTCCTCAATCATCTTCTCCAACTCAGTCATGGATCCACCTCCC
CCGCCTGAAGCTCCATTGCTCCCGCCAGCTCCACCTCCACCAAACGGAGGTTCAGGCGGC
CTGTTTGATTCTTGCTTGTGGTTCCTCTGCTGTTGTGGCTTGTTTGCTAGTTGCTGTCCA
CCTTTGTTTGAGCCAGGACCTCCACCACCAATGTGATGCAGATTTTCCCTTCTATTTGTC
ACCATTTCTTTTGGGGTTTGAATGTGTATGTGTGTATGTGTATGAGAGAGAGATAGAGAG
AGAGAGGCTGGGCGATTTACCTtGATGACTGTGTAATGGATGTTTTtCTTTATTCATTAT
GTTGGAGGTATTCCTGAATGCCTTCACTGTTACATTAATATTTTCGACTCGGGagTCAGG
AGGAGCTAACTTTGTTTTCTCCTATCAATCCCTTGTGTATTTGTGTTTTCAACTTTTATA
TGTATGTCTAGTGGCTTAAGTTGGTGATTATCGTAAAAA


>hx_isotig22708  length=515

ataaGCtttgaaTTCATTCATCtttCGTtgctttcaggcagcatgccacgccctaattgt
cttgttttagatttaatttgctttagtaggtgaagaactttaatctgtatccgttcttat
tttcttcttctcttctttttcttttggaaattttttagtgtaacagcacagccactgggg
gggcattgaagaaggCTAGGGTTCAGCCTCCTCCAGCaCAATCTACCTTCAAGGTAGTTG
ATACAAaaCTCAGTAGATCTCTCTCTCTCTCTCTCTTTCTCTCTCTACCTGTCTATCTAT
CTATCTCTCTATCTATCTATCTGTTTGTGCTTGTGCGCAtgtttgtttctgtgattggcc
ttttttggttgtccatttctcatacatgtgtgattctttatctgtttctcatctggtcca
tccagtggaggaaaaattaaggacaatacaacataaacccggaaaattttcgcaGACAAG
TGATATCAAGTGgtcttcatctttatcgatttCTT

>hx_isotig22889  length=515  
gi|225454994|ref|XP_002281325.1|hypothetical protein [Vitis vinifera]
GCAAATTCTCGTAACTGCACTCCTTGGGATCGTATTGAACCCTAACAACCTCGGCATGCT
GCGTGGTCCCCGAGCAAACGTCGTTATAGGTCGGATTATGCGGATGACCTTGACTGTATC
CAACCTCCGTCTTGGTAACTCCGGGAACTCTCTGGTAAGCCAACTCGACGCCCCAGAAAC
ATCCGGCACCGAATTGAGCGAACTGCTGCCCGGGTGCGGGTATGTCGTCGTCGGGACCTT
GAGCGATGGAAGAAGAAGAAGAAACCGCGGAGGTTTCAGCAGCTCGGGTGCCAAAACCTA
GCCCTAGCTTTCCCAACCAACTCATGCGGCTGGCGAAGAGAGACAGTGATTTGGAATTAC
GCGGAAAGGTCGAAGGTTTAATGGAGAGCTTAGCGGGAGGGAGGAGAGAGGAAGAGAGAG
TGGAGAGGCGAGAAGTAGAGACCAGAAGTGAAGGAGATGACGAAGCAGCTAAGCCGTGGA
GCATTGTGTTTGCGTGGTGTGTAAGTGTTTTAGTT

>hx_isotig23117  length=510

TttGaaCCAAAGAACTCTCcTTtCCTTGTTTATTGCTTGGGTTCCACATTTACAGACTCT
TTAGACTTGGAAAATAAAAACACCACATTTACAGACTCTTTAGACTTGGAAAATAAAAaC
ACTTCATAATTTCCAAACAAGTTAAACTCAgagaGAGAGAGAGAGAGAGAGATATGTAAC
ATTTGGAATCTCAAAATGGATGATTTACAATCTGGATTTTGTCGGTTTTCCTTCCTAAGC
CCAGTAGTCCATtGCCCCAGTACACAACCCAACAGAGCTGTAAATGTCGGTCGTTTCAGT
GAGCACTGTCTCGAACTCAGAAGCGAGAATGGTGTCCTCCCAGAGAAACTACAAGTCTAT
AACAAGTAGATGAGGAAAGAGAGAATGAATATGCCAGTGGTTGCAGCAGTGATCAACGTT
TGTTGGAATGCAGAAGAACGAGTCCTGGTTGAGCCTCCGGTGGCTAAGGCTGCTAACCAT
GAGTCGTCGGCCAACATCGCCCCCGCTCCC


>hx_isotig23327  length=507

TTTTGTGTCTTAATGGTTGTATCTTGCCCTATATAAATGAAAAAAAaGAAACCAACACCG
TTACAGATCAAACTCTCCTCACCCTCAAGACAAAAACGCCTTTTCACCATGGAAATATTT
CATCTACACTTAGAATATCATCATCATCATCATCAATtCATCTTAGTAATAATAATAAGA
GGTTTAATACAAAAGAAGAAGAGCTACACTTAGAGTAAAAGACCAAATCATGGGCGTTTC
AGTAACACCATCTTtCATGGACGACAACTCTGCGTCGTGGCTGAGACACACAAATGACCA
AGAACATGACGGCAAGGGTGACTGCCAaCAGAAATCCCtcGATGTCCAAACCACCATCTT
CTGATTCCTCCCAGCAACAGGTCTTCCCCATCACCAGCACCAAACAACAACAGCAATAGC
AGCAGCAGCAGAAGCAATCACCCTTTGGCTTGTTttCCTCTCCAAGCTGTGGTAGAGGAA

ATGGAAGAAGAGATGatgaaaatgtta


>hx_isotig23440  length=504

tttttGTGCCTTGTGGttttaaaaCATTGtttttAAGCCATCCCACCCtCACCCCCATTT
AGATAAGGAGAGTTGTGGTTTATCTCTAAACAAAAACAGGTATCTCTACTAGATGGCCCT
TAAACAGGAGCATTGTTGCGGTTTATCAAACAAGAAGGGATTGAATGGCCATTTATTAAT
ATGTTTTGTGTAAACCATATGTTATTAGAGTAAATAGCTGTTTTAGTAATAACCTAATAG
GTTGAGAACCATATTTTATCTTATTGGCACTAACTAAATGATGTTTTCTTTTTTtCGTTA
GAGAGAGAGAGAGAAaaGCATTGACAAAACAAAGAATATGCTCTAAGTGCACAGGTCACC
CATTGGCATGCCTATCTATCTTGTGAACTGGTGTATTTGAGATGAACAACAAAGCAAAAC
TACTAATAACAGTTTACATAAAACCGACTTAGAGGTACAGTAGTCTCACTTTTAACAAGC

ATGCAATATATaagttgtagttaa

>hx_isotig24190  length=497

gggatgatacgttaccATGGGTGTGGGGTAAAAGGGTGATTGCATTCTATTCTTTAGACA
AAAaaaaGGaCAgaGCATTGGATGGGTATGGGCTGACCTATCATGCCCAAGAACGTTCCC
AAATCCCAACAGTTCAGCTGTTGGTCCCAACAGCCAAGGTTGCAAACGGGCACCAAGTTG
CAGCCACTGAGCTGCCGAGAAGGCACAACCACGGCCATGTCAAGAGATAATTTTTtCCAT
GGCCCATAGGCCTCGACCCTCGTGTTACcTAAAGTGAGGGTCTCTCTCTCTCTCTCTGTT
TCAACGTGTCATAAGTTCAGCAAATGTCAAGGTGCTCCCTCAGTATTCCACTAAGTTGAG
ATAATAATAAAAACTCAATCATAtcaaatcagactattcgtggttgagaaatgaaaacgc
atcaaccaacatgagctgtatatttgaattagatgcactaataagaaccgaaaccaataa

tctgcttacagaaccca


>hx_isotig24851  length=491

gggCAATGAGGTTGTAAGCACTGAAGAGAGCAACGGTGACGGAAAGggAGGTGGTGGTGG
TGGTGGTGGTGTTGTGAGGTtCAGAATTATCTTGACACAGCAAGAGTTGAATCGGATTCT
GAATTACAAGAAAGATTCCAAGTGTGTTTCGGCAGAAGAGTTGCTAAGTTTAATGAAGGA
GAAAAGGAGGATGGTCGGAGCCAGAACCGACAACAGAAACGAGAGCCGTGGTTGGAGGCC
AACTTTAGAAGGTATTCCAGAGGATCGATCATTAACAACTGGTAGCTAGCTGGTAAACGA
GTCTGCTGGTTGCGTTTGATCATATAATTAATTACTTGAGTCGATGCTCGTTGTGTACTT
ATCGTGTTGGTCTGTTAAACGTCTGTAAAGTGTGAAGCGATGCTCTCTAGTATTAGTTGG
ATATAGTTGGGATGATTCTAGTGATTAACATGTGCAAGGTTAGGTCCCAATATTATAATC

AATAGATTTCT


>hx_isotig25009  length=489  gi|255547301|ref|XP_002514708.1|conserved hypothetical protein [Ricinus communis]
TTTTAACAAGTTAACATGCTTCTTCACGCATTTATATTAGAAAGCAAAAGCTACAACTTG
TTCATAGATCTACCTATTAGTACTTAGTAGTAGTAGAGAGAGAGAGGCACAAAACTAAGA
CCGGAAGGATTACTAAGGGGAATAACGTAGCCTAACTTAACTAGTTGGATGTTGCTGAAG
GCGATGAATTGACAACGGGATACTTTCGAGCATTCTTGACTAGCTTGGTGAGGGCagCTC
GTCCAAGATCAAGTCCACAAaCATCTGCTAGACGAACTAGATAGAGCAAAACgTCCGACA
GCTCCTCCTCTAAATGCTCCTTTTCAGCTGAAGTCCAATTGGGTAGTCCTTTGGCTACCT
CTCCCTTCCACTGAAAGATCTCGGACAGTTCTCCTACCTCTCCCACCAAGGCTAAGAGGA
GGTTCCTAGGGCTATGAAACTGATCCCATCCCCTTACACTGGCGAACTCTGCAAGCCTAt

ccctcagtt

>hx_isotig25139  length=482

AAACCAAGAATTTGAAAGGAGACAATATTCATCTTCCCCTCGATTCGAACACTGAACTAG
CGACGAAGCGACAACAACCCCCATCTCCGGCCTTCATCaTCTTCTTCTTCTTCTCTTCCC
TCCCTTTTCCCTCTGCTCCCCGCTTTGTCGTCGCCGCTGCAACGGCGGATTTGTACCCAG
GGCTCGGCAGCGACAAAACCCCATAAGATCTCCCGCTACGGATCTCTCTCTCTCTCTCTC
TCtttcTCTCccATTATTTCTCCTCTTTATTTCTAAGTTcAAACACCTCTcTTCCCCtAC
TCTCGATTTGAACTTCACCGCCGCAGCtGCAACTTCCAGaCGACAGCGGTGATGTTCCCT
CTATACCTCTCTCATTTTCTCACtAACCTCTCAtcattcccctcattctctcattgtttt
cccactcttttcatgatcccccatcctctgttctttctttATCGTATCTCCAcccgaacc

AC


>hx_isotig25597  length=482  gi|225452282|ref|XP_002271032.1|similar to Elongation factor Tu, chloroplastic [Vitis vinifera]
GGCAGCCGTGAGGGTGGTCTTGCCATGGTCGACATGCCCTATGGTTCCAATGTTGACATG
AGGCTTCTTACGTTCGAACTTCCCTCTAGCGGCTCGGACGGTCAGGGAGCGGTGGTTACG
CCTCGTCGTCTCCGGTGATGTGGTGGTGGTGGCGATGGCGGTCCACCAGAAGATGCTGGA
GGGGTTAGTGAAGGAGGAGGAGAGGAGAGGAGCTGCTTTAATGGTACGGAGAGCGCCATT
GAaGACTGAAACACGGGAAGTAGTAGAAGGAGAAGAGGGTGTGAAGTGGAACTTTGTTGA
AGCTGCTGTTGCTGCTGCAGTGGTTGCTGCGGTAGCTGTGGCTGCAATTGCCATGGAAGC
AAGCTTTAATtCTACTACCAGTCGAGATTTGGGAGGGAGAAGGGGGGAGTGAGAGAGAGA
CTGGGAGGAGGAGGAGGAGGAGatgacaagagagtggataaaaagagggctcgagacctc
at


>hx_isotig26463  length=472

ATCCAAATCCCTCCGACCATGATATAGGGCTGTGGAATCCATAATTCAGCAGCTCAATCT
AACCACCAAGAACCTATATTGGACTTCAAGGAGCTCCACCCCTCAAAACCCTTCACCACC
CCTGGAAAAGGATAAGACCCACAACCCTCCGCCACCACCACCACCACCACAAGCTCAAAA
CCATCCCCCAACAACCACTCACAACACAGCCAAAAGGGCTAAAACCCAGGTCGCAAAACA
CCCTTCAGAGTTCAGAGATCAGTCACCACCGCCAACCAGCAACCACTACACAGAACCAGA
GAAACCCTAGACCAACCATGGTAGCATCGAAGGCTGGAGGAGTGATTTTTataaaggaga
aattgagcgagtgagagaggaattaatggtgggtggtcggcagaccggttcggtttttcc
attgtctcgggaagcggctcgtaagattccctgaaaccctgaaccccatcac


>hx_isotig26640  length=471  gi|537637|gb|AAA21437.1|lipid transfer protein [Nicotiana tabacum]
GTCATCCATGGCTGCTGCACCTAGTTGCATGGATGTGGGCTTGGAGTTGGCTCCATGTAT
GACTTACTTATCTGACGAGGCATCAAACCCATCCAAGGTTTGTTGTCGGGGGGTGAAGAG
TGTTGCTAAACAATCAAAAGACAAGAAAGATCGGCTGGCAATCTGTCAATGTCTTAAAAC
TTTTGCATCGACGGCTGCTTCAATTAACTCATCTCGTGTTGCTGATCTTCCACACAAGTG
CAATGTGAAAATTAACGTCCCTCCAATTTCTGCTCATCTCAATTGCTCCAAGTCTCTCTC
TCTCTCTCTGGACTGGGCTACCTATTACGGTTGAACATGCCACAACTCACTATGGACCCC
ATCCCATCTGGACCCATCTGTACTGAACACTGGCTTATTAAACCGTGATAGATAGCCCAG
CCCGGTGTATACgAaTTTGTCTCTAGCTAATCCACTcccctctctgataac


>hx_isotig27074  length=467  
gi|224117076|ref|XP_002317470.1|predicted protein [Populus trichocarpa]
AGTCCATTGGTCCTCTGCACCTGATGCATAGTAGTCATACACCATCTTTGGCAGTTTCTG
CTTTGCAATGGCCTCATATTCCATAACATTGGTTATCTCCATCTTTACAAATGAAGAATT
TTtCTCCAGCTTTGTGGATCAGTTTTTCAAGGTGTGCATTtGATTCCGCATCCTaTCATG
CCAATGGGTCTTCTCATCCACATACGTATTCGTGTGTTCGAGAGCATTAGTTAATTATCA
AACCAATCCAAGAAaTTAAAAaTCGAGAAAaTTGAAAATAAGATACGTCtcTCTCTCTCT
CTCTCTGAGCTACATCAGCCGAATAATTAGATGGGGTAGTGAAGTCTGGTCTTAACTTCA
ATTATCTCACacaaaaaattcaaaattggctggtattttatggAGAGAGAGAGGGGCAGT
TCATAGTTCAAaGgACTGTTACGATTCCTTAGCAACGACTCTCTccc


>hx_isotig27298  length=463  gi|297741591|emb|CBI32723.3|unnamed protein product [Vitis vinifera]
GGAAGAGAgaaGAAGgAAACACAGCGgaGACGAAGTtGAGACGCTtATTACTAGCTTCTG
GTTCTGGgTTGATTTTCGGTCCTTAAAGCCGCAGCCATTCAGTGTTTCATGAATTGGGTT
TTACAGAGTGTGAGTTCTTGATCTGGTCATCTCATAAAaGCAATAGAGAAGGAGGAGGAG
GAGGGAGCAGAATAAATAGCCAAGAGGAGCGTCCAGACAGTGGGGGAAGAGGATTCCATT
GTCATGATCTCATGCGTCGAAAACTGTCGTTGCCGGTATGATCAACAGCAGCAaCAACGG
TATAATGTCTTCGTCATCGGCAAACGCTCAATCGCCTGGGCTGAAGACCTaCTTCAAGAC
CCCAGAAGGCCGTTACAAACTTCAATACGAGAAGACTCATCCCGCCGGTCTCCTTCACTA
TGCACACAGCAAAGCCGTTACTCAGGTaacccttgcgcatctc

>hx_isotig29158  length=443

GATTTAGTAAAATAGCGCACTCGAGAAGAGTAAAGATGCACAAGAAAGGAGTTAATGAAA
TTTCCAGGTGAATTCACCAGAAATCGACGAATTAATCAACATATAAATCTCATGATCTgC
CTATCAAAAAaCGCAGAAACGAATCTTATATAAGAATCAAATCCAAGAAACCAATCGTAA
ATTCCAAATAAAATATGAGCTTCCAAGTCCACGAAAATAACAAaGGAAATAGGAAGAACA
GAGAGAGAGAGAGAGCAGAATGAGATCTTTtAGGGTTTCGGGAAGCTGAAGAGCAAAGCT
AATAGGAAGATGCCGTGCAACTTCCCTTCtcTTCTCTCTATGATGGTCTCTctAACTAAA
GTGAGAAGCAACCTCTCCTCTTGCCTCTTGTTAGAAAAGGAGAGcgcttctatcgctttg
gcgacttgcttgccttctcctcc

>hx_isotig29184  length=443

tttttaacaggCATGTTTTCTTTTGTAAATTGCAAAAATACGAAAGTCAAATACAACATA
GGTTCCTTCTCCCCAACTAAAAACAAACAAAAATTCCTTGAGAAAGCAGATTTCTGCATG
AATTTAGATATCACGGAGGGGAACTGGTTTTTTGTAAAAGCTGGTCAACAACAATTATAA
AAGCTGGGAAATATCACACAaGTTACACATGCAATTAATCTTGGAGTTCAAGCAGAAATA
ACATTTTTACGCCCATTTACCTCCTACCATGATGATGATGATGATGACGTTCATGCCTGT
CCTTCCTATATGATGATGAGAAAGAACCTGAGCTGTGTTGGCTCTCATAGGCCCAATTTT
CGAAGCTGGAATAACTGTAATTCTGTGGCGACTGCCGTGCATTAGGAGAAGGGTAAGATA
CAGAACTATAGGGACTCTGACCA


>hx_isotig29497  length=440

GtaTCTAAGTAGGGGTCCTACAAGTTTCAGATCTGGTGGTTAGATTTCTAGGGTAAAGGT
AATTTGGGCGACTAACGAAAAAGAATATATTTGGAAAAACAAGTTGGTAGTTTGCTCACC
ACCAAAAAaTGAGCAGGAAACTATATTCCAGCAGTGAAGCACTTTAGCGTAGGAAGAAAA
ACAGAAATATTTCTGTTAGAACATACAACAGAGAGATAAATCACTTtAGAAGAAGAAATC
AAAGGGAAGACACACGTGCACACACACACAGAGACCCAGTCATAACCAGAATTCACTAAA
CAAGACTTTTGTtCATCAAACTAACTCTTCTAATTTTCAATTACAATGGCTCTATTTATA
GAATTGACACGAGGgCTCACATCTCTCTTTAATGATTTtCCAGGTAATGAtaaaaaaaag
actcctcattgctttaaaac


>hx_isotig29772  length=437  gi|224121966|ref|XP_002318717.1|predicted protein [Populus trichocarpa]
GaaaaCAAAACAGAAAaaCGGATCACATAATtcAAAATCATTATAGACTACAAAATCATG
TACGGGAACACTATATAAGTGAAAAATATATATATATGAATAATGCTTTTGAACTAGAGT
TCGCATCAGAATTCAATCGTATTTtGCCTATCTGAAGGAGCAACACACTGCCACAGGGAA
CGGTATgTTGGAATGTTGGTTGCCACGACCCCAAGAgCAGAAAGGTTGCGTCCATATTCC
TGAACATCAAGGAATAaCTGCATACAGATTTtGtCTGTGTCCGACACATTTTGCTCAGAT
ACgTCAGAGCTTGCCCcTGCTCGCCTTTGTGCACCCTGCCGAATCCTCTGTaGCGAGGAC
TCTGTTTTCCTTGCCACATTGACAACTTCTGAAGTCAGTTCATaaTATCGGccagtaatc
tcttcagcagcccctag


>hx_isotig30056  length=434

TTTACTGTTATCATTGAGAATGTACATACAAGTATATATATGCAAGTCTATAAACAAAGC
ATGTAAGCAATTTaCTACATTCAAATTGCTGTTGAATTTTGACGAACGCCGGAACGCAGA
GAGAGACAGAGAGAAGAACGAGAGTACCCAAAATTATTACCCATATCGATTTTCTGAAAC
AAAATTCTCAAAAAACAAAAAAaGAAaCTAAACAAGTGGTTAATGGAGATTGGAGAAGAA
AATTGTCAAAATCCCTACATAATAAGAATGGGAGGAATATATATATATACAATTCCCACC
GCCAGGAACTAAGTCTGTCGCCGGAGACGCTTTCTGAGCTTCTTGTACTTGTGCTTGTTC
ATCTTCTTCTTCCTCTTCTTCTTCACGCTGTCAGCCCAAACCGTCTCAGTATCACCGGAC
CCAACCTCAGCTTC

>hx_isotig30387  length=430  
gi|147772268|emb|CAN67351.1|hypothetical protein VITISV_018091 [Vitis vinifera]
GCGTTCAGGTGCACTGctATTTGATgCTCGgCAGCTGTTAATTAACAAGGCAAGAACTGA
GATtAGAAAGAAATTGGAAGAGATAAAGTTGGCAgcaGCAGCAGCAGTAGCaGCGGCAGC
TACAgAGGAcAAGTCAAAGATTCAGAATCAGAAcTCCaCGGTTCTACAAACAagAGATGA
TTTGGGTGTTTCTGTTAATCAGtcAGTGTCAAATGGATTGGGATCAACCTCAATAACCGT
CCCTGATTCTGACTTCCATGATTTTGACAAGGACAGATTAGAGGAATGCTTCAAGCCGAA
ACAAATATGGGCTATATACGATGAGGAAGATGGTATGCCTCGCTTGTACTGCCTGATCCG
CCAGGTTATCTCTGTGAAACCATTCAAGGTTCAAATCAGTTACttGAACTCTAAAAGTGA
CAGTGAGTTC


>hx_isotig30404  length=430  gi|255573437|ref|XP_002527644.1|hypothetical protein RCOM_1278080 [Ricinus communis]
GGACATGATGAGAGGGGAATTTTTGGGGgAGCCGAAAAGGCCGACGCCGGACTTGAGGGA
GAGGGAGAAaGGGCCAGTGGTGGTGGTGGTGGTGGTGgTGGTGAGATTAGGGTTATAGGA
GAGCTTCAGAGAGGGGCCATTGAGGAAGCTGGTGCGGAGGCTGAAGGAGAGGTCAGTTGG
GTCGCCAGCGGTAACGCCGGAGATGAAAGGCAAGCCGAAGACACTTATTGGGATCTTAGC
TCGAAGGAGTGGATTCTTCTGGTTGTGATGCTCTTCTCGGACCTTAATCGATGCCTTCAT
CTCTCTCTTTCTCTCTATTACTGTAGTATCGAGTCTCTCCCGCTTTCTCTCTGTCAGGCT
GCAACTCCTCTAATCTCCCCcTACAGTGTAATCCCCGTCGAGGCTTTTtCTCGCCCTTTC
TGCTTCGGAG


>hx_isotig30587  length=428

AACCACCGCCACCCCCGCCACCGGGACCTCTGTTCTGCGTTTTCTTCGTGTTAGCCGTAC
GGGATAGCTGCATGTATAGAGGGGAACACTAGGGTTAATACCGCAGGAAGAGGTTGTCGG
CCAGAGATCAATAGTGAGATACAGTAGGTACACCGAAACGGACTGTACACTGACTGTATC
ACCGACTGCAGGTAAGACAAACGGGAGAGAGAGAGAGAAGCGACAAAACGAGTGGCGCGT
AAACGAATTTGATTCGAGAACTGATACAAGTGCCACGTAGCACGACATGCAATATCACTT
GACGAGCGCATATTAAGTACATgttttctaaaatacgccaataaggcgtatagaacagaa
cagtggtccatgtcggaattcggaaagcaagccagatgcaccagagcagagtttgagaga
gggagaga

>hx_isotig30875  length=425  gi|225441234|ref|XP_002272687.1|hypothetical protein [Vitis vinifera]
GttttCCACTGGGAGCTGCACACTTGGAACTTGTTTTCCaGGAAAAGGAAAGgTAGATGT
ACTGCTGCTGCTGCTGCTACTTGTAACACTATAATGGGGATAAGCATGTGTCATGTGACC
GATGGAGTTTTGTGTTGTTTCTTTtGTTGATGATAAGTGATATCCATCTAACCAGCTGTA
GTCATCAATTAATGGATTTCCAGTCTTCAAATCAGAACCAGATATGGGGTCATCCACCTG
TTTAGGAGGAACAGTACTAAACCCAGGTGGGGGTCCAAGATGCCTAACAGGTCGGCTCAC
TGGACTTTTTCTCAAATTTGCATGAGACACtgATGaCGGCTTCACAGTAAAaTTCTCAGC
ATTAGTtCCTGGCAACATAATTGAaTCAAATTTAgaTGGTATCTCAGTTCCTGGAgcctt
tgtcg


>hx_isotig31492  length=417

GAGGAAGGGGAACGAAGAGTTTCTCCTTGGCTAAACGCTTCGAAGGCGTAGATGAGAGGC
CGGATGTGTTGAGGCTGTTGGCTTTTCTTTTAGGGGCACCTGCCCTTCTTCTAGGGGCTT
GTTCTACGGCCACCACTTCTGGTGTTTTAGTTGATGCCGTGATGCTGGAGGTGGTGGTGG
ATGCATTTGTTGCTGGTGCTCCTCCCTCGCGAATTTTCTCCTCCATTACTTCAAGGGGAA
TTACGATCTTCTTCCTTAAAGAAACACCCCATTTCTTCAGCTACAACCTTTttCATCCAT
CTACTCGCAGTTTCGCGCAGCGCACCTCTCTCTCCCTCTCTCTCTCTCTCTCAATTTCgc
ctaaaaacaagagaaatatgtgttcatttctatttccttacgctgatcatccaggat

>hx_isotig32114  length=411

TTTtGGCACTAACTTACATTGTTTCTTTCTTTATCCATTTCTTCCCCCTGCTGAGAAACC
CAGGGCCATATTCACTCTTCTTACCGGTCAGTTCCACCTCAAAAACAAaGAAACGGAGCA
GAAAGCAAAAGCACAATCTCCTACACTACTAACACTATCAATATTCATTTCTGATCTGCT
TTTCACAGCCACTAAATGGGAAATATCTCAAAGAAGTAGAAAATATTCTACAGGACTCTT
GCACAAAAGAAAGAAGGATTTGTGCGTGtcTTCTCtcTCTCTCTCTCTCTCTCTCTCTCT
CAGGAGATTTCCACATTAAGTAGAACAACAGTTCCTCTTGGGCAAATTCCCCGATGAATC
AGCAACGTTGATGGtggtcccatgaccagggacaccagttgtagaggctgc


>hx_isotig33306  length=399
  gi|53749476|gb|AAU90329.1|hypothetical protein SDM1_56t00007 [Solanum demissum]
GGAGTTTGTGGGTACGCGAATCAATGTCGGATCCATACGAAAAAGTGAAGGGTGGCAGAT
TAGCCTTCAAAGGAGGAAGCCTTGCTACTACGAAAGCCATCGACAAGAAGAAGAAGAAGA
AGAAATCGAAGCAGAACTCTTCAGACGCTGCTCCAGATGCCGTCGGTGAGGGAACCATCG
GAGCGGAAGGGGGAGAAACCACCGGAGAAGTTTACACAATTGATGCCGCGAAGCGATTGA
AGTATGACGATCTATTTCCTGTCGAGGCCAAGAAGTTCGGGTACGACCCTAATTCGAAGA
CGAAGTCTGTTGAAGAGGCTCTCAaTGaTCGAGTTAAAAAGAAaGCTGATCGATACTGTA
AATGATGTGAGGAACTATGTATGTATTTGACGTTCTTTC

>hx_isotig34448  length=380  gi|224060349|ref|XP_002300155.1|predicted protein [Populus trichocarpa]
GAAGCAAACGAAGAAATTCAAGAAGCTCGAGGAGCCAGAGCCAGAGAGAGAGAGATGGCA
CATCTCCCCGAGAATGTTGTTTTTAGCATCCTCGCTGGACTTCCGGTTAAGTCTCttttA
AGATTCAAATccGTTGATAAACATTGGTGCATGTTGATCTCTGATCCCCGtctCGTCGAT
TCGCACTTGGATCGggCGAAGATGAGGAAGAAGAAACAGGGTCTCATCCttCAGGCAGAG
TAGACGGCGATCGTTATAGCACCATACACTTctttcttggggctgagcgaagctggggat
ggggtggcggttcccatctactccaccaccgtctccctcgtataaatcatcaaattgatg

gagtcttcttcggagccacg


>hx_isotig34820  length=377

tttacatattggaaattaatcatgatcaactttaaaTattttgttgcttgtcattaatca
atgagatacactggaggaggaggaggaatccTTTAAGTAACTTTTCCATGGCATCCTCTA
ATACTGACATTCAACTTCCTTCATTAGTAATTCTTGTCATATAACTCAACTGAGTGCTTT
TGTGACTCAACCAATCccATCACTTCACAACTTGAAACGTGTGGGAATGTAATGGAAATG
GCATATGGAGAGTTCGGTTTCACCAATGTCATAAAACTTGGATGACACGGTAAACCAGAA
AGGATGTTGAAGATaGAAAATAGCCAATTACCACGTTGCCAGCACAAGAGGAgCGGatgt

tggaccgccatctccct


>hx_isotig34834  length=376

CGATAAGTATTATCCTGCTTACAATTGATTCAACTACAATTTCATCAATCTCCCCATCCC
ATCATCTGTtcAGAAGCgaTTACAGACCCGAtAAGTGCGAGGAGGAAGAATTTACAGAGG
AGAgaCAAGGTTatAGGAAGTCTCTTCTTCCTGCAACTAAGGGAAAATAAAGATAGAGAG
AGAGAGAGATATGGTGTTAGACCGAGTATTTGATAGATTTTACATTGGTTGATGAATAAT
AATTAGTCAGAAGAGGAAAGATGAAGAGAAGAAAAGGAGGAAAGAGAGACCATAGACCTG
CGAAAGATGAAGGAAGAAGGaaggAGGATGAGCGTGGCCAaagCATTGAGTAGAGGACGA

AGACAAAaTGACTCAT


>hx_isotig35753  length=368  gi|30103001|gb|AAP21414.1|putative polyprotein [Oryza sativa Japonica Group]
TTAGTTTGTTTCTAGGAAGTGCCACCAGGGGCATACTTGTAATCTCCCATTCCTTTTATA
TTGTTAATATAAATAACTAAACTGGCGGCAGCCAGAAGTAGTTGGTTTTTTTGTCTCTCA
ATCATATCTTCCTCTTCTTCTCTTTCTCTCCCTCGTCTCTCTCTCTCCATGAATGATTAC
AGCCATAAAGGGACTTCTTCAGTTTACAGACCTTTCCTTGCATCTCCGTcccatacaccc
ctggaggtaaagacatatagacctcttcatgtaggcccccattcaataaagcattcttta
catcaaactgctgaagaggccaatacaaaagtagtagctaaagataactaaaacttgaac

tgaagtca

>hx_isotig36347  length=357

TttgCGAAATGAAAGCCCGAACAGTTCTCTGtcGGGTGCCGAAAGAAGCAATTTTACGCT
GTAGAAAGTTGAACATTATGCAGCTTTATGTTGCACACTCTCCTTCCCAAGATTGCACCA
AATTGAGCATGCCTAAGCAGGattttttgaaaccccccccctcctttcctccacaattac
aaaaaaacaaacaaaaaggataaaaaaggagagagagagagagattgggcgggatccagt
gacaaggactgctttgtgggtgttaatagcttctgtcaaattgccagcaggcccctagaa
aacccatttcttaccgctgtgaaatgacgggaccgatagaaggaaacccttctagat


>hx_isotig36571  length=356

ttgcattttGATCAAGTACAGTTGAGCTCATcagtttCatttccATTCGTAGTTCAgaaa
ggTtcaaaagaacaaccTGAGTTGCTAGGATTCAtgggaatgaaacaaaccatgtattat
atgataattCttatGATTAGTTGATAGaaaTaaaagaagaagtggagaATaaaCatgaag
aagaaGaagaAgaaacatgcttGAacttgctgaggagatggaggtttaagaagagcttcg
attttatctgagaactcgATGTCGAGACTACAGATGCTATTCTTCGTCATTGAAGAACAC
AACCCAgttctctaaacgccctcctagtcccggtcctgtacgatggacggagcact

>hx_isotig37177  length=343

AGAGATTGAAGTCCTCTGTCTGGGTTTTGTTTTCAAGTATTTTTAAGTCTTTCTTTTCTC
TCTACTGTCTTGTCTGACTGTCTTTTTCTCATGTAACCCAGGCTTCTCCACTGGCCAAAa
aCAAATACTTAAGCAGTCTTTCATATCAGCCCCTATCTCTCTCTCTCTCTATTGaCAAAG
ATATATAGAGTTCACAGGAAGTTTCGGTCTTCGGAAGAGTCTTTACAAAACTTCCCCCAC
AAACACTCACCTTACACAGCGATCAATCCTAGACACTATTAAACCCACCCACCCAGGCCA
AGCGAaaCAAGACCCttcTCTCTCTCTCTCTCTCTCtctctct

>hx_isotig38000  length=334

gACACGaaaaaTattcgTGccccAttttACCGgcccAttttttttGtttGAAGTGtttGT
AACTCTCGAGTACtcaacTGAACCGTCGTcccccccTcTCTctGtacAAGGTaaaaTCGA
TCTGCTAAGATCGATCTCAACCTTTGAAGCTTATCAAGATCGATTTCTCTTCTTCTTCTT
TCTGTGCACCGAGCACGAAGCTAACGGTGAAGGTAAGTTGGATACCTCCTCCTCCTCCTT
CTTCTTCTTATCTATTTCTTGCTCTGTTTTTTCCCCTTTTCCTAGGTCGACCACCAGTCT
CGGCCCTGTAACCATTAAGAGCAAGCAGAAGAAG


>hx_isotig38476  length=325

TTTTATGTGCTTATGTGGCAGTTTTAATAGAGACTTCATGTCCCATACTTAAGTGGGGGC
AGTTTAGTCTTTGTACTACTAATTAGAGGCTAACCCATTAGGGTCGACTGATAGGGTTTA
AGCTATCATGTTCGACTGTTCTCCTCTTCTTCTTTTTCTTCTTCTTCTTCTTCTTCTTCT
TCTTCTTCTGGTTCGAACTACTGTAGCTACAGGAAAACAGTACCAATTGCTGAGACTGAA
AGACCATTATCAAAGGaCTAGAGATGGGTGGCGGATCTTATGTACAGGCCCTGACAggcg
gcagctcgtgggcagacagctggca

>hx_isotig38886  length=317

CAGTCAGTTACATAGTCTTGAACCCTTTAGGACTGTAAACCTGAATTGGTAAGTAACAAT
TAACTTGaaGATCTTATCCAaaTTGACACACAAGAACAATCAATAGGACTTCTTCTTCTT
CTTCCTAGGACCAAAACAAGGGCTCaacccttatgttttgtatgttactttcctttctta
tttttcaattcataaatatgttgactttctatctattgatatggggtttatacttatttc
atgagaactggtgattattagttaagatcactacttattacaataaaacctcgggatcca
ccttatgatttatatat

>hx_isotig38905  length=315  gi|2306917|gb|AAB65787.1|plasma membrane intrinsic protein [Arabidopsis thaliana]
GACAGTGGCTACTGTGACATATAGGAaaGAAGGGTAGCGACGAACTCGGCGATTAAGGCT
CTGTAGAAGGACCAGAGCTTCAACTCACCGAAGTCGAGGAGAGGAGCTGGTGGAGGGTCT
ACGTAGTCCTTTCTATGTTGGGggTgTCCTTCTTCGCTCACTTCCTTCGACATCTTGTAA
GTCTCCTCTCTTtCCTCTCtttCTCTCTCTCTCTCTCTCTCTCTAGAACTCGGGGGCTCT
GTTTCTGAGACTTGTTCTCTCAGCCTGCTCTTCTTCCTTCACTAGTGAGACTCGGGAGAA
CACAAGGTTGGGGAC


>hx_isotig38926  length=315

AGAGTAGAGAGAGCAAAAaTGGAGAGACAGAGATACCAGCCAAAACCCTAACTAAACCTC
AGAGTCAGACTGAGAGAGAGAGAGagAAaGAGAGAGAATGCTGAGAAACTTTAAGCGGAT
GCTGTGGCgTGGGGCGGAAACATCTAGAAGGCTATGTAGTGTAGCGTCACAGACAAaGGA
TCGAGCTCAGAGTAGGTCACCGGCTCGGAGGTTCAGGGgATCGAAAGAAGCTTCGAATCT
CTACCATCGAATAACACGTTtGgAGCCCAGCAATGAAGGAGTGATTCAAGCTAtGAACGA
CTGGGTGGTGAATAA


>hx_isotig39000  length=314  gi|94442908|emb|CAJ91147.1|serine carboxypeptidase II [Platanus x acerifolia]
ACGCTCAGTTCAACACAACCACCATTGAGACTCTTTctcTCTCTCTCTCTCTCTCTCCTG
AaaTATGCATTCTGTGTCATGGATGAATATGGCAGCAATTGCTGCTACCttccttcaacc
atgcttattagtggtaatggcacagaattcctcttcggagactgatagaatcaacaagtt
gcctggtcaaccagatgttaattttcagcagttctctggatacatcacagtcgatgaaag
ccaacagagagcttcttttctactactttgttgaagcagagacagacccagcttcaaagc
ctcttgttctctgg


>hx_isotig39942  length=298

TGGTTTGAAACCATTGATATGATTGAACCAGTCGGTATTGGAGCAGAGAACGCCCTCCCC
TGTCTTATCTTATGCTAGACAAACAAATGGAGGAATCTGTGCAAGTATCAGCTGGAATAG
AGACTTGCAAGCCAAGGAAAAAAGGGGAAGGAAAGAAAAGAATCTATTTTTATtCTCTCT
CTCTCTCTtCTTTTTCTCTGTGTGTGTGAAGAGGTGTAGCATACCAATCGCAAACTAaGC
TCTCAATGCAAAaCCAATTGCTGTGTTGATCTACAAGCTAATGAATTAAAgaaaaaat

>hx_isotig40295  length=289

TTTGAGTACTATGTCCCATACTTAATTAGGGTGCAAGTGCCACATCTTCTCTAGTTCGAA
TCAGTAATCTCCTATTCTATTATTTTCTCTCTTTTCTCTCTCTCTCTCTCATGCTATTAT
TATTGTCTGCTAATTaaGGCTGAAACCAGTACAGATCAGTCCTGTAACAGAATAAAACaT
CAAcctgaagtttcattaattaatttaggtaacaatcttatcacattaatggaaatagta
aggcaaagacagaaccactgtaactctaataaatattagaattgagaac


>hx_isotig41222  length=268

gctacattccTTGttttttgttggcctgaaacaGGTATGAcGTATATGATGGAATTTTAT
GTTTTATTTGAATGAATTTACTGCTAATAACCAGTATACGGTATGTTGGTCAGTATAAAA
ATCAAACAGTAGCTTAAGAACGGTTAGGGATCTTTATTTtATACTTTCAAATTCCATTGC
CTAGGTTAGGCACCTGGGCAACTGAGCACTTCTTCTTCTTCTTCTTCTTAAACAGGGGCT
GCGCCCCAACTTTCTAAAACTTTCCTGT

>hx_isotig41411  length=265

cagATTCACCCAATGCCACCTAAAATCTAAAGAGTTGTAGCCTCCAACTCCAAGTATAAC
CAATCAGCGCTCAGCGGGTATCCAGCTCACAAAAGTTTTTGTGAATTCTATCATCATCAT
CATCATGATGCAGATCCTTTAATTTggaagaatacaaaatgaacataatagagttaatta
tcgttccatcatcatcatcactcacttttacacaattgactaagttggcttgatcaatgt

gatcgagagagaggtttaccgaaca

>hx_isotig41766  length=255

GTTGGAAGAAAGAAGGAAGGGGTTTtCcTGAAGAAGCAGAGAGAGAGAGAGAGAGAgAGG
GAGAGGaGAAAAGgAGGTGGGAGtGACGAATTTATGTCGGCTAGTTTtGATCTGTTGATT
AGAGCTCCGGAGCAGCTCTGGCTTTCTTCTCTGTTTCTCTCgTTCTCGAGTTTCTTCACT
TTCTTCTTCTTCTGGCTCTGCATGCGACTTTCACCTCTCCCGCACTGGACGaaaaagggg

tcgctaaccgattcg


>hx_HCPISSG01EDXZI length=467  gi|255554995|ref|XP_002518535.1|ubiquitin, putative [Ricinus communis]
TTCGAAAAAACTGAAGTTGTTGATTCTGCCAAAGTGTGGTACGAAGAAAATTCAAATAGA
GGTGAACCCTTCAGATAATGTTGGGGAATTGAGGAAAGAACTGCAAAGGTTGCACAAAAA
ATCGTCACCTTCATCTTCCTAGTGAAGGATACTTCTTTATCTATAAACAGAACGTAATGG
ATGATGATCGCTCGTTTCGTTGGCACAAAGTGCGACAAGGTGACACAATAGAGATCTTTA
GTGGGACTGTAACTGGTGGATCCTGAATCTTCTCTTTTATTAATTGTTGTTGAATTTTCT
TCTTCTTCTTCTTCTTCTTCTTCTTCTTCTTCTTCTTTTGACATAAGATAATACAATCAA
TGTAGGCAGAAATTACTGTGTGGTTTTAATTTGCTTAATTAATTGGCTTCTTAATTAAAG
CCATATTAAGTTCAATTATCATCCAATACACGACCCAGTATTATCTA


>hx_HCPISSG01ARJD6 length=341

CAATTTGAGGGGGAGTATTGAAATTCGTCATGGACTAGGAAATTTGCATGCATTAGGAAC
TCCTCTCATGCATGCATGTATCTTATCCTAGTGAGTCTCCTACTCCTAAATTTCAGGTGT
AGATTGTATGTATATATATATATATATATGATTGTGCCTTACATAATAGAGAATAGAGAG
AAACGAGACACAAAGATTTTCACACGCTGTATTCATCATGAACTGCTCCAATAAGGATTT
AGTAAGGGTTTCAAGGCGGAGACAATCGCTATATTCATCTTTCGGTTTTGTGTTGTGTTC
GTGGCACAATGGAGACAACCATATTCGTGTTTCGGTTTTCC


>hx_HCPISSG01EXPQZ length=427

TTTTTCAGAAGGGAAAGCAGAAGAAAGAACAGAAAATCTGAACCACAGAAAACCCACGGA
AAATCAATTTGAGATCAAAATCTGCAGCATCTGTGACAAGAACTTCGTAGGATTTAGGCT
TATAGACTGAGACTCTGGTTTTGGGATCAAAATCTAGAACTTTGCTGCTACTCCGAACCA
TGTAGTTGCAGAAGCTTCTCTTCTGTCCAAGACATGTCCAGGTTTTCACTGCCGACTGAC
TGATTCCATCTTAGAATCATGGATGTTGTATCGTGGTGGCCACTGACCAACTGAAGTCGT
GATTGTGATCGCAATCCGACATCCAAGGTCATGTTGGCTGCCATAGTTATGGTTGTTCTT
GGAGAGAGAGAGAGAATCACACTCACCAGATGCATGAAGGAGAAGCAGCGGCATGGAGGA
AGATTGA


>hx_HCPISSG01DI0GJ length=398

ATGAGTTTTACCCTACATATAACTAATGACTTATTAAATCTAATTGTGCTATCTATACAA
CCTAGAAGCTCAGTTTTTTCTTTTAGTTTTCTCCTCCTGTATTTGTTTAAGTGTGTGTGT
GTGCTATGCTGTGTTTGTGGGTTGGAAGGTGGATCCTAAAGTACTATACTAGAATATGTG
GTATCTGGACAGTTTCTACCTCAGTACTTACATATGCTCAGAATCAACTGATCTATCTAT
TAAGATGTAAGAAAACTACTGCATGAATGTACTTTGCATGGCATAACTGGGAAAGGAGAC
TTCTCTCCTATTTTGATCCATAGCATCTTTCTATTAGTTTCTTCCTGGTGTTTGATTTGC
CTCTGATCTGTTCCATTATTTTTGTCTTATTTATTGAT

>hx_HCPISSG01DOTOP length=490
CAACCCACTAAACTCCTTTTCAGCAAACTTAGATGTCCAAAAGCACCCCTGTTTGAAGTC
ACGCTAACCTCCATCTTCTTTTGACTAAACCTTCAAATGATAGATGCAGTAATACCCAAA
CAGCTTGTTCCTACAATGCTCTTTGTGTGTTTTTTACTAATTTCTTTTTGTTATTTTCTT
ATTTGCCAAGGTTTAATCAACACAGACATTGCTAAATGCTGTATTGAACCCTCAAAGACT
TCAGAACCTGAACCAATAAGTAAGGAAGAGCTTAAAATTTTGTCTAATCAACACTTCTTC
TTCTTCTTCCACCTATATTCTTCTTTTCCTACAACAAAAATTGGGGTCCAGCCCTATATT
TTTCGAATTTTCTTTACTTTCCTCTTTTTCTTCTCATGAATATGTTGATTTTTCTATACT
TTTCTTATGAAAATTATGGATAACTATTAAGGAAATATGGTTATGTAACCTAGGGAACTA

CCCTAGGATA


>hx_HCPISSG01CJDPZ length=265

TTTGCATTTGAATACTGCACAAAATGGGAAGATGTACAAAAGAAGATTTCTTTAATGAAA
TCTGGTTACCTTTCTCTCTCTCTCTCTACAAAAAAAAGAATATTGAACAAAATGTTGTGC
TCTTATGTAAATTCTTGCTTGATCTAATATTCTTTTTCTAATCATTAATAAATTAATACA
AAGTTAAAGAGAAAAAATACCAGATATCTAGAGAGAAACAGACTGATAAAGAAGCAAATG

GAGATGTGCATAGGGGCACAAAAGG

>hx_HCPISSG01CB7RS length=345  gi|225429626|ref|XP_002279612.1|hypothetical protein [Vitis vinifera]
GTTGGGGATGTTATAGAATGCAAGGGCCAGGAGGTGGGAGAGGTCACCAATGGCTGCCGA
AATTTTGAAGGGAGATTTTGATAGAATCAAATACCAAATTCTGACTCGACGGCTTGACTC
TTTCTCCCAACATTATTTATCAAGGGGAGGGCTGAGGAGGCGAATTTTATATCCTGCAAT
TACTAAGCGAGAGAGAGAGAGTATGGAGAAACGTTTCATGCAGCAGCTTCAGAAGGGATG
TATCTTCCTTAATTGAATTGCTTCAAGAAGACCCGCTTATTCTCGATAGGGTGATTGTAT
CTTGCGTCAGTGAGACTCCTTTGCACGTAGCAGTGTTGCTCGGTC


>hx_HCPISSG01B2CC0 length=290  gi|224097086|ref|XP_002310831.1|predicted protein [Populus trichocarpa]
TTTTTGTAATGAAAAACTACAAGATATCATTTCATTCAAGTGGTTTCCCAACAATTGGAT
TGGTTACAATAACAACATGAGAGAGAGAGAGAGAGTGTGTAGTTAAATAATCAACATGAT
GTCAGTTTCTCACAATGTTCATGCTGCTAACCATACAACTTTATCAACTAATTTACTAAT
AGCAGGAACAAACTACAATTGGATGAGACTCTTGAAGCAGTATGTACCAAGAAGAAACCA
ACCAACAAGCAAGATGGTGAAGAAAGCCAGGCCAGTTAGGAAGGTCCAGC


>hx_HCPISSG01CUH39 length=482

TTTTCTACAGCTTAATAAAATCCTCTTGTTTCATTTCTTTTTTTTTTCTTTTGTATCGAT
GACTGCAAATTTCCTGTTTGATTATTTCTTGACAGTTTATTCATGAAACACGAAGTTAAA
ATCCTTCCTAACCATGTCTGTTTTTGGATTGCGAAGAACCGAGTCGCAGGCAAGAAAGGT
AAAGAAAAGAAAAACAAAATAAAATAAATCTAAACTCTAGAATCTACTCTAGACTATACT
ATACAATCCTGATTCCTCAATGTCGAAATCAGCCGCGCATGGGCATGACCCTCATCTTCT
GAAGTTGGGAGAGCTTATCATAATAATAATGACTTTTCTCCATGAGTAAAATTCCATTGG
TTCATTCATCTATGGTTTCTTCACCATGCAATCTTTGGAACTTCATTTCCATGCACTTGG
ACTAGAGGTGGTGGTGGTGGTTCTTACTTCTTGCTAAGCAAATGTGGAATCATTTTTAAC

AA


>hx_HCPISSG01B12JQ length=236

ATATGCTCCAATAACTGCACCCTCGGTACCGACTGTGCGCTCTGAGCAGCGACAGAAGCT
ATCTCCAAGGTCGCCATTACAAGCAGAAGGGAGGAGCAGTTGCAAGAAGGATGACGACAC
TCATTCCAATTCACCTTCTACCTCTTCTTCCAGCCGATCCTATTAATAGAGGCCATGTCC
ATGAGAGAGAGAGAGAGACTCTCAAGTTTTGTAACGTAATCCAAGTGGCGTTTTTG

>hx_HCPISSG01DAUOZ length=396

TTCGAATAAAATAGACCTTTTACAAATCTATAGAATACATTATAGCCTTAAACAAGCAAC
ACAGAAACAAATAGGAGTCAAAGCAGGAAAACAATCATAGGAAAGAAAATAAAATTAACT
AGAGGAAGAAGACGGATAGTGACCGGAATCCGTCCAGGATGGCGTCGGGAACTCTGACCC
ACCGCCAGAAGTGTTACCTTGTCCACGAGTATCCATTTGTCCCAGATATTCCATCTGTTG
ATCCGTGTAAAATAGAGGAAATGGATTAGATAACATTGAAGAGGAAACGGAGGAGGCAAG
GGGGGAAGAAGAAGAAGAAGAAGAAGATGGTCGTAGAGAAGCTGCCAAAGAAGAAGAATA
AAACATCTGCTCTAGTAAACTTGTGGGTTGTCTTTG


>hx_HCPISSG01BQS77 length=321  gi|225460955|ref|XP_002278085.1|hypothetical protein [Vitis vinifera]
GGCACCGAGGCGCTTTCCAACTGCTTCAAGAATGATCCCAAGAGCAGCTAATAATCCCAC
TTACGAGGCCAAGGTTCATCAGCAATCAGCACCTGTAAACATTCCTGACTGGTCAAAGAT
CTACAGAAAGAGCTCGAAGGGGGCGTCAGGTAGCTTCAGGGATGGTTCAAGTTCTCTTCG
TGGTAGCCACAAAGGTGCCTTTCTTAACGATGACGGGGAAAGCGATGATGCTGCTCATGA
TGATGAGGATGATGATGATGATGATGATATGATACCACCACACGAATGGATTGCAAGGAG
TTGGCAAGGAGTCAGATTTCT


>hx_HCPISSG01BU3HQ length=266

CCGACTGGACTACCTTGTTCTGGGTCCTCTCCGACTCTCCCTTCAGAGGTGGGTTCAGAT
CTGCCGTTGTAAGTGGTTGCAGCGGCGGTGACGGAAAGAGAAAAAAAGGGGTAATGAGGA
AGAAGAAGAGAGGAGAAGAGAGAGAGAGATCACTCGCAACGGAGCCAACCGCAGCCAAAG
GAGCCAACTGGACTAGCGCTTTTTCTTCCTTCTGGGTCCTCGCCAGCTCTCCCTTCGGAG

GTGGGTTCAGATCTGCCACTGCAACT


>hx_HCPISSG01AW2V3 length=411

TAGTAGTTCATGCTTATCCATGGGTATATATCCTTAGACAAATTCATTTGATATATCAAT
TGGAAGTATGTGAAAGGAAAATTTGGATTGTGTCCTACCAACAATCATTTCTCCTTCACA
GCAACCGTTTATAATGGAGTATACTTTGTACATGACCTTTATTATGTCTACTGCTCTCTC
TCTCTCTCCCCTTTCTGCAAAATCTCCAGTTTGTATCTTTCAACTGTTCTCTCAAATTTG
AAATTCATCATAATATTTCCAATAAATCTTAATTATTAAATTAGGTAATGAAACCATTTT
TGTCAAGATGACATATGATTTGGGATAATTATCTGTGGAATCTCCTTGTACAATAGGGTC
GATATTTAAACAACAAAGCAAGATTGAAATATTTGCAGTGGTTATGGGCAT


>hx_HCPISSG01D2KY7 length=458
  gi|355504494|gb|AES85697.1|Nuclear receptor corepressor [Medicago truncatula]
TTTCCAGATTATTTCTGTATATTTCTATCTTAGTACAATACAACAAACAGATACAAAGCA
ACTAAAAACCTCAGGAATGAGAAAGACGGAAGTAAAATCAGCCCATTTTCATTGAGAGAG
GTTGCAAAGCTATTATAATACAGAGAGCGACAAAAAAAACAAGCGCCGCAAAATCCCACC
TACGATAGATTGATTAACCAAGTCTGTTTACCTTCTTCCTAGGTCTCCTCCGCCATGCCA
CGATTCATCTTCCCTCGTACTACTACTACTACTAGCCTGAGCCTGCCCACTATACCGTTG
GCGTTCAGAGGTGGCATAATGCATTTTTTATTGCTGCCACCGGATCTGAAACGCCTGGAC
AATTCCCTCCAACAAGGATCCCTCCACCCACAACACTTCTTCCCTGTTGTTGAAAACTAG
TCACTTCAAATCCATTCCTCTTCTCCAGCTCCGAGAAT


>hx_HCPISSG01APAWV length=295

AACTGTTGCCGGTACCTCTGAGAGACTGAGACGTCTTGGTGAGGCGTCGGATTTCTCTAA
ACGCCTAAATTCTGGAAACCGGGTCATCGGATTGGATGAGTTCAATTGTCTGTCTGACGA
TGGCCGATGTTCTGATGGTGTTTGCATGCATTGAAGCTGCTACTGGAATCGTCACTTGGA
GAACTGGCTTTCCAACTCCATGACCTATATTACGAGAGAGAGAGAGAGATCTCAAAGTAG
AGTTAGGGCTTAGTCTAGGCTAAGACCTTCATTGTCATGGACTTTTGATCTCGAT


>hx_HCPISSG01DHD6M length=368

ACAATCTTTTTGTAAGAAGAAAGGAATATCAAAGAAATTGAAATTTTCTTATCCCTAAAG
AGGATATACTTCTCATCATCATCTCAAATAACCAATTAACCATGTACAAATTTATCATAT
AGGCATACATAACATAGCGTGCATAATTAATCCAAATCTATTCTACACTATGGGTATAAG
TCTAAGAAAATAAAAGGGATGGTTTACAACATATATATATATATAAGAAACATATATCAA
TGTGAATACACATAAATGTCCTAAAGTTAGTATATGGCCATCTAGTAAAATTAAGATCAA
ACCACTAAGCAAATATGTTCTAAACACCAATGAAAGCACCCACTTATGGAATTAATTCTA

ACAGAAGA


>hx_HCPISSG01ESOJU length=375  gi|147852955|emb|CAN81271.1|hypothetical protein VITISV_006146 [Vitis vinifera]
TGAAAAGCCCGAACGAAGTGCTCTCTCTCTCTTTCTCTCGCACACGCACAGATGTTGCTT
CCTCCCTACCACTTAATTCCTTCATTTTCGACAAAGACCCTAGATTCAGCACCATTGTTC
TTCCCTTCACCATCTCCAAAAATTCTAATATTTCAAAACCCTAAACCTCCCAAGTTCCTC
CTGCAAAGCTATGCCGCTGATGTCAGGACTGTAAGCAAAACTGCCATTCAAAGAATTTCC
GAGAAGCTCCGCAGTCTCGGTTATTTGGAGGACAATTCGAGAGAAGCCAACAACCAGAAA
CCAACCATGGCTCAGCCGGTGAGATCTTCATACCTTTCTCTCACGAATTGCCGAAATACC

GAGTCGGTTATACTA


>hx_HCPISSG01AT0L9 length=265

ACCTATATGCAAAGTTGGGTGAAAACTGTATAAAAAAAGTTAAACAAGAAGTTGTTAAAT
TTTTATGATCAGTTTTTCAGTGAAAGAAGCATAAAATTATGATATCATCACAAAAATCCA
AAAACTGTGATCAATAATGATATATATATATGATATGGGAAAGAGATTCTAAAAGTATAA
AAGGATAAGACATCCTGAAAAGCATTAAAATTTTTTCCAAAATCCAAAAGCTACCAGTAA

TAACCAAACCTTTTCACAAATCCTA

>hx_HCPISSG02HCYH3 length=357

TTTTTGTGATTTAGAAATTTCTTTGCACCAACCGATGCATAAAATCAGCAAAATACATGG
GCCCTTTTAAGAGATATAACTTATTTGCAAAAGTGCATTCAATGAGTGCTTGATTTGTCG
GCAGCTAAAAGATATTTTCAATTTACAGAGTTTGATTAAAAATTTAACTGTTGAATAAGT
CTACTGCCTTCTCCAATATAAGTGTCAACGTAACCTCTGAAGTATCCAACACCATATTCA
TTTCTAATTAAATTTATTGGCATTCCTATGGTTATTTGTGTTTGCTGGAGAACAGCAGCC
GAAGAAGAAGAAGAAGAAAAAAGGAGATCTGAGAATGGCGGCTTAGTCACTTCAGCT


>hx_HCPISSG02HWWXG length=369

CTCAATAATTCTCCCTGCACAAGCATGGGGAGTTATCTCAACTCTTAACAACAATGCTAG
TTATCAAGATTTTTATATATATATATATATGCACAACAGGGATGCTGAATCACCTCCAAG
GTTTCAGAGTATATATGCAGCAACCATACCAATAAAAGGTGAGACAAGCGCTTTATCTTC
CTGCCGCCTCACACGACTCAACTATCTATACAACCTGCCTGTTATTTTGGATGTTGCGCC
TATTTGCTCGCCTCAGTCTCATACCTACATCAGCCTCTTGCTCACGTTGGATTAATCCAG
AATCCTGCAAATTTGTATCTAGTGTCTCTGGAACAATCTCACCCTCACTGTGCTTCTCTG

CTATGTCTT


>hx_HCPISSG02JCM34 length=351

GGATAGAGAGAGGGGAGAGAAATCTCTTGTTTTCTCAAACCTCGGTCCTCCCTCCAAGTA
CAAATCAAATTGAGAAAAAACTCTGAAAAGAGCAAAAACCCAGAAAGAAGCACATGATAC
CACCGCAAGATAGAACAAGGAGGAAAACAACAGCAAAAAAAGAGAGAAGACAGGGGTGTT
GGGTTTGGGAGGGGCAGACGGATGATGATGTCCAACAACAACAACAACAACAACGGCGCC
GCGGCAGCTACAACCGAAGATACGTCGACGGGCAGTGGGGCCGGTGGAGGCCTGAAAAAG
GTCCTTGGACAGCAGCGGAGGATGCAATTCTAATTGAGTACGTGAAGAGGC

>hx_HCPISSG02JFT8C length=301  gi|225437292|ref|XP_002266955.1|hypothetical protein [Vitis vinifera]
GCTCTCAACTCTCATTGTCATTGCTTCTCCTCTTAGCACCTCTCAACACCAACGCTTCTT
CTTCTTCTTCTTCTTCTCTCTGAAGCTCTGAGATGGCAACAGCAGCAACTGAAGAAGTTT
CAGAACCCCTGAAATATAAGGCTGCAAGAGAAAGGTCAAGAAGGTTCTACAGAGCATTGA
AGGTGTTTATACCGTAACTATCGATTTGCAGAAACACAAAGTTGTAGTGAATGGAAACAT
TGACGCTGAGACCCTGATCAAGAAACTGCAGAAAACAGGGAAGCACGCAGAGCTTTGGCC
T


>hx_isotig01265  gene=hx_isogroup00683 length=937 gi|255581751|ref|XP_002531677.1|	Phenylalanine ammonia-lyase
tGCTGGAATCTTTGGGAACGGAACGGAATCGTGCCACACATTGCCTCACTCGGCGACCAG
AGCGGCCATGCTGGTGAGGATCAACACCCTCCTCCAAGGATACTCTGGCATCCGATTTGA
GATCTTAGAAGCCATCACTAAATTCCTCAATAATAACATCACCCCATGCTTGCCCCTGAG
AGGCACCATCACCGCCTCCGGCGATCTCGTCCCTCTCTCCTACATCGCCGGCCTCCTCAC
CGGCCGCCCCAACTCCAAAGCCGTGGGACCCGATGGCCACATCCTTAATGCCAGCGAAGC
CTTCAACCTTGCCGGGgTCAATGATGGATTCTTTGagTTGCAGCCCAAGGAAGGTCTTGC
ACTTGTTAATGGCACCGCTGTGGGGTCTGGTTTGGCCTCAATGGTTCTCTTCGAGACCAA
CATCCTCGCTGTCTTGTCcGAGGTCTTATCCGCCATCTTCGCCGAAGTGATGCAAGGCAA
ACCGGAGTTCACCGACCATCTGACTCACAAACTGAAGCACCACCCCGGACAGATTGAGGC
TGCAGCTATCATGGAACACATCTTGGACGGAAGCTCTTACGTCAAGGCAGCTCAGAAGAT
ACACGAGATTGATCCTCTCCAGAAGCCCAAGCAAGACAGATACGCTCTCCGTACATCTCC
CCAGTGGTTGGGCCCCCAAATTGAAGTGATCAGATCGGCGACCAAGATGATCGAGCGGGA
GATCAACTCCGTGAATGACAACCCATTGATCGATGTGTCGAGGAACAAGGCCCTCCACGG
TGGTAACTTCCAGGGGACCCCCATTGGCGTTTCCATGGACAACACTCGCTTGGCGATTGC
CTCCATTGGGAAGCTCATGTTTGCTCAgTTCTCCGAGCTTGTTAACGATTTCTACAATAA
CGGGTTGCCTTCCAATCTATCAGGCGGTCGCAACCCC

>hx_isotig01334  gene=hx_isogroup00752  length=833 gi|156118600|gb|ABU49842.1|	Phenylalanine ammonia-lyase
TTCGCAGA
ACATCGCCGATGCGATCTCAGACGCCACCGCCAGGACGTTAGCGTCGTAACACACGATAG
CCCCCAGCGCTGCTCCCACTGCGGTTCCGTTGACTATGGCTAACCCCTCCTTTGGTTGTA
ACTCGAATGGCTTCTCCACTCCCACGCGCCGGAGAGCTTCCGCTCCGGAGATCAGCTCGC
CTGTGCATGTACGGACCTTGGAGTTGGGACGCCCGGTGATTACTCCTGcAATGTAGGACA
ACGGGACgAGGTCGCCGGAGGCTGTGATtGTGCCGCGgAGGGGGAGTAACGGTGTCAGGC
CAGCGTTGAGGAGGTCCTTGACGGTACTAAGTATGTCCCATCTGATGCCCGAGTAGCCTT
GAAGAAGAGTGTTGGTACGTACAAGCATGGCTGCTCGGGCAACATCGCCGGGGAGCTCAT
TTCCGTCTCCGGCAATGACGCCGGCGTTTAAGAATCTGATAAGCTCCCGCTGAAGATCAA
CCCCTTGGTTCGTCCGGCGGTGCGAGGTGGCGCCGAAACCGGTTGTGACGCCATAAGTGT
CGGTACCTTTGCAGGACTGAGCCGAGACCCAGGCAGCGCTCTCTTGCACCCGGAACTTGG
CAGTGTCGgCGTCGAGTCGGACTTCGACGTCGGCTTGGCGACGAGCGACGGCGACGACGT
CTGCGACTTGGAGGTTCTGACCTTGCAAGTTGACTGAGTTGGTTCGACTGAATCGATCGA
TCATGCACTTCACTTCTTCATAGTGCGAACCTTGGAGCTCCTTGGCCACCTTGGCCCAGT
TCAAAGGATCCTCCTCGCACATGCTGCATGGAAGGACtttgAtcT


>hx_isotig05833  gene=hx_isogroup05251  length=718 gi|224100783|ref|XP_002312013.1|	phenylalanine amonnia lyase
GCTGATAGGTTGGATGGTAACCCGTTGTTGTAGAAATCGTTAACCAGCT
CGGAGAACTGTGCAAACATGAGCTTTCCGATGGAGGCAATCGCCAACCGGGTGTTGTCCA
TGGAAACACCAATTGGAGTTCCCTGGAAATTTCCGCCATGGAGGGCCTTGTTCCTGGAGA
CATCGATCAATGGGTTATCATTCACAGAGTTGATCTCCCGTTCGATCGACTTGGTCGATG
ATCTGATCACTTCAATCTGGGGGCCCAGCCACTGCGGAGACGTACGCAGGGCGTATCTGT
CTTGCTTGGGCTTCTGCAGGGGATCAATCTCATGGAGCTTCTGAGCTGCCTTAATGTAAT
AGCTTCCGTCCAAGATGTGTTCCATGATAGCTGCAGCCTCAATTTGACCCGGGTGGTGCT
TCAACTTGTGAGTCAGGTGGTCGGTAAACTCGGGCTTCCCTTGCATAACTTCGGCGAAGA
TGgCCGACAACACTTCCGATAAGACACCGAGCACGTTGGCCTCGAAGAGAACCATGGAAG
CCAGACCAGACCCcACTGCAGTGCCATTAACAAGCGCGAGACCCTCCTTAGGCTGCAGCT
CAAaGAACCCACCATTGATCCCGGCAAGgCTGAAGGCTTCAGCGGCATTAAGGTTCTGTC
CGTCGGGTCCCACGGCGACGGAATTGGGTCGGCCGGTtAAGAGACCGGCGaTGTAGGACA
GCGGgACGA

>hx_isotig36751  gene=hx_isogroup36169  length=353 gi|255556976|ref|XP_002519521.1|	Phenylalanine ammonia-lyase
CTTAaTTAAAGGAAAATAAAAGAACAGAACAATTAATGTCGAAATGCAGTAAATGGTAGT
AAATAGTCTAGCAGATTGGAAGAGGGGCACCGTTCCAACCCTTGAGACAATCCAATAGAG
GATCGATTATTTTCCCCTGGCATATTGCAGTGAACACCTTGTCGAACTCCTCCCCCGGTG
ATCGGACCTTCTCGCCGGTCAGCAAACCGGTCTGCAGCTCTTCTCTCACGAGCTTGTACA
ATGGGTATGACCTGCATTCCTTGATGCGGTTCGGGATTGCCGGGCTCCCGCTCTCGTAGG
CGATTCTCGCAGCCTCTACTTCTTTGGGCAGAAGCGTCTTAAGGTCCTCCTCC


>hx_isotig01953  gene=hx_isogroup01371  length=737 gi|255565927|ref|XP_002523952.1|	Cinnamate 4-hydroxylase, putative 
ACCTCCTTGCAAATCTTCAAGTATCCTCTCA
AGAAGGGTCTCAAGATAGGAATAAAATCTCCGTAGTTGTATTCGAAGCTCTGAGCCAACC
TACTCCTCTCACCATTCAACGCTCTGAGCTTAACAAACAACGGGTCATTCTCACTTTCAA
ACCTTCTGTCGAACATGATCCGGTACATGTTGTTGTACATCATGAGCTGCAACCGCTTCC
TCAAGACGATCCCTTtAGTTGCGGCCTCGGGATTGTTCTTCACATCCTCCACCACCCGAG
CGGCCTCATCCTCCCAACCGTACCGGTACTGCTGAACCACCTTGTTGGTGAAGAAaGGgA
CGGTCATGATCCGTCTCATCTTTCGCCAGTGCTCGCCGTAGACGGTGAACaCCATGTCTT
GGCCCTTccccGtgaagaTATCGAAGACCACATTccgggtcCGTGAACCGAACTcAAccc
cTTGAGTGTGTAGGACTTCTttGGCGAGGTCCGGTGAGGAGACAACGACGAGGTTGCGTT
GGCCCATGCGAAGCAATAAGATGTCACCGAACTTCTTGGCTAAGTCGGTCAGATTGCGGT
GGTTCAGGTCATCCCCGACTTGGAGCCAGTTGCCGAAGACCGGGACGGGCAGGGGACCTG
GAGGGAGCTTGAAGCGCTTTCCGCGCAGTTtAGAGATGGTGATAGCTAGGACGATGGCGA
AGAAGAGAGCTACGAGGGCTTTCTCCAAGAGGAGAAGATCCATCGT

>hx_isotig05423  gene=hx_isogroup04841  length=462  gi|98283650|gb|ABF58026.1|	Cinnamate-4-hydroxylate-like
TCGCTAAAGAAGTTCTGCACACTCAAGGTGTAGAGTTCGgATCACGTACCCGTAACGTGG
TCTTCGATATCTTCACTGGTAAAGGCCAAGACATGGTGTTCACGGTCTACGgTGAGCATT
GGCGCAAAaTGCGACGAATCATGACCGTCCCCTTCTTCACGAACAAGGTGGTCCAACAGT
ACCgTTTCGGATGGGAGGACGAAATTGCTCAAGTGGTCGAGGATGTGAAGAAGAACCCGG
AGGCGGCGACTAATGGAaTCGTCTTGAGGAAGCGGCTGCAATtGATGATGTACAATAACA
TGTACCGTATCATGTTCgaCAGGAGGTTTGAGAGTGAGGATGACCCCTTGTTTGTGAAAC
TCAAAGCATtGAACGGGgAGAGAAGTAGGTTGGCTCagAGCTTTGAGTACAATTATGGAG
ATTTTATTCCCATTTTAAGACCTTTCTTGAAAGGATATCTga

>hx_isotig12991  gene=hx_isogroup12409  length=718  gi|355513994|gb|AES95617.1|	4-coumarate-CoA ligase 
atttaataactattggagaaaaacACTCGTCttCTTTTCCAACCTCACGAACAGCAACAA
CAAAGATAGCTATTGCAGCGACGGCAGACTTCCGAAGTCCTCTCTCTCTCCTCCCCTTTC
TTCCTTTCGATTTCTTCTGTTTTCCGTTCCTTGCAGCTCTAGGTAAGGAATTGGGATTAC
TCAAAAGAAGCTTATTGAAACAGGAAAACTCAGATCAACTTGAATCAAAGGCTGCACTCT
TCAGTACTTCAACAACACGAACACCCATATTCTCAATTTCCCCGACTCTACCATATGTGG
CAAAAGCAAGAACTACATTGCAaTCACTTATCTGTTTATTAATTTCTGCAGGGCTGCTGA
GAGGATTCATGGCGGTGGCGATTGCGCCGATGgACAAAACACTCAAGAAAACAACAGgaT
AATAAATGGTATTAGGTAGTaGAATCAAAACAACCTCCCCTTGAGAAACCCcAATCTCTT
GGAGACCAGAAGCCATGGATCTCACCATTTtCTGCAGTTTCGAATAAGAAATGGacAACC
CAGATGAGGAATCTATAAGAGCTGAGACCCCCTTGTGACTGTGTGAGAAAACGAAGGACA
CAACATCAAGAAATGGGTTTGAAGGAAGCTGTCTAGATCTGTGCTTGCTGATGTGGATAC
CCGTCCCCGGAGAAAACCAGTTACAGCTCGAGCattttggattggtggccaatatttc


>hx_isotig00454  gene=hx_isogroup00217  length=848 gi|3288721|dbj|BAA31259.1|	Chalcone synthase
AGAAACGTTACATGCACCTAACGGAGGAAATTCTTAAGGAGAACCCCAACATCTGCGCCT
ACATGGCTCCATCCCTTGATGCACGTCAAGACATGGTGGTGGTTGAAGTGCCCAAGCTCG
GAAAAGAAGCTGCGTCAAAGGCCATAAAGGAATGGGGTCAGCCCAAATCGAAAATCACGC
ACCTGGTCTTCTGTACCACCTCTGGTGTAGACATGCCGGGTGCTGACTACCAACTCACCA
AGCTCCTCGGCCTCCGCCCCTCCGTCAAACGCTTCATGATGTACCAACAGGGCTGCTTCG
CTGGTGGCACCGTGCTTCGCCTCGCCAAGGACCTCGCCGAGAACAACGCCGGCGCGCGTG
TCCTCGTCGTCTGCTCTGAAATCACGGCCGTCACTTTCCGTGGACCCTCTGACACCCACT
TGGATTCTCTTGTGGGTCAGGCTCTTTTCGGTGATGGAGCAGCAGCCGTGATCGTCGGAG
CTGATCCCGACACGTCCATCGAACGTCCTCTGTTCCAGCTTGTGTCGGCGGCGCAGACCA
TTCTTCCCGATTCTCATGGAGCCATCGATGGTCACTTGCGCGAAGTTGGCCTAACATTCC
ACCTGTTGAAAGACGTACCCGGGTTGATCTCTAAGAACATCGAGAAGAGCCTGGTTGAAG
CCTTCACCCCGATTGGTGTCAGTGATTGGAACTCGTTGTTCTGGATCGCTCACCCGGGTG
GCCCGGCCATTCTGGACCAGGTCGAAGAAAAACTGGGCCTGAAAGAGGAGAAGCTCAGAG
CAACGAGGAACGTCTTGAGCGAATACGGTAACATGTCCAGTGCGTGTGTGTTGTTTATTC

TGGATGAG

>hx_isotig06423  gene=hx_isogroup05841  length=1070  gi|291067091|gb|ADD74169.1|	Chalcone synthase
AcccACCTTGTCCTCTGCACCACCAGTGGCGTCGACATGcccggggCTGACTACCAGCTC
ACCAAGCTCCTCGGCCTTCGccccTCCGTCAAGAGACTCATGATGTACCAACAAGGATGC
TTCGCCGGAGGCACAGTCCTTCGCCTGGCCAAGGACCTTGCAGAGAaCAACAGAGGCGCC
CGTGTCCTTGTCGTCTGCTCAGAGCTCACTGCTGTTACCTTCCGTGGTCCAAGTGATACC
CACCTCGACAGTCTTGTAGGCCAGGCACTCTTCGGGGATGGAGCAGCCGCAGTTATTGTG
GGTGCAGACccGGTGCCCGGTGTAGAAAAGCCTTTGTTTGAGTTGGTGTCGGCAGCCCAG
ACAATTCTCCCAGACAGCCATGGCGCCATTGACGGGCACCTGAGAGAGGTTGGACTTACC
TTCCACCTGCTCAAGGATGTGCCCGGGCTCATCTCAAAGAACATCGAGAAGAGCCTGGTG
GAGGCATTCCAGCCTCTGGGCATCTCCGACTGGAACTCAATTTTCTGGATCGCCCACCCT
GGTGGTCCAGCCATCCTAGACCAAGTGGAAGAAAAGCTGGCCCTTAAGCCCGAGAAGCTA
AGCGCCACACGACACATCCTGAGCGAGTATGGAAACATGTCAAGTGCTTGTGTGCTGTTC
ATATTGGATGAGATGCGGAAGAAGTCGATTGAGGATGGCCTCAAGACCACTGGAGAAGGG
CTCGAGTGGGGTGTGCTGTTTGGGTTTGGACCAGGGCTCACCGTTGAGACTGTGGTGCTT
CACAGTATCGCTGCCTAGAGAGAGATGCATGGAGGCTCCAAAATCTCTCTTAACCAAATG
AATGGTTAAATTTGCATTTTCTTCTTGTTTTCCTCCCTCTCAAGTGAATTGAGATGTGGG
TTGGTTGTGTTTGATCTGGTCTTGTAATTGTAGTATGCCAATGTGTCCTACCGACAAAGA
CATCGATCAGAGAATGTATTACTTTATATTTAATAATACATATGGTCACCACGTTCTTTG
GCtAACACAAGTGACCCACCCTGACCCAGTGGATTACTTTGCGAGTAGtt


>hx_isotig06838  gene=hx_isogroup06256  length=1035  gi|291067089|gb|ADD74168.1|	Chalcone synthase
TTTtgCCCAAGAACGTAGTGATAACAATATaTTATTAAATATAAATTAACACATCCTCTT
ATATCTTTAGGTAGAAGGAAATTTGCATACTACAATTATAAAACCAAATCAAACACAAAC
GACCCACATCTCATTTGACCTGAGAGGGGAAAGAAAAGAAGTACAAAATGCTGTGAAGCA
CCACGGTCTCTCTCATTTGACCTAGAGAGAGAGATTTTGGAGCCTCCATCTCTCTCTCTA
GGCAGCGATACTGTGAAGCACCACAGTCTCAACTGTTAGCCCTGGTCCGAACCCAAACAG
CACACCCCATTCGAGCCCTTCTCCAGTGGTCTTGAGCCCGTCCTCAATCGACTTCTTCCG
CATCTCATCCAATATGAACAGAACACAAGCACTTGACATGTTTCCATACTCACTCAGGAT
GTGTCGTGTGGCGCGCAGCTTCTCGGGCTTAAGGGCCAGCTTTTCTTCCACTTGGTCTAG
GATGGCTGGACCACCAGGGTGAGCGATCCAGAAAATTGAGTTCCAGTCGGAGATGCCCAG
AGGCTGGAATGCCTCCACCAGGCTCTTCTCAATGTTCTTTGAGATGAGCCCGGGCACATC
CTTGAGCAGGTGGAAGGTAAGTCCAACCTCTCTCAGGTGCCCGTCAATGGCGCCATGGCT
gTCTGGGAGAATTGTCTGGGCTGCCGACACCAACTCAAACAAAGGCTTTTCTACACCAGG
CACCGGGTCTGCGCCCACAATAACTGCGGCTGCTCCATCCCCAAAGAGTGCCTGGCCTAC
AAGACTGTCGAGGTGAGTGTCACTTGGGCCACGGAAGGTAACAGCAGTGAGCTCTGAGCA
GACGACAAGGACACGGGCGCCTCTGTTGTTCTCTGCAAGGTCCTTGGCCAGGCGAAGGAC
CGTGCCTCCGGCGAAGCATCCTTGTTGGTACATCATGAGTCTCTTGACGGAGGGGCGAAG
GCCGAGGAGCTTGGTGAGCTGGTAGTCAGCCCCGGGCATGTCGACGCCACTGGTGGTGCA

GAAGACAAGGTGGGT


>hx_isotig25966  gene=hx_isogroup25384  length=478  gi|291067089|gb|ADD74168.1|	Chalcone synthase
TCTTGGACTTGGGCTGTCCCCATTCCTTAATGGCCTTCGTCGCAGCCTCCTTGCCCAGTT
TTGGCACCTCAACCACCACCATGTCCTGTCTAGCATCCAGCGAGGGCGCCATGTACGCAC
AGACGTTCGGGTTCTCCTTCAAGATTTCCTCCGTCAAGTGCATGTAGCGCTTCTTGATCA
TCGATTTCTCGCACATGCGCTTGAATTTCTCTTTAAGCTCTGTCTTGTGCTCGCTGTTGG
TGATCCGGAAGTAGTAGTCAGGGTATGTGCTCTGGTCGACACAGTTGGGCGGAGTGGCTG
TTCCAATGGCCATCACCGTGGCCGGGCCTTCAGCCCTCTGTGCCTTgcGGATGTCTTCCA
CGGTCACCATTTTCGCCTGAGCTAGCTGAGAGAGAATTGAAGGATTAATTAGTGGCAGGC
CCTTGCTGAAGATGCTGGTGGCCGGCTTGAGGTTGAGGTGCTAAGAACTGATGTCCCC


>hx_isotig00424  gene=hx_isogroup00202  length=848  gi|295687229|gb|ADG27840.1|	Chalcone isomerase 
TTATGTCTAAGCACAACGACACATCTTAATTATAATT
AGTtAACAGTCCAAATCAGAACAGATGGGCTCTATGTGTGTGTACCTAATACAAACGAAC
TTACGTGGGCGTAGGCAGAACTAAGAAGAAGAAAGTAACAAGCAAAGCAAACATAGATAT
GATTCTATGGACTGAGGAACAAAACAGACAGCTCAGCCTCTAACTATATGGGACACAAAA
TAGAAGCATATTCTTTTCACTTGGATAACAGCGCGGAGAGATTGTTGGCTAAGGATGCGA
CGGTGGTAGGAGACACTCCACTGCTCCCACCCAGATACCATTTCTTGATCATCTCCACAA
CATTGCcGTTCTCCACTTTGATCTTCGCCTCCTCTTTTCCTTCTGTTGAAAACGATATCT
CAGCAGTACCAGTAGAAGGGGAAGCAGAAGGAAAAGTGTAAGTGATAACAGAGTGTTTCT
TGAAATATTTGGATTGGAAGAATTGGATGATGTTTTCAAGAGCTTCCTCCTCTTCTTCCT
CGTACTTGTCAACCGCTGCTAATCGATCCCTCACAGCACTCTCTATCTGCACCCCGTACT
GTGATCCCTTGATCTCCTTGATTACCACTACTCTCACAATTTTCTCCACCGGAGCTGAAA
TCAGGGCTTCAAAGAAGTCATCGTCCTGGGCGAGTTCATTTCCTGATTTGCCCTTCCATT
GCTGTAAATGAGCCACAACCTCGGGTTCCAAATAAACCCCAATTGCAGTAAACTTGATTT
GAAGGAAATGTATCTCAATGTCCGTAATGCCGTGACCCAGCAGAGAGAGTGGCTTGGATG
TCGAGATCTCGGGTAGAAATGGTATATCATC

>hx_isotig08114  gene=hx_isogroup07532  length=945  gi|340396634|gb|AEK32592.1|	Chalcone isomerase 
CAAACCCCTCGAACCTGCACCACCGAGGAATAGGGTCTTGGTTGAACCGGGTGGTTTCAC
GGAGGGAGGGAAGCTGAAGCTCTCAACCTCAACTTTCTCTACGATGAATTTATTCACCAG
GTTTGTGTCCCCATCGACCTTCTCGGCGCCGACATCCTTCAATAAATCAGAAACCCGCTC
AGCCAAACTCTGCTTCGCCTCAGGTGAAACACCATGTTTGCCAATGATCGATTCCAACAC
TGCTTCGGACAACGGTTTGTTCTCTATTACTGCATTCCCTTCTTCAGGTATGGACTCATC
TTTGGAGAAACCGATCGTCAAGCTTCCGAAGGGTGATTGTGTGAATAGAATGGAAGCTCC
AGGTGGAAAGGTTTCGTCTTTGAAGACCTCGATGAACTTCTCCACTGCATTGGACTCTGC
GTCAGTGTACATTCCCACAGATTTCCAATATGCTACGCAATTCTCAGTCACCTTCTCGGA
GTACTGATGACCCGTCAATGGCTTTATCATCGTCACCCGTATGAATTTaTCAAAGGGACC
GGAGACAACATCCCTGAAGAAGTCAATAGAATCTGTCAATTCCGAGGCAGTCTTGCCCTT
CCACTTAACGGCGAGAGACGGAATAGCTATGTCTTCCAGGTAGATTCCGATGGCCGTAAA
CTTGATGAACTGCCCTTGTATCTCTAAACCCCTCGCACCcGCaCCACCGAGGAATAGGGT
CTTGGTTGAACCGGGTGGCTTTACGGTTGGAGGGAAACTGAAGCTTTCGACCTGCAACCC
TGAGACAAATGGTGCTGGAGACATCTCTCTCTCTCTCTAAGTCACAGCTCCCACCGGAGG
ACGATATTTCACTCTCGGCCGGAATGAACTACTGATACAaTCTCGACTTTATATATGGAT
GGAAGGAACAGCTCCCACCGGAGGACGATACTTCACTCTCGACCC

>hx_isotig12254  gene=hx_isogroup11672  length=739  gi|325551315|gb|ADZ28513.1|	Chalcone isomerase 
TTTTgTTCcAGTGAAAACCACACAATATAGTGATACTTGACATTCTTGACAGTAATTGCA
TGAGCCACATAGTTGGCCTCCCACCTGACAACCAAACCGGGTTATTTTAGTTTTAAATAA
GAAATTATTGGCATACAATCATAGTTCtcTCTCTCTCTCTCTCTGCATTTGTCTATTCCA
TTTTAGCTCAAGTTCCTCTGCATCAAAATTTCTCCAATAATTTAGATACCCGCTCAGCCA
AATTCCGCTTGGCCTCAGGAGAGACACCATGTTTGCCAATGATAGACTCTAACACTGCTT
CAGAAAGCGGTCTATTCTCTATCACCGCATTCCCTACTTCAGGTATGGACCCATCTTTGG
AAAATCCAATCGTCAAGGATCCATGGGGTGTTTGCGTGAATAGGATGGAAGCACCAGGAG
GAAAGGTTTCATCCTCAAAGACCTCAATGAACTTCTCCACTGCCTTGGCCTCTGATTCTG
TGTAAATTCCCACAGATTTCCAATATGCCACGCAATTCTCAGTCACCTTCTCGGAGTATT
GTTGACCCGTCAGTGGCTTGATCATCGTTACCTGTATGAATTTCTCAAAGGGCCCTGTAA
TTATGTCCCTGAAGAATTCAACAGAATCCGTCAATTCATCAGCAGTCTTTCCCTTCCACT
TAACAGCCAGTGATGGAACAGTGCTGTCTTCCAAGTACACCCCAATGGCCGTGAACTTGA

TGAACTGACCCTGTATTTC


>hx_isotig26368  gene=hx_isogroup25786  length=473 gi|295687229|gb|ADG27840.1|	Chalcone isomerase 
GAAGAAATAGTaTGTTAGTtAGAACTTACAACCCAATAAATTTCTCATTCTGCTCCCAAT
CCTTCCTCACTTTTCTCTACCTGTCTATCTGTATTtCGTTTTTCCTTCAAGCGAGAAGAA
GAACGTACCATCTCTTCCACCAACTATACTATGAGCACCGAAACCGTGATGGTCGATGAG
ATACCTTTCCCACCGGAAATCTCAACGCTGAAGCCACTCTCTCTGATTGGTCACGGCATT
ACAGACATTGAGATACATTTCCTCCAAATCAAATTTACTGCAATTGGGGTTTATCTGGAT
CCCGAGATTGTGAGCCATTTGCAGCAATGGAAAGGCAAGTCGGGCAATGAGCTAGCCAAG
AATGATGACTTTTTCGACGCCCTAATTTCCGCACCGGTTGATAAATTGGTGAGAGTGGTG
GTGATCAAGGAAATAAAGGGTTCACAGTACGGGGTGCAGCTAGAGAGTGCGGT


>hx_isotig19695  gene=hx_isogroup19113  length=567 gi|113202134|gb|ABI33225.1|	Chalcone isomerase 
CTGAATCCAAGAACGATACTAAACTCAAGGGGCGTAATGCACAGAAAGAGGAGGTCGAAC
CCAAAACCGGTGTTTCCTTTCCAGTCCAACTGGACGACGGGAAGCAGCTGAGCACGGTTG
GCGTGAGAAAGAAGAGCATTCTTGGCATCACCATCAAAGTCTACGGCTTCGGGCTTTACA
CAGATAATGAAGCCATGAAACATCTAATGAAGTCGAAGATTGGGAAGGCACCAGCAGGCA
AAGCCACCAAAGAGATGTATCAGTTAGCGATTGACAGTGACGTGGAAATCATGGTAAGGC
TGGTAATCGTCTTTCCTGGGCTCACCATGAATATAGTAAGAAAGAGCTTTGACGAAAATC
TTGGAGCGTCTATCAAGAAGATCACCGGTCAAAAGAATGAGGAACTGCTGAAGAAGATCA
TGGGCCAGGCAACAGATAATATCAAGCTACCAGCTGGTTCCGTGATTGAGATCACAAGGC
TGCCCGGCTACACCCTCCAAACAAAAGTAAGGGATGAGGTGGTGAGCAAGGTGGACAGTG

AATTGCTGTGCAGGGCCTACATCAACA


>hx_isotig20835  gene=hx_isogroup20253  length=547 gi|5921722|sp|O65333.1|CFI_ELAUM	RecName: Full=Chalcone--flavonone isomerase; Short=Chalcone isomerase
CAAACCCCTCGAACCTGCACCACCGAGGAATAGGGTCTTGGTTGAACCGGGTGGTTTCAC
GGAGGGAGGGAAGCTGAAGCTCTCAACCTCAACTTTCTCTACGATGAATTTATTCACCAG
GTTTGTGTCCCCATCGACCTTCTCGGCGCCGACATCCTTCAATAAATCAGAAACCCGCTC
AGCCAAACACTGCTTCGCCTCAGGTGAAACACCATGTTTGCCAATGATCGATTCCAACAC
TGCTTCGGACAACGGTTTGTTCTCAATTACTGCATTCCCTTCTTCAGGTATGGACTCATC
TTTGGAGAAACCGATCGTCAAGCTTCCGAAGGGTGATTGTGTGAATAGAATGGAAGCTCC
AGGTGGAAAGGTTTCGTCTTTGAAGACCTCGATGAACTTCTCCACGGAGACAACATCCCT
GAAGAAGTCAATAGAATCTGTCAATTCCGAGGCAGTCTTGCCCTTCCACTTAaCGGCGAG
AGACGGAaTAGCTATGTCTTCCAGGTAGATTCCGAtggCCGtaaaCTTGATGaacTGccc

TTGTATC

>hx_HCPISSG01BOP0Z length=384 gi|344259343|gb|AEN03361.1|	Chalcone isomerase
TTGAATGGAATACGAATACATAGGTATAGTAATCTGAATCTTTTCAATTTCCATCCTTCG
ATTTTTTATTTCAATAATAATAATAACAATAATACGATGGCAGTGGCATCAATGGAGCAT
CCTAATTAGCTTCTCAACATGTTCGATAGCCGCCGAGCCAAGGATCGCTTCGTGGCAGGC
GACACCCCTTGTCGACCGATTACGGATAACAGGTAGGCTTCCCCGAGGGCCTTGTTCTTG
ATCACTGCCGCTCCCTTCACTGGTATGAAGCTCCCATTCGAGAACGCCACCGTTGCAGAT
CCTGAGGCGGTGTGTGTTATGAGAATGGATGATCCCGAAGGACAATTTCGTCCCTTAAAG

GCCTCCTTGAACTTGTGTACTGCA


>hx_HCPISSG02IQU3R length=347  gi|158513327|sp|A5HBK6.1|CFI_PYRCO	RecName: Full=Chalcone--flavonone isomerase; Short=Chalcone isomerase
GGAAACCGGATTTATATTTTATGGGAAGGTTTTGGTGCGACTGATCGATGGCACCTCGGC
TCTTGTTGTTAACAAACCAATTACCTCTAGTCTTGTTCTCAAACCTTCTCTTCTCTCTCC
ATCTCTTCATTCAACCATGGCAATGCAGAGCCACCATGCACATGACCAGACCCACTACTC
TTACCGGCTTGGGCGTCCAAGGCTTCGTCTACCCTCCGTTCGTGAAACCACCTGGTTCTT
CCAACACTCTCTTCCTTGGAGGGGCAGGTGTGAGGGGAATGATCATAAACGGCACATTTG
TGAAGTTCACCGTCACCGGCATCTACTTGGGAAAAGAAGCCGTTCCC


>hx_isotig09803  gene=hx_isogroup09221  length=843 gi|255563204|ref|XP_002522605.1|	Flavonol synthase/flavanone 3-hydroxylase
TCCAACTACATCTTCTGCACCAGTACCGGTGATGATGATGATGATCAAGTCGTAGCCGAA
GCGGAAGAAGTGATTCCAACCATTGATTTTtCCCTTCTCAAATCCGGAACGCctGAGCAA
CGGTCCAGTaCCATACGAGACCTTGGCAAGGCATGCCAAGAATGGGgcTTCTTCATGGTA
GTAAACCACGGCGTGCCGGAGACTCTAAGGGAaGaGATGCtGAGGGgTTGCCAAAGTTtC
TTtGATCTGACGGAGGAGGAGAAGCAAGAGTATGCCGGAAAGCACGTATTGGATCCCATT
AGGTGCGGGACGAGTTTTAATACGTCGGTGGAGAAGGTTTTGTTCTGGAGGGACTTTCTC
AAGGTCTTTGTACATCCTCAATTTCATTCCCCCGACAAACCCCCCGAGTTCAGGGAGATA
TCTTTAGAATATTGCAAGAGAACAAGGGAAGTGGCTAGGGAATTACTGAGAGGGATATCC
CAAAGCTTGGGaTTGGAGGAATGGTACATGGACACAACACTTCAACTTGAGTCTGGGTTC
CAGATCctGATTGCCAATATCTACCCTCGGTGCCCCCAGCCCCAACTTACAATGGGACTG
CcTtGTCATTCTGATCATGgCCTCTTGACCCTCCTAATACAGAACCACGTtGATGGCCTC
CAAGTCCAACACAAAGGAAAGTGGGTCCATGTGAATGCTCTCCCCAACTCTTTCCTCGTT
AATACCGGGGATCACATCGAGATAGTAAGCAATGGGAAATACAAGAGCGTGCTGCATCgg
gtggtcgtcaacaacaatgccacaaGgatatcactagcccttgcacatggcccatttCTG

Gaa


>hx_isotig15067  gene=hx_isogroup14485  length=661 gi|355490128|gb|AES71331.1|	Flavonol synthase/flavanone 3-hydroxylase
taacGCAAGCTCAGGCTGTGGACATGGTGGGTAgAaGTTTATCTTCAGTTCAAGCTCCAA
CTTTTCACCACCCAAGCAAGACTTCAGTTTCTCCCCTTCCAAACCAAGTCCCAGGGAGAG
CAACTCCAGCAGCTTATCGGTTACTTTCAACAGTTCCTGTGTGTATTCGTCCGTCACCTC
CCTGTAAGAAGGAGGGTTCTGAGGCCATATTGCATAGTTTATCTTTGAAAGAGGCCATAT
GAAATGGAAGAAATAATCTACCCACTCGACCTTCTGCTCAAGGTTGCGAGTCATCTTCGT
GCCATAGCCTTCAAACATTCCTGAAGAAGGATCGTTTGCATACTTCTCTTTCTCTTCTTG
TGGGAGCTGAAAGAATTGCTCGCCAACATCTTGGAGACGTTGGATTAGTGAAGGAGAGAT
GCCATGGTCAGTGATGAGAAAGAACCCCCACTCACTGCATGCACTCGACATCTCCTTCAC
TAACACATCCGTTGGCTGAGAGAGTGAAATTACAGGCACTGATGTGCCTTCAATGGCCTT
ACTGTTTTCCGGCCTCTCATTAGCTGGCCGGATAAACTCCGCCGGCAGCTCCCTCAACCC
TCTAAGTGCCAAGGTTTGTACTCTTGTTGCTATCTCCATTCTGGTTTTACCTCTGATTAT

C


>hx_isotig00432  gene=hx_isogroup00206  length=707 gi|111144659|gb|ABH06585.1|	Flavonoid 3'5' hydroxylase 
ATAAGCGGTAGGGGCCAATCTAGGGGTCACCATGGCTGAGAGC
GGCACAGCCTTCTGGAGAGCCAACCCAAAGGCCTCGTCCAAGTTTAGCTCAACCCCATCT
GGCATTCTCCAGTCAAAcGAGTGCACGAGTGTGCCTAGTATGTACTCCACTAGCACAATt
CCCATCcGAGTCCCTGCACATATCCTTCTTCCTGCTCCAAACGGGATCAGCTCGAAGTCG
TTtCCACGAGGATCAATCTTTGCATTTCTGCCGCTCAAGAACCTCTCCGGGGTGAAGCTC
AGGGGGTTCTCCCACACGACTGGGTCCCGCCCAATTCCCCATATGTTGACACTCAGCCTT
GTGCCCTTGGGTATGTAGTACCCATTCACCTCGCATGCTTCGATCGCTACTCTTGGGAGA
TTGAGCGGCGTCGACGGGTGCTTCCTGAATGTTTCCTTGCAGATGGCCTGTAAGTATGGC
AGCTTGGCTATGTCGGATTCCTCCAGCCTGCGGTTCCTGCCGATCACTTGATCCATCTCT
TCATGTGCACGTCTCAGAATGCTGGGGTTGTTCAGCATCTCCGCCAGCGCCCATTCGATT
ATACTCGATGATGTGTCCGTCCCGGCCGAGAACAAATTCAATAGTAGGGCCTTGATGTTG
GTTTCAGTGAGCCTCTCTCCGTCCGAGTTATCCCTGTTGGCGTAgATTACATCAAGAAAG

TCTG

>hx_isotig11324  gene=hx_isogroup10742  length=540  gi|30421433|gb|AAP31058.1|	Flavonoid 3',5'-hydroxylase 
CTGCCCTATCATGTTGGCCATGGCATACGTT
AGCATCTCCGGAACGACAACTGGTTCGCCTCGGCGGCATGCGTCGTTCATGGCCCGGAGC
ATGTGGCCTAGTTCAATGGTCCTTACTtGAGCCCAGTCATCAAGGGCCTTGCCACCGAGC
ATGTGTAGATTGCTCAGTTTACGTAGCAATTTCCACCTCGGTCCGTagTCGGCGAAGACC
ATGTcTtGAGCGTTGTAGGCAAGGTGAGTGGCTCCTGCaTTGGGGGGgcGgTTGGAGAAG
TTGAGATCGAGGGTCTtGAGGAATGCACGGGCAGcGTCCGGCGTTGAAGCCACAGCCATT
CCGCAAGTACCCATCTTGAGGTACATGACGGGGCCATATTGCTTGGCCATTCGGGCTAGT
GCGACATGGGGCATGCCGCCTAGCAGTGGGAGCGCCCCAATGATCGGCCACCCTTTGGGG
CCGGGCGGAAGCTTTCGTGGCTTGGAGATGACTCgaCGTATGAAAAGGCGTGTAACcAAG
AAGAGGAtaGacGCTGCGACAAGCTCgcG

>hx_isotig03058  gene=hx_isogroup02476  length=647  gi|325551319|gb|ADZ28515.1|	Flavonoid-3'-hydroxylase 
GAAGAAGTTGCATGCGAGATTCGATAACTTCTTGAATGGGATCTTGgACGAACACAGGGT
CATGGGTGGTGGCTCCGAaGgTCACACGGATTTGCTCAGTACCTTGCTCTCGTTGAAGGA
TAACGTAGATGGCGAAGGAGGGAAGCTCAcGGATaCAGAAATCAAGGCCTTGCTTTTGGA
CTTATTTACAGCAGGCACCGACACATCAGCAAGCACAGTGGAATGGGCGCTGGCCGAaCT
CATCCGGCACCCTGACATGCTAGCTCGAGCTCAACGGGAACTCGACGCTGTCGTCGGTAA
GGACCGGCTGgTGaCGGAATCCGACATATCTCAGCTTACGTACCTGCAAGCAGTGATCAA
GGAAaCATTCCGGCTCCACCCGTCAACACCGCTCTCCGTCccccGAATGGCATCCGAAGG
CTGTGAGATCAACGGATACTACATTCCCAAGGGCTCCACCCTTCTAGTCAACGTCTGGGC
CATAGCGCGGGATCCAGCCATATGGCCTGAGCCGCTTCAATTCCGGCCCGAGCGCTTCCT
CCCGGGAAGCAAGCACGCCAACGTTGATGTCCGAGGTAACGATTTTGAAGTCATTCCCTT
TGGTGCGGGCCGTAGGATATGTGCCGGAATGAACTTGGGCTTGCGCA

>hx_isotig31408  gene=hx_isogroup30826  length=419  gi|255291814|dbj|BAH89259.1|	Putative flavonoid 3'-hydroxylase 
TTGGACCATCTGAAGTCGACCTGTAATTTCCTATTTCCTTTTTGAAAGGAAGAACACCAG
TGTTGGTTCAGAaTAACATATtATGCATTAACTGTTCAATAAAAGAAGAAAAGCAAGCTG
ACATCCATTCAAAGAACTAACTAGAAAaTAAaCGAAAGATGAGAAACgTAGGAACATAAA
ATAATtAACAATAATATACTAACATTTCTTATTGAGCTGTAGACGTGGCACAGTAGACGT
GTGGAGCCAACCTTGGGCGTGTGTGTACCAATAGCGGAACAGCTCTTTGCAGCGTCAGAC
CATACGCCTCCTCCATGTTCAAGTTCTCTGGTGTTTGGCCCTCTGGTAGCACCCAATCGA
aTGCCTGAACCAGAGTTGCAGTCAGGAAAAGAACCATGCGCAAGCCCCAGCTCaTCCCG

>hx_isotig20805  gene=hx_isogroup20223  length=544  gi|345105429|gb|AEN71545.1|	Dihydroflavonol 4-reductase 
TTTttcTTCACCAGTCCGAATGAAaTTGTATTAGGCCTTAATAATTTTGATCTTTGACTT
CAAGGAGAAAAAAaGGTACAACAAaGAAAaGCACACACAATAACAACCCTTCTCAATTTT
GTTGATTCAAATGGTTTTCTTATTTTTAATTTTATTCATCTACAGGTCCaCTGTCCTTGG
CATGTTTTGTaGTGGAAAGTGGAATCAAaTCCTTCTCTCTGGCCGATTGAATAGCCCCAA
TGTACATGTCTTCTAAACTGTACTTGTACTTGAAACCTAGGTCCTGAAGCTTTTTAGATG
AGAAAGGAACAaCTTCCAAGCTTTCATCCACATCCTCAAACTTGgATGGGATATAGTATT
CTGGAAATTTCTCTTTCAGCgTTTTTGCAAGTCCACTTATGGTAGAATCGtGAGATGAGC
AAATATATCTTCCCTTCACTTCAGGGTGCTCAAGCAAGTAaaCagAGCATTACAAAGGTC
ATCCGGATGAACGAaaGAGCATTTCttAAAAGTGGGTAATGACattcagtcccagtgatc

agag


>hx_isotig17288  gene=hx_isogroup16706  length=610  gi|77455578|gb|ABA86595.1|	Dihydroflavonol 4-reductase
CACCTGaagaCCCATTTAGGAAGGTAAAGTGAAGTGGGTCGGCATGGATTGGTTTGAATT
GGATTGATTTGgAGTAGGTATAGGTGGATCATACCAAaCCATCTaCACCCAAGTACCTAA
CCAAAATGCCACCCGTCTAGAGTCAAGTTATGAGCTTCGCCTTTTTTTTTTtCTCTTTtc
TTTTTAGAAATAGAAATAGAATTCCATTTGGTGGGTATAGGGACAGGGACCATATATTGA
ATTAGAATGTTTTTTTCTTATAAGAAGGGGAAATGAGAAGctAACCCATCCAGTCATTTT
GGTTCTCCTGCAAAAGTCGACATCACTCCATGAGCTTTCATCATACTCGGGCTGTTGGTG
TTCTTGAACGTTTACAGTTCCTGCAGAGGATGTGAATACAACCCTCCTAACAGTTTTTGC
CTTGGCGCATGATCTCATTATGTTCAGTACACCCTCGATACATGGCTTTATCACTTCATT
CTGCAAAaCCAAATCCAACCAAGCCAATCCGTTAGACATCTCCAAGCAAGTGGTGAGTTT
tCAACCCCAGAAAATGAGAaTACTATTtCGACACAATCCATTTTTGAATTCTATGAGTTG

CATAAATCTT


>hx_isotig03228  gene=hx_isogroup02646  length=1439  gi|29123532|gb|AAO63023.1|	Flavonol synthase
GCAAGTTATCATGACTGCACAGAAAGCTAAATAACCAGTCTTCATAGGCACAGACAGGCC
CAAAATAAATAGAAACAAAACAAAAGATTCCCACCCCCAAAATATTATTTGTTGCCATTG
ATACAATTTACTGAGGAAGCTTGTTGAGCTTACAGTACTCATAATCCTTGTATTTCTTGC
TCTTGTATTTGGGGGGATTCTCTTCATTAACAAGTTGGGGAAGGGGGCCAACAACCAGCT
CTGCCGGCGGTGAACAGAAGACCGGCCATGACATCCTTGCTTTGTTCTTGTTCACTGTGG
TCCTATGCAGCACACTCTTGTACTTGCCATTGCTGAGAATCTGAATTTGGTCACCGATGT
GGATGATGAGAGCGTTGGGGACGTATTTAGCGTCAAACCAGTGGTCATCTTTGAATACCT
GAAGTCCAGGAACGTCGTTGGGCACAAGAAGTGTCAAGGCCGACAAATCCGTGTGAGCCA
CCACCCCAAGAGCCAGATCCGGCCGAGGACATGGAGGGTAATAATTAATTTTCAGAAGGT
ACTCCAACTCATCTCCACCCACGGCGTCTTTTATCACATTTCCTTCAAGTCCCAGCCCCA
AAGACAGATACCTCGTTAGCTTGTCCACCACCCTTATCAAGTATTTGACGTACTCTTCGT
TGGCCTCCCTGTAAGACGGTGGATTCTTGGGCCAGAACCTGTAGTTGATGCGGTTTGCAG
GCCAGACGTTGTGGAAGAGGAAATCAACCCAGGCTTTCTTGCCTTCCACTTCTTTCTGAA
GCTTGGTTCCATAGCCTTCAAGGCTCTCGGCGTCAGGAGGCCTGGCGTAGGCCTCCTTCT
CTTCTTGTGGCAGCTCAAAGAACTCTCTGCCGGCCGTTTGTAGTCTCTGGATGACCTCAC
TGGGTATGCCGTGGTTGACGACCTGGAAGATGCCCCACTCTTGGCTAGCTTCGGCGATTG
CACGGACCACGCTTTCCTCGTCTGGGTTGCCCAGATCAATGACCGGGACTTCCGGGACAG
GTCCACTGTAGGTGGTGACGGCGGGTTGCTCCCTCTCTGATCGTATGAACTCAGGAGGGA
TGGTGTCGATGATTTTGGATATTGAAGCAATAGCTTGCACTCGCTCCACCTCCATTGTAG
CCAATTGCGGGACGCTCTCTCTTTATTTCTTTATTTCTTTATTTCTTTCTCTCTCTCTCG
CTCGATGACTCTCCTTTATGCCATGTTGTATGGCATAGCCTTGATGCTTTTGGTGGTGGG
TCGATATTGGCTTAGGCAAGGGAGGTTGATTCAGTTGGGTTGGGTAAGGTGGGATAGGAA
CTGtgaacttttaggctttagtgactggcccctgttggtttgttgaatgattgaatcaaa
gggcagggtggtgctgggttaagggagtttatgtattgttatgttcttgctacttctgt

>hx_isotig05902  gene=hx_isogroup05320  length=591  gi|76786311|gb|ABA54917.1|	Flavonol synthase
TTAGCTTTGAGAAACCACAAGTTTATTATAAGGCAATG
ATATATCAAAATAAACATACAAAAACAATTAATATAAAGAACCTGATCTAAGACTAATGA
TCTAATGGATTCTTCACTTTTTGTTTTGAAAACCAAATCATGCGTATTGGCAAACAGCCC
CTAAAGGGTCTCCCTTACTGTGGTAGTTTATTGAATTTGCGGTATCTGTACTCTTGATAG
GTTTTGGTTGAATAATTTGGAGGGTTCAGATCATCCACTAGAGTAGGAAGAGGCCCAATT
ACAGCATCCAATGGTGGCACACAAAACACAGCCCATGACATGCGAACTTGGTCCTTGTTC
ACCACGCTCCTATGGAGAACGCTTTTGTATTTCCTATTGCTCAATACCTCAATCTGATCA
CCAACATGAATGAAGACAGCATTTGGTATATGACCAACTGCAACCCAATTCCCATCTTTC
CACACTTGAAGGCCAGGGACATTGTTAGAGAAGAGTATGGTGAGAGCAGACATGTCTGTG
TGGGGTTCCACCCCTAACGCCAATTCAGGCTGTGGGCATGGTGGATATAAGTTTATCTTC

ATTTCAATTTCCA

>hx_isotig27521  gene=hx_isogroup26939  length=462  gi|76786311|gb|ABA54917.1|	Flavonol synthase
ttttGaaaccagcagggtttttCtAaTCATGCAATCCATACATCATTGGATTTATTCAAA
CTCATACTACAAACTTGCAGAAAATATTTTAGATGATTGCAAAGTTTAGTCCTGGCCAGA
GAGGGTGAGCTACATTAACCAAATGGCGGCCTCTCTACTGTGGCAGCTTATTAAACTTGC
GGTATCGATACTCTTCATAGGTTTTGCTCGTGTATTTCGGTAGATTTTCTTCATTTATCA
GTGATGGAAGGGGCCCAATTACAGCATCTAATGGTGGAACACAAAACACAGGCCATGACA
TACGCAAGTGCTCCTTGTTCACCAAGCTCCTGTGGAGAGCACTTTTGtACTTGCCATTGC
TCAGTACCTCAAACTGATCACCAACATGAACAAAGAGTGCATTTGGTATGTTATCAACAG
CAACCcAGTTCCCATCTTTCCACGCCTGAAggCCAgagacat


>hx_isotig04250  gene=hx_isogroup03668  length=690  gi|255554713|ref|XP_002518394.1|	Leucoanthocyanidin dioxygenase, putative 
TTGCCACTGAGAGGCGCGCCCTGTTCGCATTTGTGATTGCTCTATGCTCCGCACTTCTAT
ACTTCCCGTTGGTTATAaTCTCAGTTTGGTCGGCCAAAATGACGACAATCGCATCAGATA
AAGGTTGTACGTTTATCCATTTGCCATCCTTTAATACCTGAAGACCCCCAACGTCGTCTT
GTATCAGAAGAGTAATAGCACCTATGTCAGAATGCGCCTGCAAACCAAGAGTAAGCTCTG
GCTGTGGGCAAGGCGGGTAATAGCTGATGGTGATATTCTGGTATACTTCCTCAActGCCT
TCTCGAtGCACGATGATGATAGGCCAAGGCTTTTCGACATCAATCCCAACAACTTCTGAG
CAAGTGAGTTCATTTGATCACTGTACTCagTTACAACTTCTCTATAATTGGGAGGAAAGT
CCGGCCAGCGAGTGGGATTCCTACGAGAAAGCGGCAAAGAGTGGTGATCGAAGTAATCCC
TCCAGTCCAAAACGCTGTCATCTTTCACGaGCATTCGGCTTCCATAACCTTCTGAAGCTG
CAGAGTTTGGATCGCAAAAGTACTTGGACCTCTCAGACATGGGGCAATCGTTGAAGAAGG
AAAGACCCGTTCTCCTCATGTCGTCGAGCAATCGCTGTGGGACCCCATGATTTCTTACCT

GAAAAGCTCCCCATTCACTGCAATATTGCC

>hx_isotig04687  gene=hx_isogroup04105  length=1238  gi|225426722|ref|XP_002282039.1|	PREDICTED: leucoanthocyanidin dioxygenase 
ACAAGAAATTATTTtcaTTATAAAAAaTAACAATAAACTATTTATTTAATGATTAATGCG
AAAGGTACATTCCAACTTATGTAGCAACGGCAGCAATGCAACCGTGTAGGTGGGGAGATT
AAGAAATGAGAGGGACAAGCAGAGAACAAAATGAAAGGGgACAAATTAGCACGAGACGCG
TAATCGAACGCTCAATGCCGATAGAATCATTTAGTAAGAAGTGCCCCTTCCTGGGTCTTA
CGAAACAGCTTGTACTGGATGTGCTGAGCGAAGGTGCGAGGCGGATAGCGCGCGGGCTCT
GTTTCAGTGACGAGCTCCGGTAGTGGCTTGAGGATGATTTTCTCCTTGGGTGGTTCGCAG
AAGACCGCCCACGAGATCCTAACCTTCTCTTTGTTCACCAGTCCTCTGTGAAGGATGCTC
TTGTATTTGCCATTGCTCAGTATCTCAACGGTGTCTCCTATGTGCATGATGATGGAGTTG
GGCACGCACTTGGCCGTCACCCACTTACCGTCCTGGAACGCCTGCAGACCAGGTACCATG
TTGTGGAGTATGAAGGTGAGAGAACTGACGTCGGTGTGAGCTTCAACGCCAAGTGCTAGA
TCCGGCTGGGGACACTTGGGGTAGTAGTTGATCTTCATTTGCATCAACAGCTCTTCTACT
CCACCGACTTCTTTTTCCAGTCTCCCTTCTTCGAGTCCCAACCCCAGCGACAGTGCTGAA
AACACCCTGGTCGCCAAGCTTCTAAGTTGTCTCGCGTACTCGCTCGTCACCTCAGTGTAG
TCGGCAGGAGTCTTGGGCCACATAGACAAATCACGCTTGCCTTCAGGATATATGAGGTGG
AAGAAGTAATCCTCCCACTCGAGCTGGCCACTAGCATTGTTAGCCAGCTTGCTCCCATAC
CCGGCAATCTTGCCGGAGGCTTGATCGTTTGCATACTTCTCCTTTTCCTCGATGGGGAGA
TCGAAGAAGGTCTTACCAGCGGCCTTGACCCTTTCGATGAGATCATCAGAGATGCCATGG
TTGACAAGGTGCATGACACCCCACTCCATGGCAGCTTTCTTCAACTCCTCCCTGCATTTC
TCTCGCTCTGCGGGGTCCTCCGAATTGAGACTCTTCAAATCAACAGTTGGAATTTGAGGT
CCTTCATCGATTTTCTTCTCATCCTCAAACACGTCGACGATGCTGATCAGCTCTTCTTGA
GGACGCACGTattctttggggattgaagcgatcccact

>hx_HCPISSG01COYHV length=339  gi|255585926|ref|XP_002533635.1|	Leucoanthocyanidin dioxygenase, putative
GGAACAAGGTAGCTAGGCTAGATTGATTGAGTTGTATCATCACCTCACCACACTTGTATA
CTAGCGTTTAAAGTAACTATTAGAAGCTAGACGAGACGAGCGGCATCATCAGCCATGAGT
TGCTTACAAGATTGGCCTGAGCCAGTTGTTAGAGTGCAATCTTTGTCCGAGAGCGGAATA
TCCGCAATTCCTGATCGATACATTAAACCACCATCGGAGAGGCCTTCCATAAAATCTGAT
CATCATCAGCTGGGAGCCGGCGAAGGAGGAGTTAACATCCCATTAATTGATCTGGGTAGC
CTACTGACAACCTTGACGACAAGACCACCTTGAATCGAA

>hx_isotig01727  gene=hx_isogroup01145  length=1018  gi|209954731|dbj|BAG80556.1|	UDP-glucose:glucosyltransferase
GCCCTTAGTGACACCTTCAGATCCTCGGAAAGCATAAATGCGTTCATCTTTTGCTCGGCG
TAAAGCGgCCATGCGATCAAAGGCACGCCATATACGACGCTCTCCAGGGTGGAGTTCCAG
CCACAGTGAGTGAGGAAGCCACCGGTGGAGCCATGACTGAGGATTTCTGTTTGAGGAGCC
CAGGAGGATACCACcAGCCCCAACCCCTTGGTCCTCTCCAAGAATCCTTTCGGTAGGAAA
TCAAAAGGGTCGCTTAGgCCGTGAACGCTGAAGTAAGTAGCGTTGGCtGcTTTTtGAcTt
GGGCTCCTTACAACCCACAAAAATCTTTGCTCGCTCATCTCCAATCCCAATGCCAGTTCC
GTTAGCTGCTCATGTGAAAGCGTTCCACCACTCCCGAAGCTCACAAATAGGACCGATCCA
CTGGGCTGATCGTCCAACCACTTCAAGCAGtGGGGCCTCTCCGCCGCTCCAGCATCGGAA
GAACTTGTCCGTATCAGCGGCCCAACCGGGTACACCGGAGGTCTGCCCGGAATATCCTGC
CTGAGAGCCTTCAGAGGTCCCGGTTCCAAATCCATGAAGCTATTCACCATAACACCCTCA
GCCAGCAAATATCGCTTTGTGTGGtgCAGAAGCCATTTGTAGGCCTCATTCTTCTTGTCT
TGAACCGGGTCCAAGAGTTCTCTCCCGGGAATGGGTAGGCACCCCGGCAATTCCACCGGT
TCTTGCAGGTCTCTGTACTCACAGGAGTATCTCTGGTCCAGCTCGGGTAGGTGGAAGAAC
AAATTCAAAGTCGTGGCCGTGGAAGGGAAGAAGATGTAAGGCGGAAGCTTGAATTCCTTG
GCAACGTCGAAGGCGTCGGTGCCGAAGAGATCAGCGACCAAGGCGACGGGACGAGTGGTG
GATACCAAGGTCTTCAAGGCGTCGCGGAGAGAAGGGAGGGAACGAACTACGGTGAGGGAG
ATACGGGTTTCGATCTTAGCATCGTCGGGGAGGTCATCGAAGTTAACGGGAGGGAGGA

>hx_isotig02280  gene=hx_isogroup01698  length=1677 gi|13620861|dbj|BAB41020.1|	UDP-glucose:flavonoid 3-O-glucosyltransferase 
TTTTAGGATGAATCAAGATCAAGTTCACGATGATAATGATAGTTCAACATTTAATCATCA
TCAGGATTTGAGGCCTCAGTCTAAGACTGTTGAATGCATTTTATTCATACGCCTGAGCAA
GAAGATtAACAAAATACACTAAAGAGCCATTATTTAATGGTAGGTAAttaaTTCACACTG
CAAATTAAACCAAACTAGATCTACCTTGAGGGCcTCTCATTTGCTTGCAAGAAGAGGGTT
TATCATTAGGTGTTGCAAACTATCTCCAATAAAGCATTGAAATACAGCGTACTGCTCCCC
TCTGGTCCAACCGCTTTTCTTGCAAGCTCTCGTAGGGTCCCACCTTCCTCCCTCATTTTC
TTTCCTTCGTCCTTTGATAAAATCAAATCCAGAGCGTCCATCAGACCCTCCCTCGTAAAC
ACCCCACCCcTAATTGTTACCCCAATTCCCCATACTCCCGATACCAATCGTGCGTTCAAC
CTTTGATCTCCAAAAAaTGGACGGCAGATCAGCGGCACCGCGCTGGAAATACTCTCCACA
ACGGAATTCCATCCACCATGCGATATAAATACGGCAACCGCCGCATGGTCCAGCACACGC
CTCTGTGGGGCCCATGAAACCAGCATTCCCCTGTCTTGTGTTCTCTCAATAAACCCAACT
GGCAATTGGGCCTTTACGTTGTCTCCAATGGACCACAGAAATGGTGCACCACTGGCCTCT
AGCCCTTCTGCAAGGACGGTCAGCTCAGGAGGCCGAGGTGTGATCACTGATCCAAAGCCC
AAATAAACCACGGATCGGGGCTTTTGGCGGTCCAGCCACGCTAGGCAGCCGGTCTCGTCC
GGACCGGATGGAGGTGGAGCCAAGATGGTAAACGGCCCCACAGTGAAACACTTTTtCAAC
TTtGACTTCATATCCTCCATGGTGGCGGGTTCCAGCTCTTCAAAAGAGTTGATGAAAACC
GCCGCGGCACGTGGAAGCATCTGACCCATTCGATGTAACATCCGGTTGAAGGGTGAtCCc
AAGTTTCCGATAAGGATCCCTTCCTGCAAATCCCAGAGACGATATTTCGACATCCCGGGA
ATAAAATCAAGTTGCTCGTCCTCACGGTCTGCAaTACCaTTGGGgCTAACGCCAATCCTG
TGGCGGATGAGATCAGTGTAGAAATGGGTGGATAGAGAGGAAAGGGTAGACGtCcAAAAC
GGgACCCACGGgACGCCGAGCTCGTCCGCCATGTCAGCCGCGAACCACAGGAAAGCGTCG
CTCAACAcGCAGGTGATATTcTtCCCCGTCTCCGCTACCGCCCTTTCGAACCCCTCCTTG
AAGTTTCctGGCGTTGCTTCCAGGAACAGCTCTATACTCTCCTGATgCcTCCCCGTAAAG
TGGTAtCCTtCGGGgATTgcGTCTGAgaTATtATAGGCTTTtACGTTATGTAgtaGtagt
AgAGCATCTCCGCTGGATGGGAAGACGGAACGGTTGgACTCcGCCGTGCcGAAGAATGag
AACGTtGCCTCAGGGGCGgCCGCCGCTAaCCTGCGCGTGATGTTGAGGAGAGGAGCcGCg
TGGGTGCCGAACGGGAACGCCATTACGGCGATGTGGGGGGAaGGTTTGAATTgtCGTTGC
GgCCgacTTCGCCCATtgCTGAGACCTGAGAGTGAAaGGTGCGAAAGTTACAGAGCC


>hx_isotig02539  gene=hx_isogroup01957  length=943  gi|206584972|gb|ACI15395.1|	UDP-glucose: flavonoid 3-O-glucosyltransferase 
CCGGGCCCcACGGCCTTTTTTTCAATCTCACTGAGGGC
CCCAACCTTCTCCCTAATTTTGGTCCCTTCATCCTTCGACAAAATCAGATCCAGAGCGTt
CACTACTCCATCCCTCgTAAaCACCCcACCCTCAATCTCGACCCCAATCCTCCATACATC
GGATACCATCCGTCCGTTCAGCTTTTGATCTCCGTACAACGGACGATAGACCATCGGTAc
tCCACCGGCGATGCTCTCCGTCACCGAGTTCCACCCACAGTGCGACACGAaGACGCCAAC
GGCCGGATGCTCGAGAATGAGCTTTTGTGGGGCCCACGGGACTAGTACtcccttccctct
ggttctttccacgaacccagttgggaggTGCTCCTGGAACTTCTCTCTGAGCGACCACAG
AAACGGTGCGCCCTttGCCTCCAaGCCTTCCGCAATGGCGGCCAGCTCTTCCGGCTGGGG
TGTCGTCATCGTGCCGAAGCTCaaGTACACCACTGAGTGGGTCCGTTGCTGGTCCAACCA
CGGGAGACAACCGGTTTCATCCGGACCGGATGGAGGTGGAGTCAAGATGGCAAAGGGCCC
CACTGTGAGGCATTTATATAGTTTCGACTTCAGATCATCAAAAATGGTGGGCTCCAGCTC
CCGAAAGGAATTAACGACAACTGCgttAGCACGTGGCAGCATCTTCCCCATTTGACACAA
CATACTGGCGAAGGGCGAGTCCAAGTTCCCGGTAATGATCCCTTCCGGCAAGTCCCCAAC
ACGCAACGGTGGCAGCCCCGGAATGGATTCCAGCGGCTGGTCCTCATTCCCGACTATACT
TGCTTTAGTGCCAACCGTTGATCCACATTTTTCACCAGTGGAGCCCACATGAGTCATGTG
GCGGATGAAATCAGTGTAGTAGTGAGTCGAAAGAGAGCAGAGCCCAGCCGTCCAAAGTGG

GACCC

>hx_isotig04452  gene=hx_isogroup03870  length=1263  gi|255544782|ref|XP_002513452.1|	UDP-glucosyltransferase, putative
GGACTGAAAGGGAAAATAATGTTGTTCTGTTTCCATTCATGGCTCAAGGCCATCTAATCC
CCTTCTTGGCGCTTGCTCACCGGATACAAGAGAGAACAGGCTACACTGTGACCTACGTCA
ACACCCCACTCAACATCAAAAAACTCCGCTCATCCCTCCCTTCCAACACCACCATCCGCT
TTGCCGAGCTTCCTTTCTGCAGCGCCGATCATGGCCTCCCACCCGACTCCGAGAACACCG
ATGTCCTTCCTTATCCACTCATCGTTCGCCTCTTAGAAGCTAGTCTCTCTCTCAAACCCT
CTTTCAAACGCCTCCTCTtcGATATCACCCATCAACAAAaTGGTCGTCCTCCTCTTTTCA
TTATCGCCGACATGTTTTTCGGATGGTCGGCCGAGGTCGCCGACGACCTGGGTATATTTC
AttCCGTTTTCAACGCTGGCGGTGCTTATGGcatggccatctacttctccatgcggtccc
acctccctcactgccaaacggattctcccgagttcctgctaccagattttcccgaggtct
ccgttatccaccgcacccagctcccaaacaacatcaagtacgctaatgggactGATGCTT
GGTCTAGATTCATACAGACACAGGTTCGTCTGTGGTTGAGATCCGACGGGCTTTTGTTTA
ACACGGTGGAGGACTTCGATCGGACTGGTTTACAATATTTCAGAAGGGTGAGTGGTCGCC
CCGTTTGGGCGATTGGGCCTACCGCCTCTTCCTTGACCAACAAAACCCGTACGGACAAAG
CCGCCGGAACCACCCcGAATCAATGTATCGAGTGGCTCGATATGCAGCCTCCAGATTCTG
TTCTTTACGtCTGCTTCGGTTCTCAGAACACAATCTCTGCTTCACAAATGACGGAATTGG
CTATTGCTTTGGAGGCAAGCGGCAGGAATTTTATATGGGTCGTTAGGCCTCCGGTGGGAT
TTGACACAAACTCTGAATTCAGGGCAGATGACTGGTTGCCGGAAGGATTCGAGAAACGAA
TAAAAGCGCAAAACAGAGGATTATTGGTACGTAAATGGGCACCCCAGGTGGATATTCTTT
CTCACAGGTCTACCTCTGCCTTTCTGAGCCACTGCGGTTGGAATTCGGTGACGGAAAGCT
TGAGCCATGGCGTGCCAATCATCGGGTGGCCGATCGCCGCCGATCAGTTTTACAACACGA
AATTTTTGGAGGAGGAAGTTGGCGTTTGCGTTGAggtttctagggggaacgagtgtgagg

tca


>hx_isotig05371  gene=hx_isogroup04789  length=1157  gi|255547075|ref|XP_002514595.1|	UDP-glucosyltransferase, putative
ATCGTCTTCTATACTTCCGGGGCTGTCAACTTATCAGTGACCAATTTCCTGTGGCGTGAC
CTACCCAAGAGAGATGACCCCAACGATCCCAATTTCCCCTTTTCATTCCCCAAAGTTCCA
AACTCCCCGATATACCCCTGGTGGCAGCTTACCCCCATCTATCGCAGCTATGTTCAGGGC
GACCCAGATTCAGAATTCATAAGAGATGGCTTTCTAGCCAACTTGGCCAGTTGGGGAATC
GTTTTCAATTCGTTCAACGAGTTAGAGGGCGTCTACTTGAATCACATCAGAGAGGAGTTA
GGCCACCATCGGATTTGGGCGGTGGGGCctCTGCTCCCTCcGATGACgaTCCATCGAtCG
agAGGGGTGGATCCAACTCcgTTGgAGCCGGCGACGTGATGAGTTGGCTGGATagATtTG
AGGATCATACCGTGGTTTACGTGTGCTTTGGgAGTCAAGTcgTGTTgAGTAATGAGCAGA
TGGAGGCACTGGCCGCTGCGCTGGAGgTAAGCGGgTGTCGGTTCGTGTGGTGTGTGAAGG
AGGCcaGCGGCGGCAGCACGGCGTtcACgggaggAGCTTCCGGTGTTGTTCCGTCAGGGT
TTGAGGagCGTGTGggaGGGaGGGGGTTGgTGAtAaGGGGgTGGGCGCCACAGGTGTTGA
TACTGAGGCATCGGGCTGTAGGaGCGTTCTTGACTCACTGCGGGTGGAaCTCGGTGCTTG
AGGCACTGGTTGCGGGTGTGCCGATGCTTGCGTGGCCCATGGGCGCCGATCAATTTATTA
ACGCAAGGCTACTGGTGGAGGAAAAGGGGATGGCTGTGAAGCTCTGCGAGGGTAGGCAGG
TCACCCCAAaTTCTACGGAGTTGGCTAAAaCCATTGCCGAGTCAGTGGGTGaTCAGgCcA
AGAGtATGcGAGTGAGAGCAATGGAGACTCGTCAGGCAGCGCTACATGCAATCAAgcAaG
GGGGTACTTCGTTCAAGGAtttGGACCAgttggtaaatgatttaaatgggttaaaattGA
GGGCAAAGTGACAATCAAGAAAAAATCGTGATCGTGGGCCGGGCCGGCCATATTTTCAGG
GTCTCCATGTGAAACTTTCAGTTTACAACAATGTTGTTCGGTATTTGGAATCGGAAGCTT

TTAAATGGTTACCGCTC


>hx_isotig11087  gene=hx_isogroup10505  length=486  gi|355482723|gb|AES63926.1|	Anthocyanidin 3-O-glucosyltransferase
AAGCctcacaTCGttttCTTCGAttttgcctact
gggtaccagctttAGCTCGTAGCCtcggcATCaaaTccatCCAttaCTGCATCATTagcc
ctGtaaCCatcgGAtacctactatccccttctcGGAATAATAtttCCGACgtcgACTTAT
ATGAATCCAGCTTGATGCACCCACCGCCAGGCTTCCCAGCTGCAGCCATTAAACTCCATA
GTAACGAAGCTAGACGTTTGGCTTTGGTAGCAAACATTGAATACGGAAAGGGTATCACAT
TCTACGAGCGCCAAAATATTGCTTTAAGCGACTGTGACGCCCTCGCCTTCAGGGCCTGTA
GAGAGATAGAGGGCTCCTACTGCGATTACCTCGAGACCCAATTCCGAAAGCCAGTGCTGG
TGTCCGGATCAGTCGTGCCAGTGGCGCCCAGAGATGGGCTGGAGGAACGATGGGTCAAGT

GGCTGGGTGGGTTCGAGGCAAACTCTGTTGTG

>hx_isotig17699  gene=hx_isogroup17117  length=603 gi|255584327|ref|XP_002532899.1|	UDP-glucosyltransferase, putative 
CCACCCACAGAAACCTGCACCCGCTCCTCACtAGCCCATCGCCCAGCTCTCTAATTTGTT
CTCTCGACATGGCCGTCCTaCTCCCGAAGCTAACATACAGCACTGACCCAGCTGGTTGTC
CATCAAGCCATTCCACCGATGAaCCCTTCTCGAACtCGCATGGTGCCAAAGGGCCGATCT
TGGTCACTGGGGgTAACCCATTCACCACTTTACCTTCGTTAAGCGCTGCCACTGTCGCCT
GCTCTGCATTGCCGAATGTATTGATCAAAATTCCGTTTGATTTTATGAGTTCTTGGCCGT
TGGCCATGAATTGGGTCGTGAAGAGATTACTCAGATCCAGAAGCAGTGGTGGAAGCCATG
ACTTGGGTACGGGTGGAACCCCGGGAATTTCAATGTCATCACTAGCCGTAGCGGATCCGC
CACTGAGATTAGTACTAGTGTTGACGACAAAGGTGGGGAAGTTGAGGCAGAGTGATAGCA
TCCAGGCAGATGATGTGAAGAGAATGTAGTTAGGGAGACGAAGCTCGTCCGTGATggggA
TGAATGCAGAGGCTAAGCTTACGTctgtgataagagcagagagaggcggatcagaacagg

aag


>hx_isotig22622  gene=hx_isogroup22040  length=517  gi|255576054|ref|XP_002528922.1|	glucosyltransferase, putative 
cgTACAATtGGCAATATACCTAACAGTGATAGCATTGACGCGgTTAGCGCGGCCCagTAT
ATCCAAGATGTGCTATAGGCGTCCAGACAAGAGCATCTCCATTTTACAAACAGGGCTCAA
GATGACTGTCACCTGGTCCATTCTAGCTGCCTATGTAGTCCCTTTCTTCATCATACCTCG
GACACTGCATCCTGTtATAGGCTGGACCcTTTACcTtCTCGGATCAGCAGCACTTGCTTC
CATTGCAATTAaTGCTTTtCTACTGCCGGCTTTTGCTGtCCTGACTCCATGGTTAGGGAT
CATTGGTTCCCTCGTGGTCATGGCATTCCCTTGGTACTCGGATGGGGTTGTGCGAGctCT
TGCAGTATTTGCctACGCGTTTTGTTGTGCCCCAaTtGCATGGGGATCACTGGTGAAAGT
AATGGCGTGTTTGcaGGTCTCACTTGAGAGGGAAGCCTTCTTGCCAAGATTGGGAGAATC
TCCACAGCCTTCTGAGTTCAACAAGTTGTACTGAAGC


>hx_isotig19538  gene=hx_isogroup18956  length=570  gi|24459979|dbj|BAC22617.1|	UDP-glucose:sterol 3-O-glucosyltransferase
AAACAAAAAGGATTTCCATAGAAAaTAAGTGAAGGATCATGCTACAAAGTTTGATTAGTA
ATACACTGAAACTCaCCTTATATATGGGGgAAGGTATAATGTGAAAATgaGATAATTTtC
ACAAGAAAACTGTAATAATTGAATACAAGAACATTGGAAATGAAAACAaaGAAGAAAaaT
GAAAATGAGGTACaaaGGaaaaGGAGAAggggCAACaaaatggatCTgggAAttaTGAGC
AACCaaaacACCTTCTTACAGaaccaaaGCATTGTTCGTAGaaaCCTGATGGCACTGGTG
ATGGTTgagACTCgggCtttttGGAAGaaagatgcTTaaaGaaaGCTcTTACtGCtCCTt
CTaCTCCATCCTCAGAtttgataGCtttGGCTAGtttCATTGcccGcTccttCAcctcag
aaTctaacaTGAACataatcgcatcaaccagccttggaagtgagaactcatcaaccggga
taggggcaggacctactcctctagcatgcacttgttctccccagaaaggttggtctccga

agaaagggacaatagttgttggacacgcag


>hx_isotig19876  gene=hx_isogroup19294  length=564  gi|255563008|ref|XP_002522508.1|	UDP-glucosyltransferase, putative
GTAGGCGATCGTTGCTGCACTGGTGATgCAGTATTGAATGGACTTGATACCGAGCCGGCG
AGCCAAGGGTGGAATGCAGTGGGTGAAGTCGAAGAAGATGAAGTCAGGCTTGAGGTCTTT
CAAGGCCGCTTCTACGTCGGGTTGGGTTCGGTCCATGGCAGACATGATGAGGGGTTGCAA
ATGGAGGGGCACATCGTTGGTGGTCTCAGCGCCGGCGGGAAGACCATCCACGTGTGGGAC
TACCAGAGGGACGAAGCGGATGAGATCAGGGTGGAGGTTGAAGGCTTCCAACTTGGCTCG
TGCTTTGGTGGGCAACAGAAAAGAGATCCGGTGGCCTCTCTCGGCGAGCTTGTTTGAGAG
GTGGAGGAATGGAGTCAGGTGGCCAAAGGCGAACCAAGGATACATCACCACATGAAAGGT
GCTATCAGTGCCCATTATCTTCCTATCACAGAAAGGAAACAACAACGGAAAGGAGGAAGA
AAGTAAAACTGATTGCTCAAAACTCGTAATGAACAAGTCCCTCTCCCAAAATCTCTCGTG

TTGCTCTTAACTGAACTCTCTCCC


>hx_isotig20201  gene=hx_isogroup19619  length=554  gi|342306022|dbj|BAK55747.1|	UDP-glucose glucosyltransferase
ATCATCGACTTCTTCTGCACCTCCGcccTCCGTGTTGCCTCTAATCTCAGCATccccACT
TACTACTTCTTCACATCTGGCGCTGCTGCTCTCGCTGCCTTCCTCTACTTTCCAACCATC
CATGCCCAGACAACCCAGAGCTTCAAAGGCCTCGCTACTACTGACCTCCACTTCCCAGGC
CTACCACCGATCCGTGTttCTCGCTTGCCGGAACCCGTACTCGACCGAGCCGACAAGGCC
TACCTTGACTTCTTGTACTTCACAGCCCATCTCCCCaaGCAAAAGGAATCATAGTCAACA
CTTTTGAGCTTCTAGAGCCAACAGCCATCAAAGCAGTCACTAGTGGGCTCTGCGTCCCGG
ACGCTCCGACCCCACCGGTTTATTATATCGGACCGTTGATTGCCGACCccGATGATCGAA
CTGGGGAGggTGGACATGCTGGTGCACACGAGTGCTTATCGTGGCTCGACACCCAGCCGA
GTCAAAGCGTCGTGTTCTTGTGttttGGCAGCCAAGGTACCTTCTCTGTGGCACAGATGA

AGGAGATAGCTAGT


>hx_isotig23640  gene=hx_isogroup23058  length=502  gi|255564531|ref|XP_002523261.1|	UDP-glucosyltransferase, putative 
cgatgctttatgcttcagaacttatagagagatggaaGGCCCATACTGCGActACATGGG
TAGCCAATAtgggAAGCCAGTACTCCTGACGGGCCCCATCCTGCCTGAGAAaGAGAAATC
GACCACAGTATTGgACGATGATGAGCATTGGTGCACCTGGTCATCTAAGTGGCGGCTTGG
CAACTTCAAGGCGGGGTCGGTGGTGTACTGTGCATTCGGAAGCGAATGCGTCTTTACAAA
GGAGAAGGTtCAGGAGCTGGTTTTGGGGCTTGAGCTGACAGGATTGCCCTTCTTAGTGGC
TCTGAAACCACCACACGGAGCATCGACGGTGGAGGAGGCATTGCCGGATGGGTTCAGGGA
GAGGGTGGAAGGaaGAGGAGtggtttacgggggatgggttcctcagcaacagatactgAG
tcacctgtcggtggatgctttgtcagccactgtgggtatggatccatgtgggagtcttta

gtgagcaattgtcagatggtgc


>hx_isotig03338  gene=hx_isogroup02756  length=673  gi|7332271|gb|AAF60951.1|	O-methyltransferase 
TTTCCATTTTCCGGTAACGCTTGGTAGCAGTTCTTC
AAAAATTCCAAGCAATGTGCATCGCTCCAGTCATGACATATCCATTTCATGAAAATGGCA
TCTCCTTTAGGTACACTAACAAACATATCTCCTCCAACATGCTCCACGCCAGGATAGGAT
GGGGCATCTTCAATAACGTGAGGCAAATCGAAGTTAATGCCCTTGATGGAAGGGTACTTG
GAAATAATCATGTTAAGTGTAGCTCCAGTTCCCCCACCGACGTCCACCACGGAGTTGAGG
CCCTCGAATCCCTTGTATGTCTCAAGAATCTTCTTCATGGTTATGGTGGAGTGATCTGAC
ATTCCCCTGTTGAACACTTTGTTGAATCTGGGGTCTGTGCCGTGGTATTCGAATGCAGTC
ATGCCGTAGGCCTTGTTAAATGGAATTCCCCCATCAAGCACTGCGTCTTTCAAATGGTAC
CAGCTTTCCATGAGGACCTTGTCTTGATTCATGAGCACCAGTGGAGCCATCGACACTCCA
TCTTCGTTCTTCACCAAGAACTTACACACGGGTGCAAGGCCGTAGAGTCTCTCTACCCGT
CCATCGTCGTGGGTGCGTAAGGAGCAAGTAAGAATGGAGAAGCTGGCTAGGAGACGCAGC
ATACGGTCGAGCATAACAGGTGCATCTGGGTTCTGCG

>hx_isotig37642  gene=hx_isogroup37060  length=340   gi|255555405|ref|XP_002518739.1|	O-methyltransferase 
AGAGAGACACTATCAAATATCAATGGCAACCAAGCAGAAAGAGCAACAAAACAACCAGGT
CGGAAGGCATCAGAAGGTCGGCCATAAGAGTCTCCTCCAAAGTGATGCTtTCTACCAATA
CATACTTGAAACCAGCGTGTACACTAGagAACCAAAGGCCATGAAGGAGCTCTGAGAGTT
GACAGCGAAACATCCATGGTGGGTCTCAATCCCCTCATCTCATATAGTTTTTGGTCCATA
TTAAAGAGAGGTTTTTGTGGGACTGCAGAGGCAGGCGGCCATGGAGCTTAGACTCTTTGc
caagaacaagcaggattcactttgtctcactctagtgtat


>hx_isotig29709  gene=hx_isogroup29127  length=437  gi|255548155|ref|XP_002515134.1|	O-methyltransferase 
TTTtGTGAGTGGAATTACTAAGCACATTGCCATTTCCATAACTATCATcTtAAACAGCAA
GAGGAACTAAAGGCTGAACAGCATCCTATTCAATCATTCCCAATTTCACATCTCATCAAG
GTGGTTTCTACATTTAATCAAAATTTATCTGGGCATCAAACCTGCATTCCTATGTTTCAG
TTAGGAAGTTTTATGCAGTTTCAGAAATAAACATTCTCCAAGTGAACAGTAGCCTTTTGA
AGTAGGAATTGCTTAGTTTCCAAATTTAAGAATTACTCCCCcATTGAATCATTCAAGGCC
AGTGGATCAGCAACTTTtCCATGCCACAGAACATTATCAACCACAATCATGCCACcAACC
CTCACCAGTTGCAATAGTAACTCAAAATATTCATGGTATTTtCTTTTCtCAGCATCAAGA

AATGCAAAATCATAGCT


>hx_isotig37642  gene=hx_isogroup37060  length=340   gi|255555405|ref|XP_002518739.1|	O-methyltransferase 
AGAGAGACACTATCAAATATCAATGGCAACCAAGCAGAAAGAGCAACAAAACAACCAGGT
CGGAAGGCATCAGAAGGTCGGCCATAAGAGTCTCCTCCAAAGTGATGCTtTCTACCAATA
CATACTTGAAACCAGCGTGTACACTAGagAACCAAAGGCCATGAAGGAGCTCTGAGAGTT
GACAGCGAAACATCCATGGTGGGTCTCAATCCCCTCATCTCATATAGTTTTTGGTCCATA
TTAAAGAGAGGTTTTTGTGGGACTGCAGAGGCAGGCGGCCATGGAGCTTAGACTCTTTGc
caagaacaagcaggattcactttgtctcactctagtgtat


>hx_isotig07832  gene=hx_isogroup07250  length=471  gi|255536849|ref|XP_002509491.1|	Acyltransferase, putative 
CAATTGCCTGTTCAGAGTTGGTGGCGCCGCCGTTTTGCTGTC
CAACAAGTCCGCCGATAGGCGCCGTGCCAAGTACAAATTGGTTCATGTCGTGAGGACTCA
CCGTGGGGCTGATGATAAGGCATTCCGTTGTGTTTATCAGGAAGAGGATGACGCCGGTAA
AGTTGGTGTCTCCCTGTCCAAGGACCTCATGGCCATTGCTGGAGGAGCCCTTAAGATCAA
TATCACCACCcTCGGTCCGCTTGTTCTCCCAATTAGCGAGCAGCTTCTCTTTTTCGCGAC
CCTGGTGGTGAAGAAGCTGTTCAATTCAAAGGTCAAACCTTACATTCCGGACTTTAAGCT
TGCTTTCGAACATTTCTGCATCCATGCCGGAGGCAGGGCTGTGATTGATGAATTGGAGAA
GAACCTGCATCTGATGCCAGTACAtGTCGAGGCTTCTCGGATGAGTCTCCACCGTTTCGG

CAATACATC

>hx_isotig12447  gene=hx_isogroup11865  length=735  gi|133874200|dbj|BAF49303.1|	Acyltransferase
TCTGCACCATTGAAGCCCCGAACTCCGGCGGGTTCGCCAGCAACAGCCCCGTCGCTGTCA
CGGTGAACACCGCCTGGATTAAGTTGCCGAAGTAGTCCTCCGACATCGGTGGATCGACCC
TTTTCCGGCAATCGACGAACACGGTGAACACCGTGTAGTCCTCCGGCTTCAGGTTGCGCG
CTCGTGTGACGGCGCGCCATAAGTGGATTCCCAGCGACTGGAAGGTTGAGAAAGGCTTGC
AGCCGTCGGATAGATTAGAGTTGACATCCGATTTGATCTTGTCGATGGCCGACTCCGGGA
ATCGGAAGATCCGCTCCCGGAGCCGTGGGCCCGGGCTCATATCGGCGAGGGAAGgTATGG
ATGCCGGTAGATCCAGCTTCACGCGGGTGTCTCTCGCTTTGGTTCGGTCGTGGAAGGGCT
GGACCGAAATGGatttggccccacgacagatCTCAgcccaggaGCTCATGaaatgccacG
TGGAaTgaccgTccAGCACAGCAtggTTGAATGcgcaCCCAATGGCTAATCCATCTCTCA
ACTTGGTGAACTGAATGGCCAGCAACGGACGATGAAGCCCCTCTAAGTTCAGGACACCGG
AGTAGGGCACGATCTCCTGCACTAAACTCGGAGCTTCATCTTCTTCTAGCTCTGCAACCG
CTACCCCCTCCGCCACCGCTTCCACAACCTCCACCCCGACGTTCTCCTCATCACACTCCA

CCCTCAGAACCCCTT


>hx_isotig14849  gene=hx_isogroup14267  length=665  gi|255538658|ref|XP_002510394.1|	Acyltransferase, putative 
TTtGCATCTAAAAGATAGACTTCTTTGAGCCATTTATACGAATTAAACAACTCCAACTAA
TCACCTCATGGGATTTAGAATTATTATTCCTTATTATACTATATATGGCTACCTTAATTT
CATGGCTTCTAATAACCGACGAGACTAATTAAGGACCTACTTGGACAGGATATTTGTCGA
TGCAATCTTCCCATGGACTCTTAGGTGAGGGCGTCACATTCCGAAGAGCTTTCCAAACAG
CGCTGTTACACTtGAAGCCaCTCCcGAACgCAATCTGCCAGATGCGGTGGCCcTCCcGcA
TCCTACCCTTGGCTTCTATGTAGGCTAGTTCATACCAGAGGGAGCTCGATGATGTGTTGC
CGAAACGATGCAGAGTCATCCGTGAAGCCTCTACATTTATCGGCAGCAaTTGCAGGTTCT
TCTCCATCCCTTCGATCACGGCCTTTCCACCGGCATGTATGCAGAAATGGTCGAACACCT
GCTTGAAGTCTGGAACAtAAGCCTTGATCTTGGTTCTGAACACCTTCTTAGCCAGCAGGG
TGGCTATGAAAACAAGCTGCTCACTGATTGGTAGGACGAgAaGGCCCAATCTGGTGATGT
TGGCCTTGAGTGATAGTCCGGCGATGGCGATGAGATCCttggATAgggAGATACCAGCtc

cGCCG


>hx_isotig21987  gene=hx_isogroup21405  length=528  gi|255550233|ref|XP_002516167.1|	Acyltransferase, putative 
cttttaagtattctatctatgagtaataagtccagttatgatgaatccattaacttgatc
taacaataaaaaaggttcaccgactaatgaatcaacccgtgAtcgcgagtgaccgagtcc
ggtCGactcTATGAcctaATCGAGTcagccaagattaaagcggctggtGCTagccTGCTA
gggCGGAGTAggggTGCtttcATcgaCTGACTAtaaaTTgctagaaaacgtATTGaCTaa
aaTAATCTTGTAAAGAATAACTAAATTGAAACTTGAAAGATGAAAGCGGGTGGCATGGGT
TGAGATCAGCTGACCTTGAGATCGTCGGAGGGCTTGTAACAAGCAAAATCGACGAGGTAG
ATGGGCCTAGGCCTGGACATGAAGTAAAGGGAGACGGTGAACACCAAGACACCAAGGAAA
GCGAGGACGGTGGCGAGGTCGTAGGAGGTCTcctcccatagcttcctccacagttcttcc
ctacttagactcccacttgagcactcaacagcaacactaacacgggta


>hx_isotig26735  gene=hx_isogroup26153  length=470  gi|226946164|ref|YP_002801237.1|	Acyltransferase
GTAAAGATGTCGCTGCAGGCGCATTTCCCGCAGGTTCCGGACCTGGCGTTGATTCTCAAT
ATGCTCGCGCTGCTGAGTGCTTTCACCGGCGGCTGGCTGCTGCTGGCAACCCGTTGGCGC
GTGTTGCAGGCCAAGGCGCGCCAGGCCGGCGCAAGCGTGCCGGCGCTCCCCAGCCCCGAA
GTGCAGCTCAACCAGGTGTTCTATCGGTTCGGTTTCGCCGGGCTTGGCCTGGCCCTGCTG
TTCTCCTGGGGCAGTCGGCTGCTCTGAACGACCGCCGCGCGGCTAGAGCGCCAGGCCGGT
CTTCAGCCGGTACTGGTTGCGCACCGGGTTGgCGTACTGCTGAATCAGATACGGCTGCTG
CACGCTCGGGCAAGCGGCCAGCcGCCGGCCCCATTCAGCCTTGGCCCGCGCCACCTCTTC
GGCGTCGAACAGGCTTTCGGCCGTCGGCACCTGCAGTGCGTCATCgcgct

>hx_isotig28586  gene=hx_isogroup28004  length=450  gi|255573400|ref|XP_002527626.1|	Anthocyanin 5-aromatic acyltransferase, putative 
ggggATATATGATGCGGAttttGGATggggaaGACCGAAGAAGGTGGAATTGGCATCGAT
CGACAAGACAGGAGCTATCTTTATACGGGAGAGCTGCAATGGTGATGGTGGAGTTGAGGT
CAGtttGGCTCTCATGAAGCACGAAATGGATGCATTTGCTTCTGTGTTCGTGAACGGTCT
TGAGGCCAAAGGCAGTGTGTTCCACCGCTCTGGCCTTTGAAGCTCGCGCTGTTGCCCAGG
AAAGCACACGTAATGGATATATGATTAATGATTGCCTGTTGGCTTCTGTGTTCGTTGTTG
ATGCTCTCGAGGCCAGAAGCTCATGTATTGGTCTTTTTTAGCTTACACCGTCGCCTTGAG
GAGTTGTTTTCATTCCTTGTCTTTCTAAAaGTCCCAGTTTGTTATCTTTCTAAAAGTCCC

AGTTTGTTATCATATACATACTTCAATCTG


>hx_HCPISSG02FJT7O length=364  gi|255550233|ref|XP_002516167.1|	Acyltransferase, putative 
GACCATTCTTGTCAATCTCTCCCTCCCCCCCTTCTCCATAGATCTGGATTCTGTCTCATC
TTCGGTTCAGATGGCAGGAGAGCAGGCCCTTCTCTCCACTGAGATAGTCAACCGCGGGGT
CGAGTCATCAGGCCCCGACGCCGGTTCCCTGACCTTCTCAGTCCGAGTTCGTCGCCGGCT
TCCGGACTTCGTTCAGTCGGTAAAACCTCAAGTACGTGAAGTTGGGATACCACTATCTCA
TCAACCACGCTGTTTACTTTGCCACCATACCCGTGTTAGTGTTGCTGTTGAGTGCTCAAG
TTGGGGACTCTAAGTAGGGAAGAACTGTGGAGGAAGCTATGGGAGGAGACCTCCTACGAC

CTCG


>hx_isotig00957  gene=hx_isogroup00471  length=970  gi|161347485|gb|ABX65441.1|	Glutathione S-transferase 
TTTACTCcAAAACACAAAAGCTTAAATTGAGGCTTAAAAAAaTTTGGGCTTTAAAAGCAC
AAATACTGAAGCTGATCAGAACACAACCTTATTTATTTCTCTTTCCTTCTCTCCACAAGG
ACTAAGCCTTACAACCAAGAGATTGATAATCTTAAGCAAAAGACAGTAAGACAATTGCAG
AGAAACAAACACCTCCTCCCCCAACATTTTCCAAATACCGACCCAAGAATCCTAGAGCTG
GAGGACTTTCTTCCAAGATGGCCTGCTACTAATATCATCCCACCATGCAGAGACATGCTT
CCTATCCCTTACCAAGTGCTCCTTCCCAATATCATTTACCAAATAATGTGTGAAGGGCAG
GTGTGTAAGGTCAGCAAGGCTAAAGAAATCCCCAGCCAAATACTTGCTCTTTGAGAGCCT
CTCCTCATAGACATCCAATACCTTTCCAAGCTTCTCTTCACACTCCTGAACAATCTTCTG
GTCCACAGGGAGACCCAATTTGGGGTGGAACAGAAGCTGCACCACCAGTGTGTAAATGGG
TGGGTGGTAGTTCTGCCCTTCAACCTCTAGCCACTGTTCCACAACGCCTCTCTCCTCCAC
TGTCTTCCCCAGCAAATCAGTTCCTTGAGTCCTGTACTTCTCCGCATAGAACCTTATAAT
TGCACGAGACTCGTAAAGTGTGTAATCACCGTCTTGTATCACAGGAACTACGCCAAAGGG
CTGCAATTCGAGGAATTCAGGGCTCTTCTGCTCTCCTTTGAGCAGGTCGACTGGAACGAT
ATCGAACTCAATCTCCTTCTCTACCAGACAAGCGAGGACTCTCCTTGAACAGGAAGCGTA
GGCTGGGCCGTGTACCTTGACCACCATTGTTTTCTTCACTGAGAATGAAACTGAAACTCA
ATAGAAAGCTCAAAGCAAATAAGGATGGGGTATGAGCTAAAGGCCTCAGGTTCTTATACT

GGTTTCCAGC


>hx_isotig06459  gene=hx_isogroup05877  length=1062  gi|255584168|ref|XP_002532823.1|	Glutathione S-transferase, putative 
CAGAATTGGTTGATCAGAGACGGCTATAAATATCAGCCATCTCCCCCTACAATCACTCGC
TCACTCATTAGCCTACTCTCTGGTGTCAGTGGTTTATAGCTTTGAGcACCTTAGATTTGT
TAACAATGGCGGATGAAGTGATTCTTTTGGATTTCTGGCCAAGCCCTTTTGGGATGAGGG
CGAGAATTGCTTTGGCTGAGAAGGGGgTCAAATATGAATACAGGGATGAGGACCTCcAAA
ACAAGAGTCCTCTGCTGCTGCAGATGAACCCTGTTCACAAGAAGATCCCTGTTTTGATTC
ACAATGGGAAGCCCATCTGCGAATCGCTCATTATTCTTCAGTACATTGATGAGGTCTGGA
AAGATAAAcTCCCGTTGATGCCCTCCGATCCACACAAGCGCGCCCAAGCCAGGTTCTGGG
CTGATTTCACAGACAAGAAGATTTACGATTGTGGAAGGAGGATTTGGGCTACCAAAGGAG
AAGACCAAGAGGCAGCAAAGAAAGAGTTCATAGAGTGCTTGAAGCTCTTGGAGGGGGAGC
TTGGAGACAAGCCTTACTTTGGGGGTGACGCTTTGGACTTCGTGGATGTGACGCTTGTCC
CCTTCTACAGCTGGTTCTACGCCTATGAGACGTGTGGGAATTTCAGCATTGAAGCTCACT
GCCCAAAGTTTGTGGCTTGGGCCAAGCGGTGCATGCAGAAGGAGAGTGTGTCAAAATCTC
TCCCTGACCAGAACAAGGTCTACGATTTCGTTTTAGTACTCAAGAAGAAGTTCGGAATTG
AGTAAACaaGAGAGAGAGAGAGAGaGTGGAGTCATAATTTGGGTGTCTGGTCTTCTTGGG
TTTTGGGTTGTCTTCAACTCCTGTTGTTAGTTTAGTTTCGTGGTGTTATTCTGCTATAAC
GAGTGGTAATCGAGTAGTTGCCGCTCTTCATAGTCTTATTCTGTTACAACGAGTGGGAGC
AGTTGCCCCTCCAAACTTATCATCTTTCACCGTTCTTCTGTGTTCCCAAATACAGATTAT
ACTATGTGATTTTGCATTCTGtGAAGAGATTGTGCACTGGCC


>hx_isotig07132  gene=hx_isogroup06550  length=528  gi|259479222|dbj|BAI40146.1|	Glutathione S-transferase 1 
TCTGGACCTCTGGGCCATCTATTCTTCCCTCTGACCCTTATGATCGTGCTATTGCACGCT
TTTGGGCAGCCTACATTGATGATAAGTGGTGGCCATCTATGGTTGGACTGGGGAAAGGAC
TAGGGCAGGATGCGGAGGCAACAATGATAGATGAGGCCAGAAGGGGGCTTGAATTGTTAG
AAGAGGCATTCATCAAGTGTAGCAAGGGAAAGGCCTTCTTTGGTGGAGAACGCATTGGCT
ATCTCGATATTGCATTGGGTGCCTTCTTAGGGTGGTTGGGGGCCAAGGAGAAAATGGCAG
ATGTGAAGCTTTTAGACGAGGAGAAGACGCCTCATCTGGCCCAGTGGGCACAGCGCTTTA
AATCAGACCCTGCGGTGAAGGGGCTGATACCAGAAACTGACAGGTTGATCGAGTTCGCTA
AGATGGTTCAGGCGTGGCTCAAAGCTAAAGCTGCAGCACCACCTACTCAGTAGGGAAAGA
CTAGGCAGCCTCTGCCTCTGTTGCTGTGTAATAAAACTTTGTGGGTAG

>hx_isotig07719  gene=hx_isogroup07137  length=485  gi|255541314|ref|XP_002511721.1|	Glutathione-S-transferase theta, gst, putative 
GGAATGCTGGgAGAACCTTATTTGCTTCATAGATCCTACATAGAGTTGGGAACTTGGACA
TATCAAACTTGAACCTCATAACAGCTACACTGATCTGTGGGgCCAAAAAgaCATCAGCCA
TGCATATTTCATCCCcAGTAGCGTATCTGCCAGCAAAaTCTTTCAACAaCTTCTCAAGAG
CAGCAAAACCTTTCCCTATATGATACTCAGCCCATGATTGGCGTTCTTCAGGACCAACTT
TTTCCTCAATGTACTtcagCACTGACAACATATGAAGAGGTTGCATGCTAGAGGTAACAA
TACTTGCAGCCTGGAGGTTGACTGCTCTGCATTTGGCATCAACTGGCAAAAGGGCGTTTT
GAGGATACTTCTCTTCCAAATACAGTAAGATTGCAAAGGAGTCTGAAACCACAAGATCAC
CATCCACTAACACCGGAACAAAGTGAAGAGGGTTTAAACGCTCAAACTctGgactAaact

gctct

>hx_isotig11227  gene=hx_isogroup10645  length=777  gi|192910866|gb|ACF06541.1|	Glutathione S-transferase 
ACAAAAAAaGTAGTCGCTGATTTTAAGTTTGGCACTCAAAACCCATTATGCGCCTACACC
CAAATCTCTCTCGAACGAATCTCTTAGTCTCTCCCTCAAAAGCAAATCCCGTTTCCTCTT
TCATTtCATTCTCCTCTCTTTTCTCTCTTGGACGAACAaTTATTCACTTTCTTGCTCTAA
GCAAAACCTGGGTTTCAAGTCGGCACAACACTTGGACTGGATATCTCCCTCGCGCCTCTT
CCTCTTCGGATTTTCATCCTCTTCCCGCCCACTCTGTATTTCATTCTCTCCCACAGTCGT
CTcTTTTtCTCTCTTATTCAAACTTCTCACAACCCTCGTGGACGGAACCAGCGGACGGCA
TctAATCACCGAAGCGTTCGGGAGTTTCTCCCCCTGGATTCTACCTCCTCTCCACCTTCT
CTGTTCGATGGAACAACGAGGCTGTATATATCTTACACATGCCCATATGCCCAGCGTGTG
GATTACTATGAATTGCAAgggATTGCAGGAGAAGATACAACTGATTCCTATTGAtttACA
GAATAGGCCTGCTTGGTACAAGGAGAAGGTCTAcccAGCaaaTGAGGTGCCATCATTGGA
ACATaataaTgaaGTCAGAGGAGAGAGTCTCGAtttGATTaaaTacataGACAGTcacTT
CGGAggACATCCActttttactaatgtgatattgagaTaaCatatgttgataccatttat
gaaaacccttttctatagcttcaaatttttaatagaggctatgctcaaataaaaaaa

>hx_isotig22936  gene=hx_isogroup22354  length=515  gi|118406886|gb|ABK81651.1|	Glutathione S-transferase
ttGaaaGAACCACAAGTGGCTTATGAATTCAGACCGGCCGGCCACACAACTATCTagaaa
ctGTCCAGCttttACTAGTCCACGccttGGATCtttCCAGAACAAGTGGCCGGCCGGccc
aaaGGCGGCCGAGTTCCATCCTTCGGTCGGTcccTccccctctataaaaaagCccTCTAC
agCTTCTTAATTTGCCCAACCATCTCTCCCCATCTAATCAATCTCTTTCAGTCTTTCTGC
ATCCATTTAAATCTAAGTCAGACGGCCATGGCAGTTCTGAAAGTCCACGGCAGCGTTATA
TCAACGGCGGCGAGGCGCGTCTTAGCATGCCTTTACGAGAAAGGACTCGACTTCGAGTTC
GTTACCGTCGACATGAGAGTCGGAGATCACAAGAAGGAACCATTTCTTGCCCTCAACGTA
AGTGTAAACACTAACATTCATCCACGAAGCCAGTGAATTATTGGCAAGCCAAAAACAAAG
AACAACTCTGACTTTCTTTTTCTGTTGTATgggTT


>hx_isotig35881  gene=hx_isogroup35299  length=366  gi|11132235|sp|P57108.1|GSTZ_EUPES	RecName: Full=Glutathione S-transferase zeta class
GGAGCACAATCATTATTTGAGAACTGGGAACACTGGGGCAATGTGGAAATTCTGGAGCCG
ATGCAGCTTGTGAACCCAGATTATGGTTGCTCTGATCCTAGACACCTTGAGAAAGGAGGA
AAGATTGAATTTGCGGCAAACTCGAAACCAGCCCTTGAGAAGTtGTTAGAAGGAATTTCT
GGAAGATAtGCCACAGGAGATGAAATCTATCTGGCGGATGTATTTCTGGCACCCCAGATT
CATGCTGCAATCACTCGGTTTAAACTTGACATGACTTCGTTCCCACTTTTATCCAGGCTT
CACGAATCATACAGTGAGATACCAGCTTTCCAAGCTGCTATGCCAGAAaaGCAGCCAGAT

GGCCCG


>hx_isotig41389  gene=hx_isogroup40807  length=266  gi|255554288|ref|XP_002518184.1|	Glutathione S-transferase, putative 
GGGCTCTGAAATCGAAGGGGATAGAGTACGAATACATAGAaGAAGATCTGTCCAACAAGA
GTGAATTGCTTTTGAAGTATAACCCAGTTCACAAGAAGATCCCTGTGCTTGTTCACAATG
GAAAGCCAGTTGCAGAGTCGATGATTATCCTGGAATACATCGACGAGACATGGCCGGAGC
ATCCATTACTACCCAAAGATGCACAGGAGAGAGCCACAGCACGATTCTGGGCAAAATTTG

CTGAGGACAAGGTCACATGCGTatgg

>hx_HCPISSG01AU802 length=347  gi|255571208|ref|XP_002526554.1|	Glutathione transferase, putative 
CAACGATGGCGGCGAAAGATCCACACTTGAATTACCCACTGCTCCGTTAAAACCCGAATT
GAACAATTCGATGATAGTCGTAGCTCTCATTACACAATACTTCTTTTCTTTCAACGTCCC
AAAGCATTGGAACTGATGCTCGTCCATCGTAACCCTCTCGCTGTAGCCCATAAACCTCTT
TCAGAGTCTTGCATCGATTGATGTTATTGACACTTGGCATAAGATCATTGGCGTTGCCAG
TGCGGAATTCATGAAATTCCCAAGCGCCATCGATGCCAGGAGAAGCCACCGAAATGGGCA
CAGCTTCTTCGAGGCCTTTGAGAGCTCTAACAATTAAGGTCCGGTGA


>hx_isotig04176  gene=hx_isogroup03594  length=395  gi|6225525|sp|O48964.1|IDI1_CAMAC	Isopentenyl pyrophosphate isomerase I; Short=IPP isomerase I
TTTCAACATGGTCCCACCATTTGAGCAAGAAATTGTCCACAACCAACCTAAACCAAGGGG
ATAACTTGAGACCCTCTTCGCCTGCATCTGCCTTTCTCACCAGCTCTTtcAACTGATtCc
GATTAACATACTTAACATCAGCGACTTCATCAGGGTTTGGcaGCACATTGACATCTCTAA
CGATGAAGAGTAGGTAATCCAATtCATGctCTCCCCACTTTCCATCAGAAGGAGCCTTGT
ATAGAATTCGACCAAGGGGGgTGAATTGAtCcACTGGTACATCTTCAGCAGGAATACCCA
GTTCATCAAAAaGTTtCCTTtGtGCAGCATTCCTCACCCCAAGATAATTCTCTTCAATAA
GCTCAGATTCGCGATAAAGTGGATGACTGCAGCAG


>hx_isotig03291  gene=hx_isogroup02709  length=645  gi|157965847|gb|ABW06960.1|	geranylgeranyl diphosphate synthase
TCGGATAAGTAGTCTTGTCGGCCAACAGATCTTTCCCAGCCGTCTTCCCTAATTCCTGAG
ATGACTTCGTGACATCGAGGATATCGTCGACCACCTGAAACAGCAAGCCGATGCACCTCG
CGAACTTCCTCAGCTTTTCGATTTGCTCATCCGATCCACCTCCCGCAATTGCCCCAATAA
CGACAGATCCTTCCAGCAGCGCCGCGGTCTTGTGAAGATGGATGAACTCAAGCTCTTCCA
AGCCGACATCAGACAATCCAGTAGACCCGATaTCAACAACCTGCCCAGCAACCAGTCCCT
CTGACCCAATCACTCTCGCCAGTTCCCCGACCACACGAATGATCTTTGAAGGCGGAACCC
CAATGGTTGCCGTGGCGATGTGCTCGAATGCGAAGGCCAGAAGAGCATCTCCGGCTAGGA
TCGCCACATCCTCGCCGAAGACCTTGTGGTTCGTTGGCTTCCCACGTCGGAGATCGTCAT
TATCCATACAGGGGAGATCATCGTGAATCAGAGACATGGTGTGAATCATCTCCACAGCGC
ATGCTGATGGCATGGCCATCGATTCCtGGCCGCCGACAAGCTCACATGCGGCAATGCAGA
GAATCGGACGTACACGCTTGCCGCCGGCGAGAAGGGAGTAGCGCA

>hx_isotig32961  gene=hx_isogroup32379  length=400  gi|38455333|gb|AAR20832.1|	geranylgeranyl diphosphate synthase 
GTCGGACCCAACTGCTGCACCCAGCTCGGCCACTACCCGGACGACAAGCTCCGGCGGCAG
ATCGATGGTCCTAGCCGCCGCGACATGCTCAAAGGCAAGGGAGAGCAGCGCATCCCCGGC
CAGAACAGCTATGGCTTCCCCAAAAGCCTTATGGTTGGTGGGCTTGCCTCGTCTCAGATC
ATCATTGTCCATGCAAGGGAGGTCATCGTGTATGAGTGACATGGTATGAATCATCTCGAC
TGCACACGCTACGGGAAGAGCCAGCGACTCACTCCCCCCcATAACTCACAGGATGCGATG
CACAGGatggggcggatgcgcttcccgccggccagcagtgaatacctcatcggcctcatg
taccttgagtggacgtctcagaggaacagcctcgtccaga


>hx_isotig08286  gene=hx_isogroup07704  length=935  gi|262292933|gb|ACY42669.1|	phytoene synthase 2
AAAAAAATGCTATAACTTTTATTAATTAtgTGTGTGTGTGTGCATCACCATTTACCTCAT
ATTTAATCAGAAAGATCAATGTCAGGGTTGCAATATttACAGCAGTAAAAATATATGCCC
AATTCTATTGTAGTCTGTATCTGAGTAGACATTGCTGTAGAATCCATTGTGATCAATTTG
ATTCAAGCTTTCACAGGATTTGATATTCTTGATGGCCCAATAAGAGATCTGGTATAAGCA
ACAGGCAAAGCCAGTAGCTTATTAGCTTTGCTCACATATGCCCTCTTGGTGAAGTTGTTA
TAATCATTAGCTTCAATCTCATCCAGTATCTGGCGATACAATAGCAGGGATGCCCATACC
GGCCATCTACTGGCAGAACTGAGCTCTGTAACCCCTTTCTCTGCTTCATCAAAGAAAATC
CTTGCCCTCAGAATTTGGCTCTTCATGAAACTCCTCCATTTGTCTGTGACCTTACCTGCA
AAGATATCCTCATCCGAGAGCCCTGCCTGTGCTAGCTCATCTTGTGGCAGGTAGATTCTC
CCTCTTTTTGCATCTTCTCCCACATCCCTGAGTATGTTGGTCAGCTGATTGGCAATTCCT
AATGCCAAGGCAGCATTATAGACACTCTCTGTTGTTGCCTGTGATTCAGGTGCAATACCC
ATGACTGGAACACTCATTAATCCAACAGTCCCGGCTACATAGTAACAGTAGAGATAGAGT
TCGTCAAAGTTCTTATATCTAGACTTCTTAAGATCCATCCTCATTCCTTCAATCATGTCT
TTGAATGGCTGAATATCAACAGGAAACTTTGCAACTGTATCTGCTAAAGCTGCATCAAGC
ATATCAAATGGACGGCCTGCAAATAAATCTTCCAACCTTGATTGCCACCTGTCCAAAGCT
GTtGGTGTTATCTGtGATGCATTGGGTCCATCTAC


>hx_HCPISSG02FS5O1 length=391  gi|238836224|gb|ACR61392.1|	phytoene synthase protein
GTATTTTGAGACGGTATCAGACAAAGCAGCATCATACATGTCATAAGGACGGTCGTCGAA
GAGGTCAATTAACCTTTGCTCCCATCTGTCAAGAGCCTTGGGTGTGATGTGGGAAGCATT
AGGCCCATCTACTAGCTCATCTGTCCGTCGGCACCATACATAGATTGCCCAGATAGCTTT
TTGCCTTTCCGGAGTCATGAGCAATGTTCCCAAGTAAAATGTCTTAGCATACTCTGCGCA
GACCTCACCACACCTCTCGTAAGCCTCATTCAACAGATTCCCATCCATCAGAATATCATC
TTTAGGGATCTTAAATCAAGAGCTTTCCTCCTCATCGTCTGTTCCCTAACCAGAGACGCC

TGCTTAAGCACAACTTCATAGACCATCTCCT


>hx_isotig23273  gene=hx_isogroup22691  length=510   gi|18146805|dbj|BAB82461.1|	phytoene desaturase 
ATAGACCTGCTAAACCTGCACCAACAATTACAACTTGTAATGGTTTGTTTGGACGGGGAG
AAGTACGAAAGGATGAAGATAAGTAAGCAGCTTCTAAGAAATTAACAGTATTCTCAAGTT
CTGGTCTTGGATAATCCATGCAAACAACCTGCAAGGGGCCAATATGCTTCCTTGGCCTTC
TCAAATGATATCCCATGAAAACACTCCTTCCAAAGGCTAATGGATTGTTGTAAGTGAAAA
TAGAAGAGAATCTATAACCTCGAGTTGAgTGCAACTTCCACAGATTTGTTCCATTAGCTT
TCCCAATTGGATTGATAGCAGAAGCATATCCAGTTATAGTCATTTTCACCAACCAACTTG
ATTCTCTGATTTACGATTTCACCACAATTACACACACCGTATAATTAACTCCCACACTGA
TGAAGAGGGgCGCCTAATCCCATTTCCTATTGTATGACGATGAGCACTCCATCATCCTGT
TGCCGAATCGGGATTTGCTCCTTACACCTC

>hx_isotig06381  gene=hx_isogroup05799  length=1075  gi|334199824|gb|AEG73891.1|	zeta-carotene desaturase 
TTTTGCAGGGTAAATAGACCCAGGAAATAACTTGCTGCTGAATAATACATTTTGACATTA
GCAGACCTTCAGAGAAGGCCTGAAAATAAGTTTATTACACATTTTCTATATAATTTCATT
GATTTTGCTGGAAAAATGAACAGCTCGGGGAACAAAAGGACACCTCAAATTACAAGAATA
AATTCCATACcAATAATGCTAGTGCCCACCGTCTCCCAAGTAATCTGATTAGATTTTTTT
tGGTGCCTGACAAATGAAATGCAATCTCAGACAAAACTCAACTCATCAGTGATTTTGCCA
GCTTCCGTGATTTCTTGAGCTTCATTAGTACTGATGTGCTTCCGCATTACTGTTAGTGCT
TCACCAGAATCACATATATAGGCTGCTGCTTGCCTGCCTGACAATGTTGCTCCTTCCATA
CTATCAATATAATCCTGTTTTGTATAGGAGCCAGCAAGGAAGAAGTTTTTCAGAGGGGTC
TTTTGATCTGGTCTAAAaGGATCATTTCCGGGTGCCTCACGATATAGTGACTGCCCAATT
TTGACTACAGAAGACCAAGTAACTTCTAAACCTTGAGCAGATGGGAACAAAGCCAAAACC
TgTTTTTCGACTCTTCTTATTATTTCATCATTTGGCAAGGGCATATAGGGATCACCAGGT
GTAAGCACACACTGGAGCAGTGAACCTTGCCCCTCAATATAATAATCTtCTGGGGATGCA
aGTGCAAGGTCTGCAAAGCAGGAAAAGTCCGCAtcTGGAGTGTATAATAGATTATCCAAC
CCAACGGCTTGTTTCAATTGCCTTGACCTTTCCAGACCcTGTAACTCTGTAACCcAACCA
TTGTATCTAaGTTGCACAGTGACAACAGGCACTCCAACTAGTTTATAtattttatcaaaa
aattccaattccctccattgtggtggaagtaatcttttgattccagggacgtcacatgct
gctacataggcatctgctttcactattttcttctgcgtggccttagacatggcaagtcca
gtaacatataaatcaccatcagcagacTTatcataaagtatctctctgcatcccc


>hx_isotig23673  gene=hx_isogroup23091  length=506  gi|17367473|sp|O49901.1|ZDS_NARPS	Zeta-carotene desaturase, chloroplastic/chromoplastic
TAgggATCATACTCaTACTTTTGTAAATAAAGGGGgCCAAATTGGAGAGCTTGATTTTCG
GTTTCCGGTTGGAGCACCAATACATGGAATCCGTGCTTTTTTGGCAACAAATCAGCTTAA
GACTTATGATAAGGCAAGGAATGCAGTGGCTCTTGCCCTAAGTCCAGTTGTCCGGGCTCT
TGTTGATCCAGATGGTGCAATGATGGACATAAGGAACTTGGATAATGTTAGCTTCTCTGA
TTGGTTTCTGTCCAAAGGTGGTACACGAATGAGTATCCAGAGAATGTGGGATCCTGTTGC
TTATGCCCTGGGATTTATTGACTGTGATAATATCAGTGCCCGTTGCATGCTCACTATATT
TTCATTGTTTGCAACCAAGACAGAGGCTTCCTTACTCCGCATGCTCAAGGGTTCTCCTGA
TGTTTACTTGAGTGGTCCTATCAGAAAGTACATTAtggacaaagggggcgaggtttcatc
tcaggtggggatgcagagaGATactt


>hx_isotig36846  gene=hx_isogroup36264  length=352  gi|221706340|gb|ACM24791.1|	lycopene beta-cyclase 
GACGTCAAtttCTgatGTTCAGTAAGAAAATTGCATTACAGACTAGCTTgAGATAGTTGT
AGTGGCATCTATTTGtGACAACAAAATAACCATTTTAGATACAAATACAATGcTGCATTT
AaCATACACCAAATGAaTATCCATCATCTTAATCTCTATCCTGTACTAAGTTGCTTATCA
TGTTTACCAGAGGAAGAGTGCCCTTTGCCATAATCTCTATTCTACTAGTATTAGAGGCAT
GAGAGAACAATGAAAGTCCAAAGAATATAAGTTCAGGAAGAAACAATCTAGATGACAaGA
AGCCATGCCaataatgaggttctagatcaaaaaatagcatcaaaaaacctcc


>hx_HCPISSG02H2AQ8 length=328  gi|12746305|gb|AAK07430.1|AF321534_1	lycopene beta-cyclase
GGAAGATATACAGGAAAGGATGGTGGCCAGATTGAAACACTTGGGTATAAAGGTGAAAAG
CATTGAAGAAGATGAGAGATGTGTTATTCCAATGGGTGGTCCCCTTCCTGTGCTCCCTCA
GAGGGTTGTGGGAATTGGTGGTACTGCAGGGATGGTTCACCCCTCAACTGGGTACATGGT
GGCAAGGACACTTGCAGCAGCTCCAATAGCTGCAAAATCAATAGTTCAGTACATTGGTTC
TGAGCAAGGGATTTTGGGCAACGATTTATCTGCAGAAGTTTGGAAGGATCTTTGGCCCAT

AGAGAGGAGGAGACAGAGAGAGTTTTTC


>hx_isotig12574  gene=hx_isogroup11992  length=731  gi|5902707|sp|Q40412.1|ABA2_NICPL	Zeaxanthin epoxidase, chloroplastic
GGTTTGAAGATGATGATGCACTAGAACGTGCTCTTAATGCAGAGTGGTTTCTTTTCCCAT
CAGAAAGTGAGGCTAATGGAGACTTACAACCAATTCATTTGGGAAGGGATGAGAACAAAC
CCTGCTTTGTTGGgAATATTTCACATGCCAACTTACCAGGAATATCAATAGtcATACCTT
CATCCCAGGTGTCCAAAATGCATGCTCGTATAAGCTATAAGGATGGTGCTTTCTACTTGA
CTGATTTGCGGAGTGAGCATGGTACTTGGATCACAGATAAAGAGGGGAGgCGGTATCGGA
TTCCTCCAAaCTTTCCCGCTCGATTTCATCCATCTGACGTTATTGAGTTTGGTTCTGACA
AGAAGGCTgcctttcgtgtaaaggttCTGAAGGATCCTCCAAAGGTCACTGAAAAGAATG
AAGAGAGGCAAAGCCTACATGCAGTATAACTATTAGCAGGAGCAGCTAACGCTTTTGAGT
TACCCTTAACTGTATAGCATGCATTGATTACCAGTGGTGCAATGTAAAGTCATTTctttt
ttttgTATAGGATTAATCAGATACTTGAATCTGAGATTTAGTAGAACCCTGCTTTGTTTT
CGGTTAGAGCTGGGAGAAGAAATGTATtATTTTGTTAACTTTCTCGAAGAAGCGTTCCTT
CTTTTGTTGAATTTtGAAATATTTATATACAAAGAATaGAAAAAAAAaGGAGAGAATGGA
AAATTTATTAC


>hx_isotig30578  gene=hx_isogroup29996  length=427 gi|255565190|ref|XP_002523587.1|	zeaxanthin epoxidase, putative 
TTTGTCAAAaCGACAATGGACCAAGCCCCACACCCAAATATGGCTTGTAAGTGGAGGCCA
TTACTGCAGCCATTCTTGCCAACCCATATATGATAGTGACACGCAGTCTTCTTGCTTCTT
CATATCTCTTTAGAGAAGATGTAATATCAAGAGGGGTCCCCGATTCAACACTGTGAATCC
AAGCCTTCTCAAGCTCCAAAGCTAGTTGGTAACTATCCTCAATAGCCATGCATCCACCTT
GACCGAGGTTTGGCTGCATAGCATGAACTGAATCTCCAAGCAAGGTTACACGGCCCTTTC
CCCAAGTAAACATAGGTACACGGTCGTATATGTCACGACGTAGAATCTCATCCTCATTTG
TGGCATTTATTAAGTCGATCACATTTTCGCACCaagccccaaatagtttaagcaaccttt

cttttta


>hx_isotig27464  gene=hx_isogroup26882  length=462  gi|219807170|dbj|BAH10589.1|	carotenoid isomerase
TCTGTTCTCAAGCCCAATATCAGCAGCTACTCGATGAGCACACATCATTCCTGAAAAGGC
TACAGCTATGACACCTTGTCCTGGAAAGCAGCTATCCCCAACACAATAAAGTCCATCTAT
GGCTGTTGTGTTGAATGGCATCCCTAATAAGCCCTTGGGGATTTTACGTGGCATTGGTCC
ATAGGTACCATTTTCACGAGCAAGGAACCTCCTGTGAGTCTTAGGCGTCCCTACCTCTTT
AAATTCAATAGATGATTTAAGTCCTGGAAAAaGTTTCCTTTCCAATCTGCTTATTATTTC
ATTTGCCACACGCTCCTTCTTTTCCTCATAGTCTTTTTGAGACAGTCCCTTCCAATCCTC
TATACAAGATGTTGTGAAAATATGAAGAATATGGCGTCCCTCTGGAGCTAATGATGAATC
AAGaaCAGTTGGAATGCtcaaaaaaatgactgccatatggct


>hx_isotig00236  gene=hx_isogroup00107  length=1437  gi|134285450|gb|ABO69703.1|	9-cis-epoxycarotenoid dioxygenase 
ttcagagtgctgtccaaaatggctccatagacaaccgttgtttCCTGCCAGTGTAGTTCT
CATTCACCCGAGGAAAATCTATAGCTGGTGCTGACAACTTcTTTtGTGAAGACAGACCAG
TTTTCATGTTGAATCTCATCTCATATAGCTCAATTGTGAGATTCTGAAGCACTTCCAGAT
CTATATTCTGAAGGCGGCAAGTAATCAAAACAACTTCATCCTCCTCCTCCCAAGCATTAG
CGTTGTGGAATATGAAGCAATTTGGAAGCTCAAACCATCTGATTTGTAACTCGTCCTTTG
CATATCGTGGGAGTATACCAAAACGGGATTTCTTAGTTGCATCAAATGTGAAAATTAGTT
TATTTCCCTTCACCATTTCCTCACGTCGGAAATATAGAGGTAGATCCATGAAAATTGCAT
AGTTCTctGTGATTGCGAAGTCATGCATCATGACAGGATCTGATATTGTTATTGGAACTT
GATCATGCATGAAACCATCCTTGGAAATAACTCGGTAAGTAACATATGGTGGTGTCAGTG
AATTACCAAAGGTAAACATCTCTCCAGTATATGGATCAACCTTTGGATGGGCAGTGAAGG
AATGTGTCAATCTCTTGTCaTAATCCAACATTCCAAGGGTCTGCAGATCTCCATCTTCCA
AGACTTTAAGAACATAAGGCTTATCCGCTTCGTAAAGAGCCAAAAGTCTACCATGGTGAT
ATACAAGAGCTGTATTAGCTGTGCCAATTCCATAGGAAACATCCAATACTTTCAATTTTG
CTCGAAGAGAATGTATTCCAGATGCAAATAATCCAAATAATCCTGTAAGATCCCCAATCT
TCAAAAATTTTGGTCCTCCAAAGAACTCTTCTTGTTTTAGGCGTGATGTTCTTACATAGC
GTGAAACATATGTTGCTTTTCCATTTTTTATACGCAAGCCATGAACCATGCCATCTCCAT
CAAACCAGTGATATCCAGCCATTGGAGCAAACTTTGAATTAGGACCAACCTTAACAAACT
CCCCATTCAAGCACTCCGGAAGACAACCTTTGACGGGAAGATTTTTGCAGGGCGGAGTCT
CGTCCACTGGAGCGAAATTTCCGGTCAAGAACGGGTGTAGCCTCGAAGAATCGTACATTA
ACTTAACTATTAGCTTCTCGACTAAGTCGATAACTCGCGAAGCGATTCCTTTGCTCAGCT
TCGGGTCCACCAAGACAATCCCTCCGCCATTGCAGCTCTGCTTCTCGTTCTCATCTCCCA
TTACAACTCTGTTTCAGATTTTCCTCTCAAACCCTCTCGCAAGCACTCAGTGACCTGATA
CGATTCTGTTCAGTGCCCCGTGACGTTAGTACGTTACCGCCAAATATTGATTCTCGGTGC
CTCGATGCCATTAAAATAAAATTAAGGGTAAAATATGTGACTGTAAACCATTCACAT


>hx_isotig12561  gene=hx_isogroup11979  length=730  gi|334361424|gb|AEG78287.1|	9-cis-epoxycarotenoid dioxygenase
TTTTGTAACCAGTTACCTCCTCGACTGCTTGCATGAAATAAATTACATAAGTATAGAGAT
ATTCCCGACATATGGCTGCAAAGGTTGTTGGAACAGGGTGAAGTCGGACtcAGACTCTAT
CAATAGACtCATAATATATTTTTGTGTAGTTGAATgTGCTACAGATTTGCAATGTCGAAA
CTTGGGAACCATCAACGCAAACTCAATAGAAAGAACCAAACTTCTTGAGAATTTATGGTT
CAGGGTGgTAAGGGTCCTTCAAAACCTAATCACACATTCGCATACGCCTTATACCTATCA
CAGTAATCTATTATAATTTATATATACCAAGGCGGgAAGGGCCTTCGTCAAGATGACGTA
GCCTTCTCTTCCCGCAGGAAAAaGTATCCGCACGTGAAATCCTTCTTCGCGTGCGAAAAG
GgCTTCTCTTCCCAGGAAAaGGTATACGTGAAATCTTTCTTCGCGTGTGAATATAGCAGG
ATGCTTGGATCTGTCCAGAAGGAGTCGTGGTCCACCTGTTCGATCCCGTCGCCGGTCACC
ATTTCTTCCATGGTGACGGCATGGTTTGCCGCTTCACTAAGACGCGGCGTTCCATTCAGG
AACGAGCCATTGGCCGCCCTGCCTTTTTGAAGGCCATTGGTGAGCTTCACGGTCAcccTG
GTATTGCTCGGCTTCTTTTcttctatgccagagtacttgtcctattccccgattgcATtc

aaGGCGTCTA


>hx_isotig04319  gene=hx_isogroup03737  length=644   gi|290465695|gb|ADD25192.1|	Transcription factor apetala 1 
GTATGTTGTTTTGCTCCTGCAACGCTTTCTCCTTTTTCTGAAGTTCTGAAATAGAGTCGT
AAATGAGTTGGTTCTTTCTTGTTCGTATTTGTTTGAGAGCAGTGTCAAGCTGTTGCTCTA
AATTCTGGAGCTCCTTCAGACTCAAGGACTCGAGGTCTTCTCCAACATAATGCCTTTGGT
TCCGCTGTAAAATCTCAATTTTATTCTTAAGCTTTGTGTACTCTAGAGACCAATTTCCCT
GTGATTCGGAATCAGCAGCAATAAGCTCTCGCTCTGCATAAGAATATCTTTCATAACGTT
CAAGGATCCTTTCCATGCCGGAATCAGTGGCGTACTCGAAGAGCTTTCCCTTGGTGGAGA
AGACGATCACAGCGACCTCAGCATCGCAGAGAACTGAGATCTCGTGAGCTTTCTTGAGCA
ATCCGTTCCTCCGCTTGGAGAAAGTCACCTGGCGATTGATCTTGTTCTCGATCCGCTTCA
GCTGAACCCTACCTCTCCCCATTTCTACTTTTCCTTCTTCTTTTCCAGGAATCTCAAGTA

ACAAAGAAGGAGATAAAACTAGAAC

>hx_isotig40986  gene=hx_isogroup40404  length=275 gi|290465695|gb|ADD25192.1|	Transcription factor apetala 1 
AGACCTCCAATCCTTGAGTCTAAAAGAACTGCAGAATTTAGAGCAACAGCTTGATACTGC
TCTTAAACATATACGAGCAAGAAAGAACCAACTCGTATATGAATCGATTTCAGAACTTCA
AAAAAAGGAGAAAGCATTGCAGGAGCAAAATAACATGCTGACAAAGAAGCTTAAAGAGAA
AGAGAAGGAAAAGGAGAAAGCTCTAGCGCAACAGTCTCACTGGGAGCAGCAAAaaCCAGG
ACGAAACTCACCGACATTCCtaccatcacaaccac


>hx_isotig27517  gene=hx_isogroup26935  length=462  gi|56567285|gb|AAV98627.1|	Transcription factor apetala 2 
GTTGGTCACAGCGTTAACCCCTCTGAACTTAATTGCTGCTATATCATATGCTTCCGCTGC
TTCCTCCTCTGTGCCAAATGTGCCAAGATAGAGATCTTTGTTTCCTGCTACCCGTCCAaT
CCTGGCTTGCCATCGCCCTTGTTGGTGATGCCTTGTCACACCTCTGTAAATTGAGGCTCC
CCTTGAAAaaCCACTGCTTTTCCTTCTGAGTGAAGCagTGAACTCTTGTCTCGACATATT
CTTCATCTCCTCCAATTCTTTGGTATAATCAGAAACCGGGAAATTGATGGTGGCGGTGGG
ACCCCAGTATTTCAGAGCAGCGAGATCATAAGCCCGGGCTGCTTTTTCTTCCCTGTCATA
TCCACCCAAATACACTTGCCGTCCTTTCCGGGTCTGCCCTTCTCTCCTACAGCTGTTATC
CCACAGATGCGCCTCGTATCTCCCCGTCCACCTGTGTCTTGT


>hx_isotig09551  gene=hx_isogroup08969  length=333  gi|290465697|gb|ADD25193.1|	AP3-like protein AP3 
CTCGGCATCGCAGAGAACGGTGAGTTCGGCAGCTTTCTTAAAAATTCCTCCTCTCCGCTT
GGAATAGGTGACTTGCCGGTTGGTGGAGTTCTCTATTCTCTTAATCTCGATCTTCCCTCG
GCCCATCTTTTCCTTTTCACCTCCGCCAACAAACCACCGCTGTGGATGACAAGGAAAGTT
GAAACAGAAGATGACAATGAAGCCCGAGGGAGTAGAGAGAGGAGAGGGAGAAAGAAAAAG
GAAGAGAGAGGAGGGAGGGAGTGGGGTAATTCTACATCTAGGAGGCGGGACCAAAGAAGC

CCTCAGCTACTGCAAATGGGAACGTTTTCCACT

>hx_isotig09957  gene=hx_isogroup09375  length=376  gi|290465699|gb|ADD25194.1|	AP3-like protein AP3
AGATATCAGGGATAAATCTATGGAAGTCGCATTATGAGACAATG
CAGGAGCATTTAAACAAGCAAAAGGAGATTAATAATAATCTCCGAAGAGAGATTAGGCAG
AGGATGGCGGGTGAACATCTGGACGATATGAGCTTCGAAGAATTGAGAAGCCTTGAGCAA
AATTTGGAGAACTCGTTGAAGGTTATTCGTGAGCGAAAGTACCGTGTGATCTCAACCCAA
ACTGAGACTTACAaGAAAAAGATAAGGAACTTGCAAGCAGAACATGCAAATCTACTATGT
CAAATTGAAGAGCGAGATGAGAATCCAAACTGTGGGCTAGTTGATCACAATGGCGCAGGC

TATAAATCTGCTCTTGGTTTGGCAAATGTGG

>hx_isotig24725  gene=hx_isogroup24143  length=491 gi|48727608|gb|AAT46101.1|	PISTILLATA-like protein
CAGAAGACTTCTGGTATCTATCCAGGAGCTTGATCAGCCTTAAcccATCaaaaaGaaaaa
ttaaagagaacaaaaaacaaaCaaaaTCCAACATGGGAAAGAGAAAGGGAAGAAAAaaCA
AAAGAAAGAGgggAAATAACCAACAAATGAAGTCAAGGAGAAGATCGGGAAAATATaTGA
AGAAGATAACAAGAGAAAACACTTCCATACGTGGTGTTAGGGCTGCAGTACTCAGACATC
TTGCCAGTGCTAGAGAAGATAACAAGTGAAACCTCAGCGTCACAAAGAACAGTGATCTCC
TTAGCCTTCTTCATGATCCCATTTCTCCTCTTCGAGTATGTAACCTGCCTGTTTGTTGAA
TTCTCTATCCTCTTAATCTCAATCTTCCCTCTCCCCATCTCTCAGCTCTCAGCACAACCC
AATCTCTGCAACACTTTTGTTCTTCTTCTTGTTCAAAGGGCAGACAATGAAGAGATGATT

GCATCCCCCGG


>hx_isotig05253  gene=hx_isogroup04671  length=338  gi|42794560|gb|AAS45686.1|	AG protein 
ACTCAAACAGCTTGAGAGCAGATTGGAGAAAGGCA
TTAGCAGAATTCGATCTAAGAAGAATGAGTTGTTGTATGCCGAAATCCAGTATATGCAGA
AAAGGGAGATTGAGTTACAAAATGATAACATGTATCTTCGTGCTAAGATAGCTGAGAACG
AGAGGGCACAGCAGCACATGAGCATGATGTCTGCATCTGAATATGAGGTGATGCCTCAGA
CATTCGACTCCCGGAACTTCCTCCAAGTAAATCTACTGGAACCCAACCACCATTACTCCC
GCCAAGAACAAACAGCACTCCAGCTAGGTTAGTATGCTCAAGGGACATATTTCTGGAGTT

CCT

>hx_isotig05483  gene=hx_isogroup04901  length=343   gi|290465687|gb|ADD25188.1|	AG protein 
CAGCAGAATTCGATCCAAAAAGAATGAGCTGTTGTTTGCTGAAATCGAATATATGCAGAA
AAGGGAGATAGACTTGCAAAACGATAACATGATGCTTCGTGCAAGGATAGCAGAGAATGA
GAGAGCCCAGCAGCAAATGAGCATGATACCTGCATCTGAATATGAGGTCATGCCTCCTCA
ATcTTTtGACTCTCGGAACTTCCTCCAAGTAAATCTACTGGAACCCAACCACCATTACTC
TCGCCAAGAGCAAACAGCACTCCAGCTaGGTTAATATGGTCAAAGGACATATTTCTGGAG
AGCATTCTCTTtCTGTCTTTCTTCTTTTTGGGAGAGTCAGTAT

>hx_isotig06523  gene=hx_isogroup05941  length=586  gi|290465689|gb|ADD25189.1|	Agamous-like mads box protein 6
TGCTTATTGATGTCTCCAAGATGACGTTCCTTTCGGCGGAGTTCTTCCATTTGTTCCATC
ATTATTTGCGCCTTGCGTTGTCTAGCTTGTGAGAGAGACCCTTCAAGCTGCTTCTCAAGA
TTCTGCAGCTCTTTCACACTAAGTGGTCCTAGATCTTCTCCAAGCAAATGCCTCTGTGAG
CGTTGCAGAGATTCATATTTTGCCTTTAACTTGGACACCTCTTGGTACCAGCTCTGTGTT
TCACGGTCGGACGCACTGGTGTCTTGAGGAGTGTAACAGCATTGTTGGTATCGCTCAAGG
GTTTTGTTTATGCCGGCGCTTCCAAACTCATAGAGCTTTCCGCGACTGGAGAAGATGATG
AGAGCAACCTCAGCATCGCACAAGACAGAAAGCTCGTAAGCTTTCTTGaGCAAACCGTTC
CTCCGCTTGGAGAAGGTGACCTGACGGTTGATCTTGTTCTCGATCCTCTTAAGCTCCACT
CTTCCTCTCCCCATCTTTTTCTTCTCTCTCAAAGTCTCCCACAGAAGCACAGCTCCACTA
CTGACGACCACCGAGAGCCGATCCAGAAAATGGAATAGCCGACCAC


>hx_isotig36391  gene=hx_isogroup35809  length=359  gi|290465689|gb|ADD25189.1|	Agamous-like mads box protein 6
GATGTCTCCAAGATGACGTTCCTTTCGGCGGAGTTCTTCCATTTGTTCCATCATTATTTG
CGCCTTGCGTTGTCTAGCTTGTGAGAGAGACCCTTCAAGCTGCTTCTCAAGATTCTGCAG
CTCTTTCACACTAAGTGGTCCTAGATCTTCTCCAAGCAAATGCACTAAATTAAAACCATG
CATCCATAGCTGCATAAGTGTTTCAAGTGGTTTTTCTTTCCAGCTGCATGAATCGAATAT
GATGGACAAAATTTCCTGTCTTGGGTATCATGTTACCTCTGTGAGCGTTGCAGAGATTca
tattttgcctttaacttggacacctcttggtaccagctctgtgtttcacggtcggacgc


>hx_isotig03972  gene=hx_isogroup03390  length=221  gi|313907147|gb|ADR83588.1|	Sepallata 1-like protein 
TGAACAGCTTGAGCATCAGCTTGAGATGTCTTTGAAGCAAATCAGATCAACAAAGACCCA
ATTAATGCTTGATCAGCTGTCTGATCTCCAAAGAAAGGAACAAATGCTCCAAGAAGCTAA
CAGAGCCCTAAAAAGGAAGCTGGATGAAAGTAGTTCTGAGAATCCTCTTCGGCTGACATG
GGAAGCTGGTGGGCAAAACATCTCTTATAGTCGCCAGCCTT

>hx_isotig03580  gene=hx_isogroup02998  length=470  gi|290465693|gb|ADD25191.1|	Sepallata 3-like protein
ACGTGGATTTCTTCATTAAAGAACACAATAAGTGAAGCACTTATGCAATTTGTCCGCGTT
CTGTTGTGTCCAAAGAACATAAAATGTACTGCTTATCAAGGGGATACATACCACAAAGTT
GACGCTACTCTTCTGATCATGCCAGCCACCCAGGCATATAACTAACACTTGGCCCTGGTG
CTGCAACCGTTATTTGaTCAGGCTGGTACCCAATTTGTAGCGTGGGCTCACACTCTACAG
GATGAAAGAAACCTTCGCCTTGTGTTTGGGCTGGATGCCGTCCATAACCATGCACATTGG
GGTCCCACTGATGTGCATTTGCCTGACTTCCTTCTTCAAACCGCCGTTTCAATGCCCTGT
TAGCTTCGCTAAGCATTTGCTCCCTTCTTTGAAGATCTGCAAGCTGATCAAGCATGTATT
GGGTCCGTGTTGATCTGATCTGCTTCAACGACATATCCAGCTGCCTCTCC

>hx_isotig09213  gene=hx_isogroup08631  length=876  gi|183239022|gb|ACC60969.1|	phytochrome A
attagtcaagtcatgattaagagcaatgcaaagaatattcaaattattaatgattcattg
gaggatatcttgAttgaacgactttatggagacagtctaaggcttcaacagatactggct
gatttcttttcgatttctGttaattttacaccgaCtggagGCCAGCtaATActtgcTACC
AGtttGaCTAAggatcgaTTgggAGAATGTGTTcatcttGTGCATCTGGAGCTCAGGata
aTTCAtACgggTGGTGGAATACCGgAAGAGTTACTCAGCCAGATGTTTGAAAGCAATGGT
AaTGCATCATCAGAAGAGGGTGTCAGCCTTCTTTTCAGCAGGAAaCTTTTGAGGCTCATG
AATGGTGATGTCCGGTATCTGAGAGAAGAAGGCAAGTCAACTTTCATCATAACCGTTGAA
CTTGCCTCAGCCCAAAAACCGCATAGGTCAAACAGTTCTCGAGGTGAATAGTATCGTCAA
CTGATTTGTACAGCTAAAGAAGAGTGTTGAATGacTTGTTGTTACCTGTAGTCaTCCCTT
ttCGTCTACGGCTTTTTGCTGTGTCAATCATTTGCCATTTATCTTTATCTTTtATTTttC
CTtGTTTCTCTACCCCGTCTATGGATGGGCAGGCGATGATGGTGATTACATTGGTTGGCG
AGGCCTGAGGGGAGGTCAAACAAACACTCACAGGGCCAAATAAGCAAGCTGGCATCATCT
AATTCAACTCTATTCTGGGATCAGTAGTCCTTTAAGGCTTTGATCTTGCCTTTTCCTTTT
CTCCCCTTAACCACtcttttttggTTGGAGGGGGTTCTTCTAAGTTCtATCATTGTTGTA
TTATTAACTATTTTAGTCAGAGATGATTTTGTTTCC


>hx_isotig40260  gene=hx_isogroup39678  length=291  gi|183239022|gb|ACC60969.1|	phytochrome A 
CTGCATTGAATAGATTGAAGTCATTGGCATACATGAAACGACAGATCAAGAATCCTCTTT
CAGGGATTATATTTTCTCGGAAGATGATGGAAGGAACTGACTTGGATGAAGAACAGAAAC
AGCTTCTGCATACCAGTGCACAGTGTCAACGCCAGCTGAACAAGATTCTTGATGACACAG
ATCTGGAGAGCATCATGGATGGATGTTTGGATCTTGAAATGATTGAGTTTActgtacgag
attgttttggttgcttccattagtcaagtcatgattaagagcaatgacaaa


>hx_isotig13754  gene=hx_isogroup13172  length=695 gi|12231335|gb|AAG49048.1|AF216091_1	phytochrome B 
TCCGTGCGATTTCAAGGTTGCAATCGCTTCCGGGTGGGGATATCAAGCTTCTTTGCGATA
CCGTGGTTGAGCAAGTGCGGGAGCTTACGGGATATGATCGAGTCATGGTGTATAAATTCC
ACGAGGATGAGCATGGTGAGGTTGTGTCTGAGAGCAAGCGGCCGGACCTGGAGCCTTATA
TTGGGTTACACTATCCTGCCACTGACATACCCCAGGCCTCAAGGTTCTTGTTCAAGCAGA
ATCGTATCCGGATGATAGTTAATTGCCATGCCACACCTGTTCGGATAATTCAGGCTGAAG
GGTTTACTCAATCCTTATGCTTGGTTGGTTCGACACTCCGTGCCCCACACGGTTGTCATG
CTCAGTATATGGCCAACATGGGTTCAATAGCTTCCCTAGCCTTAGCAGTAATTATCAATG
GGAATGATGAAGAAAGTGCTGGTGGGCGTAACTCTATGAGGCTATGGGGACTTGTCGTGT
GCCACCATACATCTCCAAGGTGCATTCCCTTCCCccTCCGTTATGCTTGCGAGTTCCTTA
TGCAGGCCTTTGGACTTCAGTTGAACATGGAATTGCAATTAGCATCCCAGTTATCAGAGA
AGCATGTATTACGGACCCAAACTCTCTTGTGTgATATGCTTCTCCGGGATTCGCCTACTG
GTATTGTCACCCAGAGCCCCAGCATCATGGACCTT


>hx_isotig12877  gene=hx_isogroup12295  length=719  gi|255557437|ref|XP_002519749.1|	phytochrome B
AGTCTGTGGTATGGCTGCTGCAAGGATTACTTCAAAGGACTtCcTTTTCTGGTTTAGGTC
TCACACTGCAAAGGAAATCAAATGGGGAGGAGCTAAGCACCACCCTGAGGACAAAGAtgA
TGGTGGAAAGATGCACCCAAGATCATCATTTAAGGCTTTCCTTGAAGTAGTAAAAAGTAA
GAGTTTTCCCTGGGAAGTTTCTGACTTGAATGCTATTCATTCACTACAGCTTATTATGCG
AGGTGCATTTCAGGATATTGATGACAGTAGTGCTAAGACAATGATCCGTGCACAACAGAA
TAATATGGAGATTgaGGGGATGGAGGAACTCGGTTCGGTGGCCTGTGAGATGGTCAGATT
GATCGAGACAGCAACTGCCCCAATATTTGCTGTTGATTCGGCTGGGCTAATCAATGGATG
GAATGCCAAGACTGCTGAATTGACAGGATTACCAGCTAGTGAAGCTAAGGGGAAGTCCCT
TGTTAATGACCTTCTCCATGAGGAATCTCGTGAAGTTGTTGAATACCATCTATCTCAAGC
TTTGAGAGGTGAGGAGGACAAAAACATTGAGTTaaaattgaagacttttgggCTAGAGCA
ACAAAACCCAGCTGTGTTTATCATGGCCAATGCCTGCTCCAGTAGGGATTACACAAATAC
CGTTGTTGGCGTGTGCTTTGTGGGTCAAGATGTCACAGGAGAGAAACTGATAATGGACA

>hx_isotig43078  gene=hx_isogroup42496  length=221  gi|85679505|gb|ABC72086.1|	phytochrome B
AAAGTGCGATGGGGCTGCACTttATTACCAAGGGAAATACTATCCACTTGGtGTCACCCC
TACTGAGGCTCAGATAAAAGATATTGCAGAGTGGTTGCTGGCTCACCATGGGGACTCCAC
AGGGTTGAGCACGGACAgTTTGGCTGATGCTGGGTACCCTGGAGCAGCCTCACTTGGTGA
TGCAGTTTGTGGGATGGCTGTGGCTTATATATCATCTAGAG


>hx_isotig29731  gene=hx_isogroup29149  length=436  gi|355483782|gb|AES64985.1|	Phytochrome B1
CCTGAATTCAAGCTGCACAAGCTCTCTTCCATCTGAACTCTGACCCAAACGAGGCCAAAC
ATGAATTTCTACCCAGCCTTCCGGAGTTGGTGCATATCGGACCATATTCAACAAAAAATC
AGCCAAGATCTGCTGAATTCTCACTTGATCACCATAAACAGCTAATATTTTAATTTCTTC
TGGGATATCCCGAATTAATTGCACGCTCCTTTCCCTTAGAAGGAACATAACTTGGCTAAC
AATAGCaTTTATAACATTCCCAACTAAAaaTTCAACCTTGTCAAGCTCCAGTGATCTGTT
ACCAAAAGCAAAAaaGATGTAAGTTCTAGTTCTGAACAGTAGCAAAAATGCACTAGAATA
ttttaagaaaacaaggtacggtaacttacagaaagtcagaaactatagtaatcaaaaaca

gtctaccatatatatt


>hx_isotig11310  gene=hx_isogroup10728  length=776  gi|183239018|gb|ACC60967.1|	phytochrome C 
GGTATCAAGTTAGAGATGTTTAATGGATTAATGTCCCGCTAACTAACAGAAGAAGCAAGC
AAAGAGCAATAGAGAGGATACGACACAAAGGCCGGTGAaCATAAAATGCTTCAaCTTATT
TTACCTTGTCAGCTCTCGCCAACTTCAGATGCTCAACACTCTcTTtCAGGTGAAAAGCAA
GCATTTATCTTATGATAATAACCTCACAATAATAGAGCCCTTCAGGACAATTcTTTTtCT
TATTAGTTTTTtGTTTGCTTTTTACTCAATCTAAAGCTCTGTATCCAATTCTTTCTGTAA
GACTCAGAACTATGTGAAGTGCCAAGCTGTTTTAGTAGCAAGATCTGCATTCTTTTTTTA
CCATCAGATCATCTAGTTCTGGTAGTGCGATGAACCAAGGCCCGAGGGGAATTCGACATG
AATAATGAATGCCGATTTGTCTGCCCCTCTGAGATACTGTACAGTACCATGCATGATCCT
CACAAGCTTCTGGCTAATGTATAAACCTAAACCTTCCCTTGAGACACTCTGGCTGTGGTG
GAACATCTCTTCAaTTAAAGCATCTGGAATCCCTGGTGCTGGGTGTGTGATCCAAAATTC
AAGATGAATAAGATGTACACTAGCCCCTATATGTTCCTTTGTTGGGgTGACCTTCAGCAC
AACAGAACATCCTTCAAATGCTGGTGTGAACAGGAGTGCATTTGTCAAGAAATCTGACAA
GACTTGTTGAAGCCTCAAATtGTCACCATACAAGTACATAGAGGACACTTCTGCTG


>hx_isotig21243  gene=hx_isogroup20661  length=539  gi|183239018|gb|ACC60967.1|	phytochrome C 
ACGAGTGTATTTGTCCATCACCATCCTTTCCCCTGTTTTATCTTGCCCAATAAAGCAAAC
TCCTACAACATTTCCTGCCATGTCCCGGTTACAACAAGCATTGACAACCAGTATCACACG
TCCATTAGATCCTTGAGGACTAAATGTTTTAAGCTTGATCTCAACATTTTTCTCTTCTTT
tCCTTGCAAAGCCAaGgAAAGCATGCTcTtCACTTCttgAActGAATCAtcATAAaCAAG
GTtgaTTAatggCATTCCAATAGCCTGCTCCACACACAATCCaGTCAATTCAGCTGCTTT
GGTATTCCATCCATTTATATTACCtGAGGCATCagcAGCCAAAATGGGtaCTGAAGCtGT
CTCAATAAGGCGtaCCATCTCACtcGTGACAATACGTAGTTCATCTACCTTTTGAATTCT
TGCATCAACTGAAGGCATATTCATAATTGCCTTGGAGTCTTTTTtGTTTTCATCTtGTAA
GGACCCTCGAAGTATCAGTTGCAAGGAGTGGATGGCATGCTTTCCTTGGCTTTGCAAAA

>hx_isotig16806  gene=hx_isogroup16224  length=622  gi|183239026|gb|ACC60971.1|	phytochrome C 
AAATCATGGATCAGCTGCACCTGTCGTTCCCtGCTCAAAGTCATAACTTGAGtcATGACC
ACCTCCAGAGCTTCTCCAAGGTTGAATTCGACAGTATTCATCTTGAGACAGCACTCATCA
ATACTTTCCAAATCAATGTCATTTATGATCTTGGCTAGTTGTTCCTGACAGAGTATGCTT
GTCCTCAGAAGTTTCTTCTGCTCTTTGCTTAAATCAgAaGCCTCCATTAGATTGCGTGTG
AACAGTATTCCGTGAAGtGGATTTCTGATTTCCTGACGAATGTATGCTAATTCCTTGAGG
TTATTTACTGCAGCTTGTTCTGATATACtCaTGCCGGTCAAAGAACCCAAATAGCAACTT
ATCTGCATCCTGGCCTGCCATTACACTGTTCAATAATATCCTGAGCCTGGTCAATGTGTC
TTGATCTTTGACCTGACAACTGAAaCTATAGAGAGTGAACACcTCCCCCACAAGCATCTt
ATTGATAGTTTCTTCTCTCTTCATGCCAGACAATTTCTGCATTGCATTGTTCCACTCAAT
GCAGTGACCATGTtCATCTATCATAAATATTGGTGGGATAAGTGTGCATGTATTTCTCAC

AAGTGCAGTGTAATCACCCTGG


>hx_isotig21243  gene=hx_isogroup20661  length=539  gi|183239018|gb|ACC60967.1|	phytochrome C 
ACGAGTGTATTTGTCCATCACCATCCTTTCCCCTGTTTTATCTTGCCCAATAAAGCAAAC
TCCTACAACATTTCCTGCCATGTCCCGGTTACAACAAGCATTGACAACCAGTATCACACG
TCCATTAGATCCTTGAGGACTAAATGTTTTAAGCTTGATCTCAACATTTTTCTCTTCTTT
tCCTTGCAAAGCCAaGgAAAGCATGCTcTtCACTTCttgAActGAATCAtcATAAaCAAG
GTtgaTTAatggCATTCCAATAGCCTGCTCCACACACAATCCaGTCAATTCAGCTGCTTT
GGTATTCCATCCATTTATATTACCtGAGGCATCagcAGCCAAAATGGGtaCTGAAGCtGT
CTCAATAAGGCGtaCCATCTCACtcGTGACAATACGTAGTTCATCTACCTTTTGAATTCT
TGCATCAACTGAAGGCATATTCATAATTGCCTTGGAGTCTTTTTtGTTTTCATCTtGTAA
GGACCCTCGAAGTATCAGTTGCAAGGAGTGGATGGCATGCTTTCCTTGGCTTTGCAAAA


>hx_isotig28961  gene=hx_isogroup28379  length=446  gi|6715243|gb|AAF26343.1|AF190097_1	phytochrome C
ACATGGACAGTGGTCAGAAAAAGGGAAGGAAGCTGTGGGGCTTGGTAGTCTACCATCACA
CAAGCCCTAGGTTTGTCCCATTCCCACTGAGGTATGCGTGCGAGTTTTTGATGCAAGTCT
TTGGTATACAGCTTAACAGGGAAGTGGAATTGACTACTCAATTGAGGGAGAAGCATACTC
TGCATACCCAGGCTCTGCTTTGTGACATGCTCCTCAGGGATGCTCCTGTGGGGATTTTTA
CTCAATCACCCAATGTGACGGACCTTGTCAAGTGTGATGGTGCCGCACTCTACTACAGTG
GTAAATGTTGGTTGCTAGGGGTCACCccTACAGAGGCTCAAATAAGGGATATAGTTGGAT
GGCTTCTTGAGCACCATCATGGGAGTACAGGTTTAAGCACAGATAGCCTCATGGaagctg

gctatcctggggcttcagttcttggt


>hx_isotig40707  gene=hx_isogroup40125  length=279  gi|183239028|gb|ACC60972.1|	phytochrome E 
CGCTGTTCGGGCAATTTCCCGGCTGCAGTCACTTCCTGGGGGTGATATCGGAATCTTATG
CGATACAGTTGTGGAAGACGTTCAGGAGCTTACTGGGTATGACAGAGTCATGGTTTATAA
GTTCCATGAGGATGAGCATGGTGAAGTTGTTTCGGAGATCAGAAGGTCTGATTTGGTGCC
TTATTTGGGttACATTATCCAGCAATAGATATACCCCAAGCTGCGCGTTTCCTGTTCAAG
CAGAACCGAGTAAGGATGATCTGCgactgtagtgctgct


>hx_isotig01777  gene=hx_isogroup01195  length=1896  gi|340007733|gb|AEK26572.1|	cryptochrome 1.2
AACTGTGGTATTATGTTATTATTTCTAACCATTTGCACATCACCTTGGTTTAATGTCTCT
CTCCGAGGTTCCAAATCTAGATTTAAATTTGCTGGCACTTCTGGTCTACCATCCTCAGCA
AGGTGTCTGAGATCCACagAAGAACCTTCGTCCTCTTCAACTCTCATCAATGAAGAAGTT
ATACTAGGGACCATTTGATCCCCATATCGTCTAATCATAGTAGTTGGGTTGTTCCTAATG
GgTTCGTGATCCACCTCCATTTGTATGTCTTGTGGAAAGGCAAATGGAACTGAATCAGAA
GAATCCCcAAGTCCTTCCTCAATTCCATTCTCAGCTGCAGCTCTTGAGGCTGCTTCATGC
TGCCACATCTCTGAAAGAGCCTCCTGCAACCTGGCTTTTGCTGcatctattcctacaatg
gggagaggatagttagagcccagttcaaccccagcaGCTTGAAGTACAAGTTCTGGTGCA
TCCCATGGGTGGTGTATCCATTCAGTAGGAAGCCTAGcaagttcaggaagccaccttcgt
acatattcgacctttagggtcaaatttgtaaccttcagacTGTGGgTTATCTATGcGGTc
aaaCTCCCGACCATCAGgcAGAGTCCCagATATATATtGCCAACCAAGAGCgTCACTCTC
TAAATCTGCATCCAAtAAagTATCCCAGAAATACTtCATCCCCCATCTCCatGGcAGCTG
tAagACCTTCACAAAAAagCTGgCTActACAACTCgTATtcgaTCATGTAaCCAACCAGT
agCCCAAAGTtCTCTCATGCCAGCATCAACCAAAGGATAACCAGTTCGACCTTGtcTCCA
TGCCTTGAagTAGTTCTCgTCAAttACCCAAGggaagaaCTTAAGGTgTCCAAGAAGAGG
ccTTTCATGACTGcAAggaTGGTTAAAACTCaTGTATCttGAATACTCCCTAAggCCaaT
AGACTTGAGAAACAAGTTGACACtctCTTCACCTGCTGTGtttCCTTCAtttGcccACAG
AACCTGtttGATGCGAACAAGATGGAAGACtttCCTCACACTTAcctccccaaaaTGTaa
aTggggTGAGAGAAATGAGGTTGTAGCACTATCAGCCTTTTTGCGGTTCACAGAATACTC
AATCAATGGTCCATTGATAAAGTTGGTGAGGGCCTTGTCAGCGCTGCTCCATCCAGGTGA
CCATGCACGGGCAAGAAGTGCATTGCTTGCCTTCTCTGATTCATCCTCAAATACAAGAGC
ATCTGAAGGGCACCTTGATACATCACCTGAAACTATCCTCTTAGgTGGGAGCAGTGGCGC
TTCTGGATCATAaGGCATGCTAAGGCATCTGTTCCAGAAaGCCaTGAAGGTGGTGAATGG
GCGCCCATCCACATCATTAACTTCCCATGGTTCATAGAGCAAATCAGCATTAaaGGAGAG
CACAGCTATGCCTTGGGCGGTCAGAACCTCCTTTGCTCTATGGTCCCTTACAAGTGACAA
GGGATCGTAGAGGTGGTTGAAGAAGAGCTGAGTAGCTCCAGTAGACTTGACAATATCTAA
GAGAGAAGAGACACTATCAGTAGACCTCTTGGTAACGAGAGAAGTACCGAGACTCTTCAA
GGAGGAGTCAAGGTGAGCCAAGCTCTGCTTAAGCCACCACCTCGAGACCCTGCCAGGATA
ATAATGACCCTCTTCCTCAGGTGCCCATATGAACACTGCAACCACAGCCCCTGCCCTCAC
AGCAGCAGCAAGAGCAGGGTTGTCCTCAACCCTCAGATCCCTCCTGAACCAAACTATGCT
GCAGCCACCACCTGACATCTAATCCAACAgccaatcccagaacacaactctgcctctcaa
tgaaataacatctttgtctctctctctctctctctc


>hx_isotig09980  gene=hx_isogroup09398  length=829  gi|339777741|gb|AEK05708.1|	cryptochrome 1.2
GAGCCCATCAGGAACAACCCAGCAACCATGATTCAACGATACGAGGATCAGATGGTCCCT
AGCATGACTTCATTTCTAAGAGTTGAAGaagAggaatcttctgtggatttcagatacctg
cctggggatagcagaccagaagtaccagcaaatttagatctaggtttggactcaaggaga
gaaacatcaaatcaaggtggttcacaaattgttaggtacaatgacacatttCCACTGTTT
AATGCTACGCGAGGGCTACAAGAtGTtGAAGACTCCACAGAATCTTCAAGTAGCAATAGT
GGTAGAAAaGGGAGAGATGGGGGGCCTAGTTCCAGTTTGGTCTCCTTCAGCTCCCTCCGC
TTCTAGTTCTaaCTAttCAGAGCGGTTTGTGGGCGAAAATAGTGGTCTTGGAAGAaGCTG
ATCTTATATGCAGAGGCATCTCAGTCCCACCAACTAGTGAATTGGAgaCAGCTTTTGCAA
ACTTGGACAAGAAACTGGGAGGCAGATAATGCTGTGCTACCTAATACCATAGGCTAGTCT
ACTGATGGACCAACTCCTAATTTACAATGTTCTCCATATCTTTCTCCTTcTTCTTCTCTG
CAGTTCGACCTCCAACCAAAATGTCTGCAATACAAAGTTGATACTGGGGATCTAAGTCAT
CCAATTCATTGTCCCCTTTTTTTTCTTTTCCTGTTTGTATCATATATTAGCTCTGTTGTA
TAGTTATTGGTATTCTCCTAAGGAAAGAAGAGTGCTACCAAGGTGTGGTATATAATAaag
CCATGTTGTTGCCTCGTTTTTTATGAAGAAGGCAGGTACACTTGCTACC


>hx_HCPISSG01CEG44 length=485  gi|308803621|ref|XP_003079123.1|	cryptochrome-like protein 1
GTACTCCTTTGGCATATCTTTCAGTACAGGGACGAAGTGTCGAATGTAGTTCCCATTAGG
ATCATATTTCTTCCCAAATGAGATTGGGGAATAGATACGATTATACTGGTAGAAAAATGA
GGAACAAGAGAGCCATAACCAGTTTCCGTTATTTATGGCCCAGTCTGAATCAATCAGCAA
TCTCTCAAAAACATCACGCCCCTTTTCCCAATGAATAAACAGATCTCCACGAGTCAGGAA
ACATGCTACAGAATGCCGTGCAAGATGGTGCATCCAACCCCACCTTTGCAACTGGACCAT
GATGGCATCAATCCAAGGGTAGCCTGTCCGAGCCCTCCCTCCAAGCCGCCAGCAATTCAT
CATCATCATTCCAAGGTATCTGCTTGCAAATTCGATTGCCCTTCATTTTGTCAAAATTTG
GAGTGCCATAAGCCACCGTGTAGAAAAATTCTCGCCATAACAACTGCCCAGCCAGTGAAA

CTGGT


>hx_HCPISSG02H15K5 length=292  gi|225464803|ref|XP_002268503.1|	transcription factor FHY3 (FAR-RED ELONGATED HYPOCOTYLS 3)
GAAGACCAATGGTCCAAAATGGTCCACATTTTTGAACTTAGTGGAGATGAATGGCTTAAA
TCATTATATGAAGACCGAAAACAATGGGTGCCAACTTTCATGAGAGATAATTTTTTTGCT
GGGATTTCCACTACTCAGCGATCTGAAAGCATAATCTCTTATTTCGACAAGTTCATGTAC
AAGGAAACAAGCTTGATAGAGTTCGTTGAACAATGCAGAGTTGCCCTCCGTGATAGATAT
GAGAAAGAATCCAAAGCAGAATCTGATTCATGGCATGGGACACCAGCATTGA

>hx_isotig04911  gene=hx_isogroup04329  length=1206  gi|225464803|ref|XP_002268503.1|	transcription factor FHY3 (FAR-RED ELONGATED HYPOCOTYLS 3)
TGTGAAAACATGGTAaaggACTTATTATACAATAGATCAAATCATCATTGACTGATGTAA
CTTAAGTTCACCAGTCAGGAAAGAAAAGAAAACAATTTCTGCAaCTTAATCATGATGGTA
ACTTTAGTTGGGCATACCATATCTTTTTATGGTCTATTGAGCACCAGAATAACCATGGAG
GTCAGATATGCTAGGATTTGCAGAGTGTATTATAGGGTTATTAACTATTGCACATTTTCC
GATtGCTTCTTCAATTGCATGAAGTGCAATATTGTAACTTTCTTGAGATAATGAGGCTTC
AATACCCAACTTAAGGGCTCGATGGCATAAATTATTACAGCGTTCTGCCCTAGATCCCAC
TTCCTCCAATCTCTGTCCCATGATATGCCTACTCCcTGCATCTTTCATCCATCCTTttAG
TATATACTTGGATGGGATTTCAaCCACAGCTGAACATTGCAGAACAACCATTGCATGTCT
GCAGAGAAACCCTTTATGTTCAAACAAACGACATAGACAGCATACCTCTGATTTTGTTTC
ATCCCATGCCACTGTGAATTCTTCTTGTGCTTCGAAGTCATGGACCCTATATATTTTCTT
GGACCCATCTTCTTTCTCTTTCCTAGGATGACATGCAACTGTTCCCAAAACCTCCAGTTG
GAACTTCTGGAATATTTCATGAGGGTATACTGTAgaCATTTGTTTTTCATAAGGTGAATG
GGACTTCAAAgAaGGCATTGGAAGCCATGTATCAGAATTTACTCTAGATtCTTCATCACG
CCCATCTTGTATAAAGACATTAAATTGCCCAAAAGATCTTTTAATGTAGTTTCCTTGTGC
ACATAGTTCTCAAAGAAAGAGTTCATGCTTTCAGATCGTTGAGCAGTAGACATCCCAACA
AAAGAAGTATCCTTCATAAAAACTGGCACCCAATGTTTACGATCTTCATACAATGATTTA
ATCCActCATCCTCCCCAAGTtcAAATGTGTGAATCATTTCCCACCATtGAGTTTCAAAT
TCTTCTTCTGTCCACgaCTTAGAAATGCACTTTTTAAACTCTTCTATAAAATTCTCATTT
CTTTTCATTACATGACTGAGCTTCTCAGGTACATCCCTTAATATATTCCCTAAACAAAAT
CTATGGCATGTACTTGGCAAAACCTCTGCAACTGCTGCCTTCATAGATTTATCTTGATCA

GTAACT


>hx_HCPISSG01D94KX length=380  gi|255585740|ref|XP_002533551.1|	ubiquitin ligase protein cop1
ATTCGAGTTGTTCTGCACGTTTAGCTCCATGGAAGAAAAGCTCAGAACAATGTCCAATCT
GAGGCATCGAGTTCTGCCTCCTCAATTGCTGTTGAAATATCCAAAGGAAGCTTCATTTTG
CCTGTGGTTATTGCATCCTCAGCCAAGTCCTAGACCAAAAATGAGTGAGGTGTTACAAAG
TGAGTTCCTCAATGAACCAAGGTGTAACTTGGAAGACCGCGAAGCAGCAATAAAGCTAAG
GGAGGAAATAGAAGAGCATGAGTTGTTGCTGGAGTTTCTTTTGAATATACAGCAAAGGAA
ACAAGAAGTTGCTAATAGGTTGCATGACACCATTTGTTGTCTGTCTGCTGACATCGAAGA

GGTTCTGAAGCAGCAGAAGA


>hx_HCPISSG02G528O length=282  gi|255575819|ref|XP_002528808.1|	ubiquitin ligase protein cop1
GATGAGAAGGAATTAAAAGGAAGCAACTGAAATCAAATTGTAGGAGAATGGGCGAAACCA
CCAAACGAAGGTGACTTTCTTTTGCCCACAAAAACCTGTAGGACGCCGTCAGGTCCCCCG
GCCAGAAGGGTAGCTTCATTCTCTCCGACCTGCCTCCAGCATACGCTACTGACGAACCCA
TTATCATGAGAAATGGATCCAAATCCCCGGACCCATATGGGATCACGCCACCTCTTATCA
TACACAAACACCTCGTTGCTCTCCGACCCGCATCCAAGCAGT


>hx_isotig15139  gene=hx_isogroup14557  length=644 gi|326415772|gb|ADZ72833.1|	Zinc finger protein CONSTANS-like protein
GAAGGAGGAGCAACAGCAACAAAATCTTCACCTGGACATGGATTACGATGCTTCAAAACC
TGGATTCAGTTATAGTCACAGTGTCTCCCTGTCATCAATGGATGCCAGTGTGGTACCAGA
TGCTATGATGAATGACATATCCAACTCCCACTCCAGACCACCCAAAGGAACGATTGACCT
CTTCTCAAGCCCTCTTGCAATGCCTCCACAGTTCACTCCCATGGACAGAGAGGCCAAAGT
CCTTAGATACAGAgagaagcgaaaaactaggaagTTCGAGAAGACAAtAaGGTATGCCTC
taGGAAGGCCTATGCAGAGACCAGaccccGcaTCAAAGGGCGGTTTGCgAaGAGAACAGA
TGTagAAGTTGAAGTGGatCAaATGTTCTctACCACTGTACTTGCAGAAAGTGGctAcGG
caTTGTtCcATCATTCTAACTTCAAGAGGGGCAAAGGAGAAAAAAGaTCATGTCATCTAT
GTATCTGAGAAGAGTGAGTTTCTATTAGCACCATTACTATTATGAACCTTCCTCGAGGCA
AGTAGTTTGGATGAATTAATGAGTGAGAACCATGCAGGTTAACTTCTGTAAATTCTCTTC
TCTGTGCCCTATTGTAAATACATAAGAACTTCAGTGCTTGTAAT


>hx_isotig45722  gene=hx_isogroup45140  length=130  gi|326415772|gb|ADZ72833.1|	Zinc finger protein CONSTANS-like protein 
gaagggagtgacagtgttgtgccaatccagtgtctggcagtaaaggagAATCAACATaaT
CTTCAGTTAGAGATGGATTATGAGGCTTCAAAaCCTGGGTttAGTTATACTGCTTCACTT

AGTCacagtg


>hx_isotig15798  gene=hx_isogroup15216  length=642  gi|115511195|gb|ABI99481.1|	embryonic flower 2
gagaccgggaaatataaaagggacgtcgaacagagagatttgagtaaacccagctttctc
actttctcagctcggaaacgggacacctacgatcgttgtccgctgtgacgggacagactg
gatggatttcgggacctcgcagtccagctagggcagaaaaagtgaattgaaaaggccccc
cacaaaGGAGGAGTGTGTTGTAAAGGTACCGACCGAAGAAGAAGAAGGGTTCAGATTGAT
TCCAGTCCAGAGTTCCAAGAAaTTTAGACagAAGTCAGAAGCTAGATTTCAGAGTAAAAG
AGCATCTGTATGCTGGAGTTTCTACCAGAAGAGAACATCAAGAAGTGTCTTCTCTAGCAG
AATTGGAATAGGAAATTGTTATCCAGGGAAATCTCTGGGAGCTATCAAATTGCTTTATGT
GGATACCATCAATCCACAATGCCGGGGTTACCTTTGGTGGCTAGTGAAACTACGAATCCT
GGGTGCAATTGCAGCCATTCTAGGTCTTTTGATCAGATGTGCTGCCAAGATGCTTGGGCC
CATTTGTCTGCAGAagAGGcAATTACAGCTGAAGAAAGTCTGTCAGTTTAttGCAAACCT
GTTGAACTCTATAATATTCTCCAGCGCCGTgctttacgaaat


>hx_isotig38948  gene=hx_isogroup38366  length=317  gi|90102224|gb|ABD85300.1|	embryonic flower 2 
CTGGCAGATGGTCATATTCCATGGGCTTGTGAGGCGTTCTCGAGATTGCATGGGAAGGAC
CTTGTCCGAGTCCCTAATCTTATCCGGTGTTGGAGGTTGTTTATGATTAAATTATGGAAT
CACAGCCTCCTCGATGCACGCACGATGAaCAaCTGTAACATAATACTTGAAAGATACGAA
AATGAGGGCTTGGATCctAAACAAaGCTAGAGAGGAGGTTATTCATCTTATTGACTTTGG
AAGAAAGCTGAGATGGGTTACAAGGAAAAGTTTcttCATCTAATTAACTAATTTCATGGT

ACCGTCTTTGTattttc


>hx_HCPISSG01CBQKU length=441  gi|115511195|gb|ABI99481.1|	embryonic flower 2 
CTGATGGTATTGATCCAAGATTACAAACATTTTTCTTCTGTTCAAAGCCACGGAGACGTA
AGAGATCAAATAGTATAGTTCAAAATGCAATGCATGTACATCCACAAGTCATCAAGTTGG
ACTCACCTGAAGTGACTGGAGGTCCTTCTGGAGGACTTTCAGAAAAGGTTGCTTGTACAA
TTTCTTCCATGCCTGTTGCAGAGAATTCAACAATTGCTGAGCCTTCCAATCAAATTTCCT
GTAAAAACCTGAGAATGGTGTGCATTCCAGTAAAGAAGGGGAAAATGCTTCCAAGGCGTT
CATCAATGGATTCCACAATGAAAGCCATAAAACAGAAAGCAATGGTCTTGAGGATCCTTG
TTTTGCAGAGCACATAGAATGTGTTGCATCCAGCCCTAATGTTACAGGTGTTACTGCTAC

AGCTCACTCTTCTGCAGGCTT


>hx_isotig10471  gene=hx_isogroup09889  length=810  gi|115511195|gb|ABI99481.1|	embryonic flower 2
GTCTTAGATATCACCTGTGCTCATCACATGACCTGTTCAAcTTtGAGTTTTGGGTGACTG
AAGAGTACCAAGCAGTGAACGTCTTTGTAAAAACTGATATCTGGAGATCTGAGATTGTTG
CAGATGGTATTGATCCAAGGCTACAAACATTCTTCTTCTGCTCAAaGCCAAGGAAGCGAA
AGAGATCAAAGAGCCTTGCTCAAAATGCAAAGCATGTACACCCACAGGTtGTCAAATTGG
ACTTACCTGAAGTGATGGGGGAAGGCCTTTGTGGAGGACATGTAGAAAAGAATGCTGGTA
CAAGTTCTACTGtCCcTGTTAAGGTGAACCCAACAACTGCTGAGCCTTCAAATCAAATCT
CCCATCAAAAGGCAAAGAATGATGCTCATACGATTAAAGGAGGGGAAAAAACTCCGAAGA
TCCTCAGTGAGAATGGCTTTCAGAATGAAAGCCATAAaGCAGAGAGCAATGGCTTTGGAG
ATCCTTGTACTGCAGAGTAtGCAGAACGTGTTGCATCCAGCCCTAATGTTACAGGTGTTT
CTACTGCCACAGCTCAGTCTTCAGCAGGCCTGGAATGTCTTCAGCCCATATCTGGAAGCA
ACCTTGCACCCCCTGCCATGCTGCAGTTTGCAAAGATGCGGAAATTGTCTGCTGAAAGAT
CTGACCCTCGAAATCGTACACTTCTGCAGAAGAGGCAGTTCTTTCACTCTCACAGAGCTC
AGCCGATGGCATTGGAGCAAGTATTATCAGATCGGGATAGTGAGGATGAAGTTGATGATG

ATATTGCAGattttgaagatcgaaggatGC


>hx_isotig34847  gene=hx_isogroup34265  length=377  gi|355525012|gb|AET05466.1|	Protein vip1 
 CATGATGGCAGACCCTGCACTGCttGCCTTCTGTTCAGCCAATGCAAGGGCTGAccTTGT
CTTCTCAGTCACCTGGAACATCTGGTCCACTTCCCTCACCTTTTCACTGACCACAGCAGT
ACCAACACTAATCTTCTCACTTAGCCCTATCTTCTGGTCAAGGGATGCAACTTTTGCAGA
GGCATTTGATGTTAAGTTATGCCGCCCATCAAAGGACTTGGCCTTTTTGAGAGCATCCTT
CCCCAATACGAAACCCTTAGCAAGCATGCTACTCAcaacatcctcggccttcttaacagc
tggattagtactagaaggcgagtttggttgaaagcttcaggaggcaactggtaattctca

ataggtgttattgtgac


>hx_isotig09908  gene=hx_isogroup09326  length=839  gi|190192212|dbj|BAG48320.1|	gibberellin 3-oxidase1 
ATCTTGATGATTGTCTTATTCATTCAAGCAATATCTTCCTTCACATCCGTGGCAAAAaGG
TGCCGGTTTGTGCCCCCTGTTTGAATATTCAAGTGAGCATCTTTCCCTATCTTTTCTATA
CACACAGACAATGAAAAAACAGAGACTGTTTGTTGTGCATTCCTTTGCATGATTTGATAT
AACTTATCCCCTTGGGCCCCTCTCATGgGAACTAACCCAATTCTCTTTTTATTACCCACA
ACCGTCCAAGCAACCAGAATCCCTAGAACATGGGTATCCAATTAAAAAAAAaGCTCAATA
ATAATCCATAATCATGCTGATGAAGCTGACCCTGCTCTCTCTGCTTTGCAATGCAGGCAG
CTAGCTAGCTGACTTCTACCCTGTTGTGATCATTCAGGTCGACAAACCCATTTAGGGGAC
TGCAGAGGCGAACTGATGATAGTGCCTTGTTGAAATGCTTTGCCTTGGTCCCGAGGTACT
CGGCCCATGTCACTGGCCGATACAGCGGAGGATGGTTGGGGTCGACTAGGCTTGAGAGGG
GTGATATTTGAGCGTTCGTCGGCGGTCCATAGAGGTAGGCCACGGACAGGCGATGACGGG
TCCGGTTAACAACTGCCCGATGAAGAACACTTGGGAATATGCCATTGGAGAGTATGTGGA
GGAGGTCGCCAACATTGACCACTAGTGCACCCGGAAGGGgAGGTAcAGTCACCCACCcAG
CTCCATCTCTCAGCACCTGTAAACCGCTTGTGCTGTTCTGGTAAaGGACTGTCAGCAGGG
TGGAATCTGTGTGAGCAGCAAGGCCCATGGCACGGGTCGGGTCGGGGCATGCTGGATAC

>hx_isotig29647  gene=hx_isogroup29065  length=436  gi|255040357|gb|ACT99991.1|	gibberellin 3-oxidase 
GGTCCGGTTCACCACTGCACGGTGGAGGACGGCCGGGAACCGTGCGTTGGAGAGGATCTG
GAGCAGGTCGCCAACGTTGACGATGAGTGCACCGGCCAggggaggAACCGAGACCCACCC
AAAGCCATCTCTGAAGATTTGCAAACCGCTTGTATTGCTTTGGTATAGtATGGTGAACAT
GGATGTATCAGTATGAGCAGCTAGGCCCATGGTCCGGTTGGGGTCCGggCAAGCCGGATA
AGAATTCAACTGTAGAGCAGTGGTTGCACCTTGAGTGAATTCACCGGCTGGACCAACCCA
CTTCGTCAGATCTTCTCTGGCCAAGCCCAACGAGCTGAGTATGAGCCTAAGCAGCCTCAC
ggataGCTGCTTCATctcCTTCtggtATTcgtccatgaCACCacaaaatcttgtgtagtt

atggggccaaagttga


>hx_isotig28936  gene=hx_isogroup28354  length=446 gi|225445382|ref|XP_002284952.1|	PREDICTED: similar to DELLA protein 
CTTcATGCGCggggggaaaaCCgACGGAACTAGACgggCTACTAGCTGGTGCCgggTACA
AGGtgaggtccTCAGatCTCCACCAGGTGGCACAGCGTCTCGagaaactggagacgttca
tggtcaatgctccaacagagatCTcccAACTCGCCtccgAGGCTGTacaCTACaacccct
ccgaCCttgcATcctgggtggACTCCATGCTCTCAGAAATCAATCAGCCCTTCCCTGTAT
CATCTTCTGATCTATCAGACTTTTCCGATTTCCATTACATGGATGATTTAGtAACTCCAC
CCCTCCAACACGAGGTGCTTACCGACGCCTGGGCTGATCAGAGTGCGCAACAGCAACAAC
CAcaacctcctcttcagcagcagcagctgactgtggtggctgcaattgaagaggattccg

gcatcAAGTTAGTGCAtttGCTGCTC


>hx_isotig43851  gene=hx_isogroup43269  length=196  gi|343794772|gb|AEM62882.1|	ACC oxidase 4
CCTCTCGACagTGTCCATCAACTCGTGAGAGATCCCaTGATTCaaCagCTCAaaGAATCC
CCAGTTCTCACAagCATCTTTtAaGATCTCCATGGTGGCTGCTCTCTCTTCAccgttcag
tttctccatgttgataattgggaagcacgccatttctctccaactgtgaactGTAGGTGC

AGGTGACTAAGTGTGT


>hx_isotig22912  gene=hx_isogroup22330  length=517  gi|121488647|emb|CAI64499.1|	1-aminocyclopropane-1-carboxylate oxidase 1
cctgccctagaccagagctgatcaagggTCTTCGAGCCCACACGGATGCCGGTGGCATCA
TCCTACTCTTCCAGGACGACCAGGTTAGTGGTCTCCAGCTCCTCAAGGACGGAGAATGGG
TGGACGTCCCTCCGATGCGCCACTCCATCGTGGTCAATCTCGGTGACCAACtCGaGGTAA
TCACCAATGGAAAATACAAGAGCGTAGAGCACCGAGTGGTGGCCCAGACAGATGGCAACA
GAATGTCAATCGCATCATTCTACAACCCTGGtAGCGACGCAGTTATCTACCCGgCCCCAG
CATTGGTGGAGAAaGAAGCAGAAAagACAAATCAAGTGTACCCCAAGTTCGTGTTCAACG
ACTACATGAAGCTCTATGTAACGGTGAAATTCCAGGCCAAGGAGCCTAGGTTCCAGGCTT
TCAAGGCTATTGAGAATAGCCCCGCTAACTTTGGGGggCCAATTGCAACAGCTTAAtAaG
CTTATGAGCCTGCAGGTCGAGACTTGCTGAGACTGAG


>hx_isotig34508  gene=hx_isogroup33926  length=384  gi|164430550|gb|ABY55589.1|	1-aminocyclopropane-1-carboxylate synthase 
TTGGATATTAAATAACAAATGCATTCAACTACTAGATTTATAGGTTGCAGAAATTTTCTG
AATCCGTTCCATAACTACAGGAATATCATTTTCAGTTAATGTAGTAAAACAAAACCGAAA
CCATCCAGGTTCAATGCAGTGGCAGGATGATCCAGGAGTTGCATTGATCTTAGCTATATT
CAACAACTTCTCCCACAGCTcaagctcccccttctcactgtaggagcggattaacccact
catatctgcccaacaatagaaacccccgctgctctttgtgcacttaatacccaactgatt
caacccttctgtaaatgccaaatacattcttcgaagcctttccctactgatcacacaaaa

ctccttgataaatctattatctaa


>hx_HCPISSG01CMCYM length=377  gi|37030000|gb|AAQ88100.1|	1-aminocyclopropane-1-carboxylate synthase 
GGAGAGGGAAATGGAGATTTGAATATATGTGGAATTGCAACTTCAGCCATTTGATGGACT
AGTGGAGTTGAAAGTGGCTGTGGCAGGGTTTATGTCTCAAGTCATGGGAGGAGGATCAGT
TTCATTTAACCCTTCACAAATGGTATTAACATCTGGAGCTACCCCTGCAGTTGAGATACT
CGGTTTTTGCTTAGCAGACAGAGGAAATGCATTTCTTGTTCCTTCCCCATATTATCCAGG
GTTTGACCGAGATATAAAATCAAGAACTGGGGTGGAACTGATATCTGTTCCCTGTCGCAG
TGCTGACAACTTCAATTTAAGTATCGTTGCTCTTGATCGTGCATTCAACCAGGCAAAGAA

ACGAGGAATAAAAGTCC


>hx_isotig18230  gene=hx_isogroup17648  length=594 gi|74147576|gb|ABA00144.1|	ACS-like protein [Gossypium hirsutum]
GGGAAGAATTCTTGCAACTGGGTGTTAATAAACATTTTGATCTTCCAGTGACAAAGAAAA
CTGATATTTGTACAATTATGTATACTAGTGGAACAACAGGCGACCCAAAGGGTGTTATGA
TTTCCAATGATAGCATTATTACTCTTATAGCTGGTGTAAAGCGGCTGCTAGAGAGTGTCA
ATGAAGAGTTGCATACCAAGGATGTATACATGTCATATCTACCGCTGGCACATATCTTTG
ATCGTGTGATTGAAGAGTTATTTATTtCTCATGGTGCCTCAATAGGATTTTGGCGTGGGG
ATGTCAAACTTTTGGTTGAGGACATtGGGGAGCtAAAaCCATCTATTTtCTGTGCTGTTC
CACGTGTACTGgaCAGGATCTaTTCAGGATTGACAGAGAAGATCTCTGCTGGGGGTTTCT
TGAAGCAAAAaCTGTTTAATATTGCATACTTATGGAAGAACTTTAACATGAAGAGAGGAC
AACCACATGCAGAAGCAGCTCCCATATTTGATAAAATTGTTTTTAGCAAGGTGAAGCAAG
GGTTGGGAGGGAATGTGCGACTTATTCTATCAGGTGCAGCACCTCTTGCTAccc

>hx_HCPISSG02HWRUE length=409 gi|241949987|ref|XP_002417716.1|	S-adenosylmethionine synthetase, putative; adomet synthetase
ACGCGGGGAAGAAGATGGCTCCCTTACCCCTCTTCGTGTTGACACTGTTGTCATCTCGGT
TCAACATGATGAGCACATTGGTCTTGAAGACTCCCGTAAGGCCTTGATGGAACACGTTAT
CAAGCCTGTTATTCCTGAGCACTTGCTCAAGGACACCATCTACCACTTGCAACCCTCTGG
CAAGTTTATCATTGGTGGTCCTCAAGGTGATGCTGGTTTGACTGGTCGTAAGATCATTGT
TGATACCTATGGTGGCTGGGGTGCTCACGGTGGTGGTGCCTTCTCTGGTAAGGATTGGTC
CAAGGTCGATCGTTCTGCTGCCTATACCGCTCGTTGGATTGCCAAGTCTCTTGTTAAGGC
TAAGCTTGCTCGTCGTTGCCTTGTCCAACTTTCTTACGCTATTGGTGTT


>hx_isotig00929  gene=hx_isogroup00457  length=625  gi|255556550|ref|XP_002519309.1|	S-adenosylmethionine synthetase, putative 
ATTGTCCGTCTTTGTTGACACATGTGGAACTGGAAAGATTCCTGACAAGGAGATCCTTAA
GATTGTGAAGGAGAATTTCGACTTCAGGCCGGGAATGATTGCCATCAACCTGGACCTCAA
GAGAGGTGGCAATGGTAGGTTCTTGAAGACGGCTGCTTACGGTCACTTCGGTAGGGACGA
CCCCGATTTCACATGGGAGGTGGTGAAGCCCCTCAAATGGGAGAAGACCCAAGCTTAATT
GATATTGATTGGCGGCCTATGAATCTGGATCCTTCGCTCTCCGGTCTGTtCTCGGCAGCT
AGTAGATGGTTAATTGCTAGCCTGCTGCTCTCTAACTAATAGGGACTGCGGAACTGTTGT
TTTCCTTCACTATGATGATTATTATGTTACGCTCTGTTTGTTCCTCCTTTTATTTTCCTT
TCTTATTTGTTTCGTTTTGTTTTGTTATCCGTCTTGGTGCTGAGAGAAATGTGATTTTTG
GAAAAGAAAAAGAAGGGAAGAAGGGAACTGTACCTTCTTTCATCCCTCTTCATAAATTAA
GATGTCATTTATCTATATGCTTTCCGCATATGAAATGATATGATTCATGTATAATAAAAT

TTGTCTCCTCTACCTTTCTtCtAAA

>hx_isotig16062  gene=hx_isogroup15480  length=635  gi|266706186|gb|ACY78397.1|	ethylene insensitive 2 like
AAAttGtATGCATCTGTAAtGGCttccTTGCTGAAGATAAGATATTtCATTCTTTCCTTT
ACATCCACATGGTCAACCACAGAACTCTCAAATATCATGTTGGGTAACTTGTAAGGGGAT
GCTGTACGAATTGTTTTTACATAAGAGCACATAATTCAGTCAGCTTGGTTATTGTTTGAA
GCTTAATAAAATATCCATACTTGTATATTCAATTGTTGCACCGATCACGCCTAGAACCAA
ATTGGAGATATGGAATCTGTGACTACCTGTATTTACCAGAAGAAGGGTATTGCTTCTCGG
CTATTtCCAGCTGTTGGACCCATGTTtCTGATATCAATGGGATATATTGACCCAGGAAAG
TGGGCTTCAGCTATTGAAGGAGGTGCCCATTTTGGTTCTGATCTCATATTACTGATGTtG
TTTtCAATtCTTCtGCAATTCTGTGTCAGTACCTTGCAGTTCATATTGGTTTGgTtACTG
gAAaGAATCTTGCACAGATTTGCAGTGAGGAGTACAATAagTCCATATGCATATtaCTTG
GAGTTCAAGCAGAGCTttCTgTgATTGCTTTGGACCTGACTATGATTCTGGGtgTTGCAC
AtgCacTtAATCTCCTTTTtGGGGTGGACcTGTTC
 
>hx_isotig09201  gene=hx_isogroup08619  length=871  gi|225443626|ref|XP_002279760.1|	ethylene responsive element binding factor 1
GGCCGCTCAATTTAATAACGTTGCAGAGCTTTTTCTTCTTCGTCATGGCTTCTCGCGAaG
GACACTACAGGGGAGTGAGGAAGAGACCGTGGGGAAGATACGCTGCCGAAATAAGGGATC
CAtGgAAGAAAACCAGGGTCTGGTTGGGTACCTTTGATACCCCCGAGGAAGCTGCTCTTG
CTTACGACGGCGCTGCCAGGTCTCTCAGGGGAGCTAAAGCCAAGACTAACTTCCCGGCTC
CGGCGACTGCTCTATCTTTTGACCTCAACGTCCCTTCAGACCGCTGGGCCTGTCCTCCTG
GTGGTTTTGTATTCGGTGAGTATTTGCAgACTCGCGTTCTCAAGGAGgTGAGCTCCGGTG
ATGGTCCTCcGGTTAGAGATATATGTGCTTCGGGCGAGACTTCGGCGGCAGAACTCACTC
CGGCACCGCAGtCGTTTTTCGGGATTGCGAGACGGGGCCTGTCGATCGACTTGAACGAGC
CTCCACCCTCTACGACATCGCCTCTGTGCTTgaTATGAGAAAGGAAGAAGAGAAGCTGTT
TTTTTACGTTGGTTGTTTGCTTATTTCACCACGTCTTCCTtCTTTGCCTTGCTTATTTTT
CCCCTTTGTTTCTTCTGGGTTTCACTTTTCGGAGATGGAACTGAGAAAgaTCGACTCGTA
GAGAATCAGTTTGTAAATATATTTTTAGTTCTTAGCTACGTGAAACGAAGCATGTTGcCA
TGTTTTATTTCCaccttccgagctcccccaatctctgttttaaatctttgatattgtcta
cttttgttggttggagtggtagcatcaaaccgttcgcttacagctcctccgtctacggat

aatgaacagatctctctctctctcacgcaaa


>hx_isotig14589  gene=hx_isogroup14007  length=672  gi|225443626|ref|XP_002279760.1|	ethylene responsive element binding factor  1
TTTGAAAGACAAAGAGAAaaGATTGGCGAGCTCGGAAtGTGgAAGTAGAACATGACATGT
TTCGTTTCATGTAACGAATAACTAAAATATATGTTATCCAAAAAGCGAAaCCAAGAAGAA
ACAAAAGGAAAAAAaCGCAAGGCAAAGAAGGAAGAGCTGGTGAAATAAGCAAACAACCAA
CGCAAAAACAGCTTCTCTTCTTCCTTTCTCATATCAAGCACAGAGGCGATGTCGTAGAGG
GCGGGGTATCGTTtAAGTCGATCGACAGAACCCATCTCGCAATCCCGAAAGTGGGTTCCG
CCGCCGGAGTCTCGCCCGAAGCAAGGAAATCTCTTACCGAAGGACCACCTCCGGAGCTCA
CCTCCTTGAGAACGCGCGTCTGCAAGTACTCACCGAATATAAAACCGCCAGGAGGACAGG
CCCAGCGGTCCGAAGGGACGTTGAGGTCGAAGATTGAGCAGTCGCCGGAGCCGGGAAGTT
TGTCTTGGCTTTAGCTCCCCTGAGAGACCTGGCAGCGCTGTCGTAAGAGAGAGCAGCTTC
CTCGGGTGTATCAAAGCTACCTACCCAACCATACCCTTGTTTTCTTCCATGGATCCCTTA
TTTCGGCAGCGTATCTTCCCCACGGTCTCTTCCTCACCCCCcTGTAGTGTCCTCCGCGAG

AAGCCATGTGCC


>hx_isotig07188  gene=hx_isogroup06606  length=1011  gi|62131147|gb|AAX68525.1|	ethylene responsive element binding factor  2 
TTtGaCGCAACCACCCCAACCCTCCACAATTCATGAATCAATTATCAaaGAGAGAGAGAG
AGATTTATATATGTGGTTTACATATGCGCAACGTCGAAACTGTAGCAAAATAAGGAAACA
CTGGTACGAACACACATATTCAGACAGACACATGCACACACACACTCATTGGGAAAATGA
CTCCACTTCAGTAAACGAGACGATGGGGAGTAATGAGAACGTCTCCCGATAGCCAAAGAT
CCATTGCTTCCGGTTCCACACTCCCCACCGACTCCGCTGCTTCAGGCTCAAGCTCCAGGA
ACGATTCCAAGTTAGAAATCTGTTCTTTCAGTTCGACTTTACTATTGGTGTGTTGATTAT
AGAATATTTCCGCTTTGAAAGAAAATGACGTGGCCGTGATAGTATCCGATTCTCCTTCTG
TGGCCGGAAAACTCTTCTGGACTGAGTCGGGGACGAAACAGCATCGTCTCTTGGCTGGTG
GTGGTTGTGGTGATGGAACCGATTCAGGCTTCATTTCAGAGAAGTTGAGCTTCGCTTTGT
TACCTCGGATCCTCTTGGCCGCCTGGTCGTAAGCCATAGCAGCCTCTTCGGCGGTGTTGT
AAGTACCGAGCCACACACGGACGCCCTTCCGTGGGTCGCGTATCTCGGCAGCCCACTTCC
CCCACGGCCTCTGTCGGATACCCCTGTAAATGTTCTTTCGAGCTCGGGTTTCCTTATTTT
tGCTCTTCCCTTCTTGATCTGTTCCAACCGTGTTCGTCTTTTTAGTACTCTTGTTATTAC
CACCCGTCGTCCCTCCATTTGGTTGCGTTTTCTTCTCCAACTCCGTCAAAGAAGAAGAAG
AAGACAACGAGTCTTTGAGCAGGAGATCGGAGATGGTaTCGAATTCCGACCAAaGGTCCT
GCGTCGTCAGCTTACGACCACGCTTCGCGGCGATGAAATCGGAGATGATAGCCCCTCCGC
ACATCTtACTGCAGatttaagactccactccagagagagagagagagatcc


>hx_isotig06441  gene=hx_isogroup05859  length=1068  gi|17646113|gb|AAL40901.1|AF145972_1	ethylene receptor 
gactccctcaagtcaactCCCTGATGCCTGTATTTAACTACTACTTACTGGACTTCCCGT
GGGGCCTGATGCTCTAAGAGTTCTAACAAAACATTTCTCATCTTCTCAAGGGAAACAGGT
TTCAGTATGACACCATCCATACCAGCTCTCAAGCAGTTCTCCTTGGTTGCTTTTTCTGTG
TTCCCTGTAAGTGCCACTAGCAGCGGCCTCTCATGACGTTTCGGAAATCTTTCATGTACA
CAGACTGCAACTTCATATGCACCCATCCCAGTAATGCTTAGATCCAGAAAAAGAACCATG
TGCTCCTGAGtAACAACCCTCAAGCACTCATCACCAGAGGTAACAACTGTCACATCACAT
CCCAGATGCACAAGAAGTCCCTTTGTCACCATCCTGGTGATTCCATTGTCATCCATTAGG
AGAACTTTAaGTCCTGAAAAGCTTGCTTGCACATGGTTTGCTTGCAGTTTAGGGATAAAA
tGgTGCCCAGAATCaTGTGAGTGCTCTGCAATCCCAAGTCTCACTATGAATACAGCAGTA
CACCCTTTTCCCAGACCTTCACTTTCAATCCAAATATGCCCCTTCATGAGAcTtACAAAC
CTCTTACAAATAGCAAGCCCAAGTCCTgTGCCACTAGAGTTTCTATTTGCTGTTGCATgA
TTTtGTGTAAATTTGTTAAATATCTTTGGAATATCTTGGGGACTAATTCCTGATCCCGAA
TCTTTTACCTGTACTCGCAAATAGAAGTGTTTATCACTTAGCAGTGGAGAAAaTTCAGGA
ATGTGGGAGTCTCTTAAAGATTCTGCCTTAGCAATACAAGCAGAAATTAAGATGTTGCCC
TCTTTTGAAAATTTCACAGCATTACCCACTACATTTAAAATGGTTTGCATGAGACGTTTT
TCATCTCCAACAGCATACTCTGGCAAaTCGTGAGCCAAATTtAATGACACCAGCAACCTT
TTGACAGAAGCAATAGGCTTGATCAAGTTTaCAACCTCTCTGAATACTGAATGAAGGTTA
AAAGTCCCAATATCCAGTTCAAGGCTTcATCTTCAAGCCTTgagagat


>hx_isotig08599  gene=hx_isogroup08017  length=897 gi|163639429|gb|ABY28265.1|	ethylene receptor ETR2 
AGCTGCACaCGATGATCAAggaaGCAGCTTGTCTTGCCAAGTGTCTATGTGTTTGTAAAG
GTTTCTCTTTCACCATGGAGGTTGAGAAcccAGTGCCTGATCAGGTAATgggAGATGAGA
GAAGAGtttttCAGGTgATAttGCATATGGTTgggAATATTCTGAAgggATGTGAgggAG
GAGGATatGTAACAtttCATGtctcCAAGGaaagTGgaagtgtgggtagGAATGACCAGa
aaTgggaaatgtGGAGAccaagCTcAttcagtGAccatgcttatataaaGtttgAaaTTg
gtaTTAGAAATTATGgttcacaaccagaaggctcagcaccaatggtacaattcactggaa
ggAGACACagCActGAGAGAAtcGaGgAAGATCTTAGCTTCAGtATGTGCAAAAaaCTTG
TgcAGATGATGAAAGGGAACATTTGGGTtGtCCcAAACacTaGGgATTTTGtACAAaGCA
TGAGACTTATCcTtAAGTTTCAACTCCAACCATCTATAGGAGGaGGCATCTTTGAACCAG
GTGGATCATCAGAGCAgcTACCTTCAGAATTCAGAGGCCTTcAaGTTATATTAGCTGATT
ATGATGACTtCAATAtGgCTGTGACACGAAAGCTCCTTGAGAAGCTCGGTTGtcAATTta
CtaTtGTTTCCTCTGGGTTTGAATGCCTTagTGCTCTTGGGCCCTCTgcAACTTCATTTC
ACATCATTCTTTTGGACCTCAATgTGCCCGAGATGGATcgCTTTGAAGTTGCAACTAGAG
TcccgAAAGTTCCAAAGCCGGAGCTGGctATTGATTATataggtcacatatgaaaaaact
ctaatatacaggtttcatataacaatcttccatatgctcctctacagaaatcatgtt


>hx_isotig20379  gene=hx_isogroup19797  length=555  gi|28571078|gb|AAN39380.2|	ethylene receptor 
TAGCAGTCAAAACTTTTGACTGTTGGtCATTACAACTGCCACAGTTCTTGAATGTGTACT
GAAAGTCCACAAGTTAATAAGGTGGTGTTAGCTCCACAAAGAACTATGAAAGCACCAAAT
TGCACAAGCACCCATCTATAAGGGAAAACGGCAGATTTCTTTACAAAGtAGATAAGTTCA
AGAGGAATTGAAAAaTAAGCAAGTGCAATGAAGAAGTCTGAAATATATTGGTACTTCATC
AATAGTTCGTCAGCTGGCCATTGTGGCTCAATACAGTTGCAAGACTCCATGTTAATTTTT
TATACGTAAGATGTGTATGATATATGGAAAGGGTTAGGTTCTCATGTACAAAAGGCAAGC
ACTAGCCCAAAAaTAATACGAAGTTCCACAGCTCCGTAACCCTCAACCAATACCTCCTTT
TTtACATACCTGATTCCTCTGAACTTTACTCTGATCGATTGAGCCAATGGTCAGAGGCGG
GTTTTCCATAAGCGATCCCTGTGATTCATGGGAGAAAGAAAGTGACAATCAATTACATAT

ATCTTCAGTTTTACC


>hx_isotig21690  gene=hx_isogroup21108  length=531  gi|224115994|ref|XP_002332022.1|	ethylene receptor ETR7
ttCTATTcccGTCGATGAccccGAGCTGGTGGACATCCTccaagataagcgggttagggt
tttgggAcctGAttccagGTTAGGATgggTggCCggaaaTGGAcctgCTGTTGCTattcG
GATGcccATgctcagagtttccaatttcaagACCGGCACGccggAGATGATGGAGACTTG
CTATGCCAttttGGtaTTGGtccttCCAGCGAATGGGAATAGGGACTGGAGCTCGCaggA
ACTTGAGATCGTGGAGGTCGTTGCGGATCAGGTCGCTGTGGCTCTGTCTCATGCTGCTGT
TCTTGAAGAATCGTTGCTAATGAGGGAAAAGCTATTGGAGCGGAACATGGCTCTAGAGAA
AGCCAGGCAAATGGCTTTGATGGCGAACGAGGCACGACGctccttccagaaggttatggc
tatggagatgatcactcccagcagatctgtcgctgcaattctctcggtgttgcagaatga
gtaatttcagatctgaaaaccagaagaggatagttgatacaatggcaaaag


>hx_isotig27868  gene=hx_isogroup27286  length=458  gi|187949883|gb|ACD43363.1|	ethylene receptor 
ATGGACATGCCACTGCCTTGCACTATCTGAGGGAAGCATTAAAACCATCAATGCATAACG
TTTTGTGGAAAGCTCCGGCCAATCATTAATCTGGAAATTTGAGAGATGTAGAAGTGGGAC
ACGCACAGCAACAACCTCCCCAGGAATATATTTTCCTGTGAGAGGCCGGATTCTTGCAAC
TGGGGAACTCGGTGATATTTTTACAGCACGGCcGGTGCTAAAAACTTGATTGATCACAGG
AAGCTGAATAGGTACAGTAAACCCAACAGGATTTTGGTGGCGAAGAGTATAGGAAAGTTG
AAGCTCCAAACCAGTGCGTGTTGGCATCCACAGTGCACACTCCTCCAATGCCAAAGTTCT
ACCCAGCTCAACAAGAGTGGTCTTCAGGATGGTATGCCTGTCAAGGGTGCTTCTTATCTC
ATGAGTCAGCATTCTAACATGCCGGCCAGTTTCttCCT


>hx_HCPISSG01BO27I length=450  gi|18539224|dbj|BAB84570.1|	ethylene receptor 
AGTGTGTGAGAGTTGCAGATTCAACCCAGTACGTGATGGCATCCAAAGTGCACATTCCTC
CAAGCCTAAGGTACCACCCAGCTCAACAAGAGTAGTCCTCAATATAGCGTGTCTATCAAG
TGTGCTTCTGATTTCATGAGTCAGCATTCTAACATGCCTTCCAATTTCTTCTTGTGTGAG
TACAAGGGTCATCTCTCTATCAAGCTCTTCAGCCCTATTCTTCAGAAATAGCTCTCTTGT
CTTAACACTCAACAGATCAGGAATAATGTGAACAAGCAACAGGGCTGTTAGACATGGTAC
AAAAGCAGTAGAAATTTTTGCAACTGTCATCACCACTGCAACAGTTTTAGAATGCATTGT
AAAAGTCCACAAGTTTATGAGGTGGGTTGCTCCGCAAAGAACAATAAATGCACCAAACTG

CATTAGTACCCATCTGTATGGGAAGAATGC


>hx_isotig08175  gene=hx_isogroup07593  length=270  gi|197310428|gb|ACH61565.1|	Truncated MADS-box transcription factor 
GAAAAAGCGGAGAGGGACGATCAGATTTTTTATTTAGTGCACtCTtCaCAATGAGTATTG
ACCAGAACTGCAGAACAGGTGGTGCAAGTTCATAACTTCAGAAGATTTTCCTTTTTCTTT
GCAATCCTAGAACTACAGAATTGAAGGaaaaaaattAAAAGAGAAAAAGGACCAAAACGA
AACAAGAAAAaaTCGAAACGGAAGCTAGAAGGAAATAAGCAAACACAATCCAAAAAAGTC

ACAGATCGATCAaGTAATCAAAGAGATCCA

>hx_isotig17932  gene=hx_isogroup17350  length=599 gi|255562902|ref|XP_002522456.1|	Mads box protein, putative 
gcctattaccatatattgtttatactatacaaacggttaggtattgcagatccagtagct
caacgactgaatcagcaaccttcctgctaccaaaaaaaataatcagcaaccttccaatct
ttgcggccaaacgttcaagtCatgtACaaaTAtaataTAACAGttgCACCATACCATGTC
TCTTGCgggCtgcCTCTgatAATTGTCaaaGATaccaacccAGCATCCAGAACtttGTTA
ATTCGTATCAACTTGAtttCACATTCaaaaGGACTTGTGCTGATGTGGCTACCCAGCAAA
GAATGATAATGATAAAATCACTCGTGAATTCAGTTTGGTTGTTGAGGGTATGATTGCTGA
TCAAACACAGCAATGGCACAAGGTCCAGATGTAGATGCCCAACTCTGATGGCTTGTGTCA
TACCCAGGTCTAGTTggttcaaagccactattaacttgaaaatccacagggttttcatgt
aaactcatctttgtttcagtcttcaatttcttttcatccagcaaattgaatccatatgat
ggatatggatattgcccacccaattcgtagcctcaagcatgcatttctgcttaattcat


>hx_isotig26977  gene=hx_isogroup26395  length=467  gi|225453843|ref|XP_002277773.1|	MADS-box protein 
GGTTCTCTATCTGCTGCAGTTCTTCTGGAGAACTTGATCCTAAATTTTCTCCCAATAGCT
TCCGTTTGGAAGCTTCAAGAaGCTCAATCTTCTTTGCCATATTTGCAGCTTCATGCTTCA
AATGCTGCATATTCTGTTCTATTGTTTTGTTGCTCTGAGCATCTTTTGCATATCGTTGAT
AGCGTTCTATGGTCTTATTCATGCTGGAGCTAGCGAATTCATAAAGCTTTCCTCTCGGAG
AGAAGACGATAAGCGCGACTTCAGCATCGCAGAGAACCGAAAGCTCAAACGCCTTCTTCA
GCAGCCcATTTCGACGCTTGGAGAAGGTTACTTGCCTGCTGGTAGCGTTCTCTATCCGCT
TCATCTGGGTCTTCCCCCTCACcATCTTGGCACCATATCTTACCTAGTCTGCTgaaaaat
ctagaaaagcttcgatcagctccagaaatggaaagactgaaatccca


>hx_isotig27195  gene=hx_isogroup26613  length=460  gi|32402436|gb|AAN52800.1|	MADS-box protein AGL62 
GGCAGTATCGTTCTCTGCACAAGCGCAACTgagtttCCATCgtgcctgctcgtttcggag
ctcgcactgcagcgtcctgatctcattgcacagttgagaaagtttGGCATTGGCATGAGC
ATCGGGGACAAGATTCTTGCCGGTGAGGTAGAGATCGAGAAtGGCGTCAACGGAAGGGTG
GCCAAAGATATAAGGTCttCCGGCCGGTGAAAAaaCAACGACGGctACCTTTACATCGCA
AAGCAGGCACAaaTCTGCTGCCTTCTGGAAGAGGCCCTTCCGCCTCTTGCAGAAGGTTAC
CTGCCTCCGTTCATTTCTCTCAATCTTCTCTATGATAATCCTTCTCTttCCCATTCTTTC
TCTTTCTCTCTCTTCCTCAGGATTGTTTCtAATTCCTGACCTGAGTTCGGATCTCCTGCA
ATCTCAATCGGTGGACGCCGCGTCACTCaaatccctgaTc


>hx_isotig31108  gene=hx_isogroup30526  length=420  gi|342161739|gb|AEL16646.1|	MADS-box protein AGL15
gAGAGAGGGGggAGAGAAAGTTTGCTGTTTGTAGTTTTGGTTTTCCTTCTCTCTTGCTCT
GATTTTTGGTTTGGTAGTTTGGTGGTTGGATGAGAGGACAGAATCGAGTTGTAGGGAGAA
ATGGGTAGAGGGAAGATTGAAATAAAGAGGATTGAGAATGCCACTAGCAGGCAAGTCACC
TTCTCTAAGCGTCGTGCTGGGTTGCTTAAGAAGGCCCAGGAGTTATCAATTTTATGCGAT
GCCGAGGTTGCTCTCATTATCTTTTCCAGCAGTGGCAAGCTCTTCGAGTTTGCTAGTTCT
AGCATGAAGCGAACACTTTCTAGATACAACAAATGCCTGGATTGtCTGAGACAGCAATAG
TTGAGTATGAAGTTGagaaacaacaatctaaggaggttaacattctgaaagatgaaattg


>hx_isotig36058  gene=hx_isogroup35476  length=361  gi|343160577|emb|CAY39417.1|	MADS1 protein
CCCAACTTGATCAGAAAGGGAACATTAACAttGCTTTGAAATTCAGTTTGGTTGCTGAAA
ACAATTGCCAGCTTCTTCAAAACTGGGAGGCAGTCCCTAGTTGTGGGTATGAATGCTCAT
CAAACATGGTAATGGAACATGAGCCAGAAGAAGAAGCCCAGCTTCGATTGCTTGGGTCAT
ACCCAGGTCTAGCTGCCTCAAAGCCACTATTAACTTGATAATCAACAGGGTTTTCATGTA
AGCTCATTTCTACTTCAGTCTTGAATTTCTTCTCGCTTAGCaaTTAAATCCATATGGTGG
ATATGGATATTGCCCACCCAGTTGTAGCCTCAGGCATGCATTTCTGCTTAACTCATCCAG

T


>hx_HCPISSG01C4AIY length=489  gi|52789958|gb|AAU87582.1|	MADS9 protein
TAAAGAACTGACTGGGTTGAGCTTAAAAGAATTGCAACATCTAGAATATCAATTAAGTGA
GGGGATTTTATCTGTGAAGGATAGGAAGGAGCAATTACTGTTGGAACAGCTTGAACAATC
AAGATTACAGGAATAATAACATGGTACTGGAATGTCTTGGTCAAGGAAGCTAAGGAAGTT
AGTAGCAGCAATTTCATAATTTCAACATGAAGGAACAACGTGCGTTGCTGGAGAATGAGA
CTCTGCGTTGAGGAACTTCGAGGTTTGCTTCCATCAACAGAACGTCCTATCCCACCATAT
CTTGAATTGCAACCCATGGAGAATAAACATTCTCACATAAAACAGGATATTATAAGTTCA
AACATTGGTTGTAATTGCCTATTTGAGAAGCAAGGAGATTCAGACACATCCTTGCACTTA
GGATTGCCATCAGATAGCTGTCGCAAGAGAAAAGCACCTGAGGCATCTGTTTCCAATGGC

TCGAGGACT


>hx_HCPISSG01E1H9R length=393  gi|255539603|ref|XP_002510866.1|	Mads box protein, putative
ATTATTTAGGGAGCAGATTGCAAACTTAAAAGAAAAGGAAAAAATCCTGACAGAGGAAAA
TGCAATATTGCGCGAAAAGTGTGCACCGCAACATATGGAACACCCAACCCAGAATAGAGA
AATTGATTTATATGGTCAAAGCAGTCAGAATTCAGATGTGGAGACGGAATTGTTCATTGG
GAGGCCTGAAAGAGCTATTACGCTCTACCCTTTACAGGGTCGATTGGTTGGAGATGGCTC
AGTATGAAACCTTCCAAATCTTCACGGGAGGAAAGACAATTCAATGGTGATCCATTTCTG
TCTATTTCAATTACGTATGCAGTAATTGCACCAAATTATTTTTCTGCAATCAACCATACA

AAATAATCCATTAAGCATTTATTTAGTGCATCT

>hx_isotig04508  gene=hx_isogroup03926  length=431  gi|269116064|gb|ACZ26523.1|	Flowering locus T
ATAACTCAAGTGTGCCCATCTTACGgCCCAAACTCGTGCCTAAAaTATTGTTTCTCATAC
TATGGAAAGAAAGATGAAAGGAGGATGGTTTGCTTGACCCacgtgtattgcttgctaata
aaacttgaacaatagatcaccaaaggcaacatactattaacgactgagataaaagtgaga
ttaggggtgcatgttaggaccggaTTAGGTTGGCTTGAGGTCAATCCTAGCCCAACCCGG
CCGATGTTTTGAACCTACAACCCTCAACCTTAACCCAATCCGATTTAGTCAACCCTAATC
CAACCTAAAATCCTGAACCCTCACCCAACCCAAGGCTTCGGGTTGGACCCAACCTGACAT
TAAACCTCTCAAATTCTCTTCGTATTTGATCAAGAGATCTGAACATCACTTTTATGACCA

TATGTTGAACA

>hx_isotig13603  gene=hx_isogroup13021  length=697  gi|302140575|gb|ADK95113.1|	Flowering locus T-like protein
TCTCAGTTGGGGTGCTTCTATTCTATTGTGTCAATCTGTTAGTATATTACATGTTTTATG
CCAGTATCGTACATAAATGGCTTCCCTTTGTGCGCTTCTCAGGTTGGTGACGGACATCCC
AGCAACTACTGGTGCGAGTTTCaGGACAAGAGATTATTTGCTATGAGTGCCCACAGCCAA
CAGTTGGGGTACACCGCTTTGTGTTCATGCTTTTCCGGCAACTTGGTAGACAGACGGTCT
TCGCTCCAAGGTGGCGCCATAATTTCAACACCAGAAACTTTGCTGAACTCTACAATCTTG
GGTTACCAGTTGCTGCCGTTTATTTTAACTGCAAGAGGGAGAATGGAACTGGTGgAaGAA
GACAATAAGGAAGCCGCGTGCTCTTGGTTAAATTTATGTAAGATTTCCTCTTTATGAATT
ATGGTTTAATTTGCCTAGCTTATATTTAGAGCTAGTATAGCGCGCctAAGCCCTAAAGTG
CAATTATATTTCCTTGTAATAAATGATGGTATAATATCTACTGGTTATCTTATTACCAAA
AGGAGAACGCAGAAtAAGCAAGGGCGGAGCTAGGATTTGAGGGATAGGGATTGATATTGg
AGTGGATTTAGTCTAATCCGGTCCTGTCTAATGTAAGCCTATTATAAATAGACCAGGTTC
AATCCAATTCAATGAATATTTTAGATCATTGTGGACC


>hx_isotig25272  gene=hx_isogroup24690  length=485  gi|255556564|ref|XP_002519316.1|	Squamosa promoter-binding protein, putative 
GTTCCTTCCATCAACTGCACCAGCAAAGCTAGCAAGGTTCCTCAAAAGATGAGACAGAAG
GTCCTGATCCTTTGTCTGATCAGAGCTATTTGAGTGCATGTTGGAAAGAATTCTTAGTAG
ACTTATTAATAGGTAACTACTAGCTTGTTCATCATTCAAGGAGCTTCCATTAACAACTGT
TTCAGGATGTGTTTtCCGCCTCCGTTTGTTATGGCcTGCCAGACGTCTGCGACAACTTCT
CTTCCCTTCATCAAACTCTTGAAGAACATGAAACCgaCTACACTGCTGACAAAACCGCTG
CATAACATTGTCCACAAGTGCTTTGCTGGCCTTAGAGTGCATTTCACAGACCTTATGTCG
TCTGTGatAATCTTTGGCATTGCTAAGATCAGCCCCACAGTCTTttACtGACAGACGGCA
CGGTTCGAAGTAGTGCCAAGTAACttGGTCTTCTttCCATTCTTGCCATCCCAATTTGAA

ATatc


>hx_isotig38012  gene=hx_isogroup37430  length=334  gi|255539362|ref|XP_002510746.1|	Squamosa promoter-binding protein, putative
CCAGGGAGGACATTCTGCACTTCCTAAATGAACTTGGATGGCTATTTCAAAGGAAAaGAA
CCCTTCTAAGCCAGACAGTGCTAATTTCTCCCATTCCCGGTTCAAGTTTCTCTTCACTTT
TTCAGTTGAAAGAGACTGGTGTGCTGTAGTTAAAACACTCCTGGACATCCTTTTGGAAAA
AAGCACAGGTACAGATGGGCCATCGAAGGCATCCGTAGAGATGCTGTCGGATATTCAACT
CTTGAGCAGGGCAGTAAAGAGAAGGTGCAAGAAAATGGTTGACTTGCTTGTCCATTATTA
TGTAACTGCTAATGGTGGCAGCAcaaaacaatat


>hx_isotig13708  gene=hx_isogroup13126  length=696  gi|295815790|gb|ADG36380.1|	Squamosa promoter-binding protein isoform SPL9
tttCGcaagaatcagtaatccctgtgtgtgctggttgctgggttcagtagccagtagcca
gtagccactgtttctgaggagcagtgaatcacaaccaccacaggcagcatatgcgcattt
tacctttgataaaacataacatagctaatgctggtccattgatacaaagaccagcttaat
attggatatcaatctctgtcaaattacccaacaaaaattgaaaagAACCTCTCTGTTCCT
AATTTATACCTACTTTACCCAGTAGTaatctccaactgaaagcaagtgtattttaacaag
tctgagcaaataccaaaacttatttcaaggtcattaaagCCCTGGAACCGAATAATGGAG
TCTGAGCAAAACTGGGCAAGGCATTAGGACATCCACGGGAGAAGCACAAGCCTAAGCTCT
AAGCGGGGTCTCTTAAAGAGACCAGTGCATCTGATGAGTAGAAGAACCGTAAGCCCTTGA
GCTCCCAAGTTCCATATATTGTCTGCTCCCCTGCTGAGAAAGTTCAAGCTCACCGGAGAA
CTGACTGTCAATGGATTGTGAGAGTTGCCCAAGGCCTAGATCACGTGGAATCTCCTGCGA
ACTGCTACCAGCTTCATTTCCCTTAAAACTCCACGTATTGCTCATAAAGTTGtttGCTAC
AGCACCATggggTGCTGATGATTGAACCATTggggc


>hx_isotig06634  gene=hx_isogroup06052  length=1055   gi|295815790|gb|ADG36380.1|	Squamosa promoter-binding protein isoform SPL9 
AAACTGAGCAAACCCATAACTTATTTTCAAGGTCAAAAGCCAGGAATTGAAACTCagaaa
aGAGGTCCAAGCAAAACTggggaaaaaaGgCAAGCgCATGGCATAAACCTAATAAGCTCT
AAGTGAGTCCTTTTAAAGAGACCAGTGCATTTGATTATTAGAAGAATCATACGCCCTTGA
GCTCCCAAGTTCCATGTATTGCCTGCTACCTTGCTGAGAAAATTCAAGCTCACCGGAGAA
CTGACCGTCGACAGACTGAGAGAATTGTCTAATGCCTAAaTCATGGGGAATCTCATGCGA
GCTGCTACTACATTCATTTCCCTTGAAAGTCCATGAATTGCTTGTTAAGTTGTTTGGTAT
AGCACCATGAGGTGCTGATGATTGAACCATTGGGGCCCCTTCCTCGTTCAAGTTATTTGC
TGCAAGATCTGTTGTACGAGTTCTGGAGCCCCATGATTGAGTTGACAGAAGAGAGAGAGC
ACAGCCAGAGTCAGAGACtCcTGCAAAaCAATCACCCGGAGGAATTACGGAACTGGTAAA
TGCAGTCCCACCTGCCGGACCTTGCAGATATGGGTGTGACCCATGAGAGAAGGCATTGCT
CGGAGGGTTCTCTGAGCTTCCCTGCCATAGATGTGGAAGAAATTTTCCCGTAGCAGTTGG
TTGGTTGCCAGGTGGTCGATCACCAGCTCTTATGGTCGGCCACACATCCCTTGCTGGCTG
TCTTGGGTATGCCGTAAAATCCATCAGAAAGCTTCCAACCCTGCCGCTAGCTtCATGGAG
AGAGGATGACAGACGTCCATAGCGTGAAGCTAACAAAGATCCAGGTGGTGGCTTCCTCCG
ACGCTCATTGTGCCCTGCCAAACGTCTACGACAACTTCGCTTTCCTTGGTCAAATTCAGA
CAGCTGATGAAATCTGCTACACTGCTGGCAGAACCTTTGCTCCAGACCAGCAACAATCAC
CTTGGGAGACTTGGagTGCATCCCACAAACCTTGTGCCTGGAATAGTAAGCTTTGGCCCC
ACTCAGATCCACCTTACACCCCTCAACCTGACACC
